# Supplementary material for: Differentiated Evolutionary Strategies of Genetic Diversification in Atlantic and Pacific Thaumarchaeal Populations
Source: mSystems. 2022 Jun 13;7(3):e01477-21. doi: 10.1128/msystems.01477-21 (PMC9239043; doi:10.1128/msystems.01477-21)
Supplement: TABLE S1 [file msystems.01477-21-st001.csv]

Sample name	Cruise series	GEOTRACES section	Cruise ID	Cruise Station	Collection Date	Depth (m)	geo_loc_name	Latitude and Longitude	Bottle ID	Temp	Salinity	NCBI BioProject	NCBI SRA Study	NCBI BioSample	NCBI SRA Accession	Total read pairs	Total bases	NCBI SRA Accession for assembled metagenome contigs	Assembly method and version
S0501	HOT	SW	HOT156	Station ALOHA	2004-02-24	5	Pacific Ocean: North Pacific Subtropical Gyre, Station ALOHA	22.75 N 158 W	1560200314	24.5454	35.1521	PRJNA385855	SRP109831	SAMN07136998	SRR5720299	13333617	4000085100	SRZ187079	metaSPAdes v3.9.0
S0502	HOT	DCM	HOT156	Station ALOHA	2004-02-24	100	Pacific Ocean: North Pacific Subtropical Gyre, Station ALOHA	22.75 N 158 W	1560200308	22.6252	35.3383	PRJNA385855	SRP109831	SAMN07136999	SRR5720300	10540927	3162278100	SRZ187080	metaSPAdes v3.9.0
S0503	HOT	BEZ	HOT156	Station ALOHA	2004-02-24	175	Pacific Ocean: North Pacific Subtropical Gyre, Station ALOHA	22.75 N 158 W	1560200304	18.9169	35.0129	PRJNA385855	SRP109831	SAMN07137000	SRR5720301	12242781	3672834300	SRZ187081	metaSPAdes v3.9.0
S0504	HOT	SW	HOT158	Station ALOHA	2004-04-20	25	Pacific Ocean: North Pacific Subtropical Gyre, Station ALOHA	22.75 N 158 W	1580200313	23.7724	35.0237	PRJNA385855	SRP109831	SAMN07137001	SRR5720302	41507610	12452283000	SRZ187082	metaSPAdes v3.10.1
S0505	HOT	DCM	HOT158	Station ALOHA	2004-04-20	125	Pacific Ocean: North Pacific Subtropical Gyre, Station ALOHA	22.75 N 158 W	1580200306	22.6176	35.3212	PRJNA385855	SRP109831	SAMN07137002	SRR5720303	26554323	7966296900	SRZ187083	metaSPAdes v3.9.0
S0506	HOT	BEZ	HOT158	Station ALOHA	2004-04-20	175	Pacific Ocean: North Pacific Subtropical Gyre, Station ALOHA	22.75 N 158 W	1580200304	20.4854	35.176	PRJNA385855	SRP109831	SAMN07137003	SRR5720304	20096976	6029092800	SRZ187084	metaSPAdes v3.9.0
S0507	HOT	SW	HOT159	Station ALOHA	2004-05-18	5	Pacific Ocean: North Pacific Subtropical Gyre, Station ALOHA	22.75 N 158 W	1590200314	25.3458	34.6998	PRJNA385855	SRP109831	SAMN07137004	SRR5720305	28122089	8436626700	SRZ187085	metaSPAdes v3.9.0
S0508	HOT	DCM	HOT159	Station ALOHA	2004-05-18	115	Pacific Ocean: North Pacific Subtropical Gyre, Station ALOHA	22.75 N 158 W	1590200307	22.1357	35.1263	PRJNA385855	SRP109831	SAMN07137005	SRR5720306	21950314	6585094200	SRZ187086	metaSPAdes v3.9.0
S0509	HOT	BEZ	HOT159	Station ALOHA	2004-05-18	175	Pacific Ocean: North Pacific Subtropical Gyre, Station ALOHA	22.75 N 158 W	1590200304	19.3239	35.0425	PRJNA385855	SRP109831	SAMN07137006	SRR5720297	31649155	9494746500	SRZ187087	metaSPAdes v3.9.0
S0510	HOT	SW	HOT160	Station ALOHA	2004-06-15	5	Pacific Ocean: North Pacific Subtropical Gyre, Station ALOHA	22.75 N 158 W	1600200414	25.8764	34.734	PRJNA385855	SRP109831	SAMN07137007	SRR5720298	23448593	7034577900	SRZ187088	metaSPAdes v3.9.0
S0511	HOT	DCM	HOT160	Station ALOHA	2004-06-15	125	Pacific Ocean: North Pacific Subtropical Gyre, Station ALOHA	22.75 N 158 W	1600200406	23.0019	35.2772	PRJNA385855	SRP109831	SAMN07137008	SRR5720225	25291252	7587375600	SRZ187089	metaSPAdes v3.9.0
S0512	HOT	BEZ	HOT160	Station ALOHA	2004-06-15	175	Pacific Ocean: North Pacific Subtropical Gyre, Station ALOHA	22.75 N 158 W	1600200404	21.3394	35.3439	PRJNA385855	SRP109831	SAMN07137009	SRR5720226	31199129	9359738700	SRZ187090	metaSPAdes v3.9.0
S0513	HOT	SW	HOT162	Station ALOHA	2004-08-15	5	Pacific Ocean: North Pacific Subtropical Gyre, Station ALOHA	22.75 N 158 W	1620200414	26.8551	34.8515	PRJNA385855	SRP109831	SAMN07137010	SRR5720227	22370133	6711039900	SRZ187091	metaSPAdes v3.9.0
S0514	HOT	DCM	HOT162	Station ALOHA	2004-08-15	100	Pacific Ocean: North Pacific Subtropical Gyre, Station ALOHA	22.75 N 158 W	1620200408	21.5412	35.2848	PRJNA385855	SRP109831	SAMN07137011	SRR5720228	31512521	9453756300	SRZ187092	metaSPAdes v3.9.0
S0515	HOT	BEZ	HOT162	Station ALOHA	2004-08-15	175	Pacific Ocean: North Pacific Subtropical Gyre, Station ALOHA	22.75 N 158 W	1620200404	17.47	34.776	PRJNA385855	SRP109831	SAMN07137012	SRR5720221	25125604	7537681200	SRZ187093	metaSPAdes v3.9.0
S0516	HOT	SW	HOT163	Station ALOHA	2004-09-28	5	Pacific Ocean: North Pacific Subtropical Gyre, Station ALOHA	22.75 N 158 W	1630200414	27.4349	34.8988	PRJNA385855	SRP109831	SAMN07137013	SRR5720222	26379124	7913737200	SRZ187094	metaSPAdes v3.9.0
S0517	HOT	DCM	HOT163	Station ALOHA	2004-09-28	115	Pacific Ocean: North Pacific Subtropical Gyre, Station ALOHA	22.75 N 158 W	1630200407	21.9209	35.3422	PRJNA385855	SRP109831	SAMN07137014	SRR5720223	29188845	8756653500	SRZ187095	metaSPAdes v3.9.0
S0518	HOT	BEZ	HOT163	Station ALOHA	2004-09-28	175	Pacific Ocean: North Pacific Subtropical Gyre, Station ALOHA	22.75 N 158 W	1630200404	18.5946	34.9601	PRJNA385855	SRP109831	SAMN07137015	SRR5720224	19503759	5851127700	SRZ187096	metaSPAdes v3.9.0
S0519	HOT	SW	HOT164	Station ALOHA	2004-10-10	5	Pacific Ocean: North Pacific Subtropical Gyre, Station ALOHA	22.75 N 158 W	1640201117	26.0955	35.1356	PRJNA385855	SRP109831	SAMN07137016	SRR5720219	22377770	6713331000	SRZ187097	metaSPAdes v3.9.0
S0520	HOT	DCM	HOT164	Station ALOHA	2004-10-10	115	Pacific Ocean: North Pacific Subtropical Gyre, Station ALOHA	22.75 N 158 W	1640201108	21.5205	35.3034	PRJNA385855	SRP109831	SAMN07137017	SRR5720220	18532257	5559677100	SRZ187098	metaSPAdes v3.9.0
S0521	HOT	BEZ	HOT164	Station ALOHA	2004-10-10	175	Pacific Ocean: North Pacific Subtropical Gyre, Station ALOHA	22.75 N 158 W	1640201104	18.8695	34.9979	PRJNA385855	SRP109831	SAMN07137018	SRR5720242	25512857	7653857100	SRZ187099	metaSPAdes v3.9.0
S0522	HOT	SW	HOT165	Station ALOHA	2004-11-10	5	Pacific Ocean: North Pacific Subtropical Gyre, Station ALOHA	22.75 N 158 W	1650200419	26.5187	34.918	PRJNA385855	SRP109831	SAMN07137019	SRR5720241	32721051	9816315300	SRZ187100	metaSPAdes v3.9.0
S0523	HOT	DCM	HOT165	Station ALOHA	2004-11-10	100	Pacific Ocean: North Pacific Subtropical Gyre, Station ALOHA	22.75 N 158 W	1650200409	21.5099	35.2897	PRJNA385855	SRP109831	SAMN07137020	SRR5720244	39013537	11704061100	SRZ187101	metaSPAdes v3.9.0
S0524	HOT	BEZ	HOT165	Station ALOHA	2004-11-10	175	Pacific Ocean: North Pacific Subtropical Gyre, Station ALOHA	22.75 N 158 W	1650200404	18.3604	34.9117	PRJNA385855	SRP109831	SAMN07137021	SRR5720243	40531155	12159346500	SRZ187102	metaSPAdes v3.9.0
S0525	HOT	SW	HOT166	Station ALOHA	2004-12-14	5	Pacific Ocean: North Pacific Subtropical Gyre, Station ALOHA	22.75 N 158 W	1660200514	25.2637	34.9633	PRJNA385855	SRP109831	SAMN07137022	SRR5720246	33468362	10040508600	SRZ187103	metaSPAdes v3.9.0
S0526	HOT	DCM	HOT166	Station ALOHA	2004-12-14	100	Pacific Ocean: North Pacific Subtropical Gyre, Station ALOHA	22.75 N 158 W	1660200508	23.5076	35.1506	PRJNA385855	SRP109831	SAMN07137023	SRR5720245	31170529	9351158700	SRZ187104	metaSPAdes v3.9.0
S0527	HOT	BEZ	HOT166	Station ALOHA	2004-12-14	175	Pacific Ocean: North Pacific Subtropical Gyre, Station ALOHA	22.75 N 158 W	1660200504	18.8705	34.927	PRJNA385855	SRP109831	SAMN07137024	SRR5720248	23767421	7130226300	SRZ187105	metaSPAdes v3.9.0
S0528	HOT	SW	HOT144	Station ALOHA	2003-01-17	5	Pacific Ocean: North Pacific Subtropical Gyre, Station ALOHA	22.75 N 158 W	1440200914	23.6929	35.3428	PRJNA385855	SRP109831	SAMN07137025	SRR5720247	26441873	7932561900	SRZ187106	metaSPAdes v3.9.0
S0529	HOT	DCM	HOT144	Station ALOHA	2003-01-17	125	Pacific Ocean: North Pacific Subtropical Gyre, Station ALOHA	22.75 N 158 W	1440200906	22.2437	35.2988	PRJNA385855	SRP109831	SAMN07137026	SRR5720240	26191174	7857352200	SRZ187107	metaSPAdes v3.9.0
S0530	HOT	BEZ	HOT144	Station ALOHA	2003-01-17	175	Pacific Ocean: North Pacific Subtropical Gyre, Station ALOHA	22.75 N 158 W	1440200904	19.8944	35.1493	PRJNA385855	SRP109831	SAMN07137027	SRR5720239	34151795	10245538500	SRZ187108	metaSPAdes v3.9.0
S0531	HOT	SW	HOT145	Station ALOHA	2003-02-25	5	Pacific Ocean: North Pacific Subtropical Gyre, Station ALOHA	22.75 N 158 W	1450200318	23.2926	35.322	PRJNA385855	SRP109831	SAMN07137028	SRR5720269	17902513	5370753900	SRZ187109	metaSPAdes v3.9.0
S0532	HOT	DCM	HOT145	Station ALOHA	2003-02-25	115	Pacific Ocean: North Pacific Subtropical Gyre, Station ALOHA	22.75 N 158 W	1450200308	22.2667	35.3279	PRJNA385855	SRP109831	SAMN07137029	SRR5720270	45464228	13639268400	SRZ187110	metaSPAdes v3.9.0
S0533	HOT	BEZ	HOT145	Station ALOHA	2003-02-25	175	Pacific Ocean: North Pacific Subtropical Gyre, Station ALOHA	22.75 N 158 W	1450200305	20.0317	35.1483	PRJNA385855	SRP109831	SAMN07137030	SRR5720267	45638515	13691554500	SRZ187111	metaSPAdes v3.9.0
S0534	HOT	SW	HOT146	Station ALOHA	2003-03-28	5	Pacific Ocean: North Pacific Subtropical Gyre, Station ALOHA	22.75 N 158 W	1460200314	23.7519	35.2854	PRJNA385855	SRP109831	SAMN07137031	SRR5720268	17826774	5348032200	SRZ187112	metaSPAdes v3.9.0
S0535	HOT	DCM	HOT146	Station ALOHA	2003-03-28	125	Pacific Ocean: North Pacific Subtropical Gyre, Station ALOHA	22.75 N 158 W	1460200307	21.8089	35.3292	PRJNA385855	SRP109831	SAMN07137032	SRR5720273	31242438	9372731400	SRZ187113	metaSPAdes v3.9.0
S0536	HOT	BEZ	HOT146	Station ALOHA	2003-03-28	175	Pacific Ocean: North Pacific Subtropical Gyre, Station ALOHA	22.75 N 158 W	1460200304	19.6069	35.1154	PRJNA385855	SRP109831	SAMN07137033	SRR5720274	35956418	10786925400	SRZ187114	metaSPAdes v3.9.0
S0537	HOT	SW	HOT147	Station ALOHA	2003-04-23	5	Pacific Ocean: North Pacific Subtropical Gyre, Station ALOHA	22.75 N 158 W	1470200314	24.6207	34.9769	PRJNA385855	SRP109831	SAMN07137034	SRR5720271	25313647	7594094100	SRZ187115	metaSPAdes v3.9.0
S0538	HOT	DCM	HOT147	Station ALOHA	2003-04-23	125	Pacific Ocean: North Pacific Subtropical Gyre, Station ALOHA	22.75 N 158 W	1470200306	20.11	35.1926	PRJNA385855	SRP109831	SAMN07137035	SRR5720272	31854278	9556283400	SRZ187116	metaSPAdes v3.9.0
S0539	HOT	BEZ	HOT147	Station ALOHA	2003-04-23	175	Pacific Ocean: North Pacific Subtropical Gyre, Station ALOHA	22.75 N 158 W	1470200304	17.5723	34.831	PRJNA385855	SRP109831	SAMN07137036	SRR5720265	38669468	11600840400	SRZ187117	metaSPAdes v3.9.0
S0540	HOT	SW	HOT148	Station ALOHA	2003-05-20	5	Pacific Ocean: North Pacific Subtropical Gyre, Station ALOHA	22.75 N 158 W	1480200316	25.3196	35.0743	PRJNA385855	SRP109831	SAMN07137037	SRR5720266	23802307	7140692100	SRZ187118	metaSPAdes v3.9.0
S0541	HOT	DCM	HOT148	Station ALOHA	2003-05-20	115	Pacific Ocean: North Pacific Subtropical Gyre, Station ALOHA	22.75 N 158 W	1480200307	22.7178	35.2961	PRJNA385855	SRP109831	SAMN07137038	SRR5720296	25392429	7617728700	SRZ187119	metaSPAdes v3.9.0
S0542	HOT	BEZ	HOT148	Station ALOHA	2003-05-20	175	Pacific Ocean: North Pacific Subtropical Gyre, Station ALOHA	22.75 N 158 W	1480200304	20.4295	35.2078	PRJNA385855	SRP109831	SAMN07137039	SRR5720295	15276603	4582980900	SRZ187120	metaSPAdes v3.9.0
S0543	HOT	SW	HOT149	Station ALOHA	2003-06-19	5	Pacific Ocean: North Pacific Subtropical Gyre, Station ALOHA	22.75 N 158 W	1490200314	25.8035	35.1644	PRJNA385855	SRP109831	SAMN07137040	SRR5720294	25687196	7706158800	SRZ187121	metaSPAdes v3.9.0
S0544	HOT	DCM	HOT149	Station ALOHA	2003-06-19	100	Pacific Ocean: North Pacific Subtropical Gyre, Station ALOHA	22.75 N 158 W	1490200308	22.7149	35.2949	PRJNA385855	SRP109831	SAMN07137041	SRR5720293	40651674	12195502200	SRZ187122	metaSPAdes v3.9.0
S0545	HOT	BEZ	HOT149	Station ALOHA	2003-06-19	175	Pacific Ocean: North Pacific Subtropical Gyre, Station ALOHA	22.75 N 158 W	1490200304	19.7761	35.1881	PRJNA385855	SRP109831	SAMN07137042	SRR5720292	33191291	9957387300	SRZ187123	metaSPAdes v3.9.0
S0546	HOT	SW	HOT150	Station ALOHA	2003-07-19	5	Pacific Ocean: North Pacific Subtropical Gyre, Station ALOHA	22.75 N 158 W	1500200314	26.0052	35.3305	PRJNA385855	SRP109831	SAMN07137043	SRR5720291	35506650	10651995000	SRZ187124	metaSPAdes v3.9.0
S0547	HOT	DCM	HOT150	Station ALOHA	2003-07-19	125	Pacific Ocean: North Pacific Subtropical Gyre, Station ALOHA	22.75 N 158 W	1500200306	20.2292	35.1879	PRJNA385855	SRP109831	SAMN07137044	SRR5720290	37928374	11378512200	SRZ187125	metaSPAdes v3.9.0
S0548	HOT	BEZ	HOT150	Station ALOHA	2003-07-19	175	Pacific Ocean: North Pacific Subtropical Gyre, Station ALOHA	22.75 N 158 W	1500200304	18.3198	34.9408	PRJNA385855	SRP109831	SAMN07137045	SRR5720289	15341429	4602428700	SRZ187126	metaSPAdes v3.9.0
S0549	HOT	SW	HOT151	Station ALOHA	2003-08-20	5	Pacific Ocean: North Pacific Subtropical Gyre, Station ALOHA	22.75 N 158 W	1510200316	26.3989	34.973	PRJNA385855	SRP109831	SAMN07137046	SRR5720288	12150878	3645263400	SRZ187127	metaSPAdes v3.9.0
S0550	HOT	DCM	HOT151	Station ALOHA	2003-08-20	115	Pacific Ocean: North Pacific Subtropical Gyre, Station ALOHA	22.75 N 158 W	1510200307	22.6477	35.0477	PRJNA385855	SRP109831	SAMN07137047	SRR5720287	13236718	3971015400	SRZ187128	metaSPAdes v3.9.0
S0551	HOT	BEZ	HOT151	Station ALOHA	2003-08-20	175	Pacific Ocean: North Pacific Subtropical Gyre, Station ALOHA	22.75 N 158 W	1510200304	20.2498	35.1097	PRJNA385855	SRP109831	SAMN07137048	SRR5720310	24098907	7229672100	SRZ187129	metaSPAdes v3.9.0
S0552	HOT	SW	HOT153	Station ALOHA	2003-11-09	5	Pacific Ocean: North Pacific Subtropical Gyre, Station ALOHA	22.75 N 158 W	1530200314	26.5241	35.2011	PRJNA385855	SRP109831	SAMN07137049	SRR5720311	35891185	10767355500	SRZ187130	metaSPAdes v3.10.1
S0553	HOT	DCM	HOT153	Station ALOHA	2003-11-09	100	Pacific Ocean: North Pacific Subtropical Gyre, Station ALOHA	22.75 N 158 W	1530200308	22.3659	35.2531	PRJNA385855	SRP109831	SAMN07137050	SRR5720312	29558270	8867481000	SRZ187131	metaSPAdes v3.10.1
S0554	HOT	BEZ	HOT153	Station ALOHA	2003-11-09	175	Pacific Ocean: North Pacific Subtropical Gyre, Station ALOHA	22.75 N 158 W	1530200304	18.0113	34.8727	PRJNA385855	SRP109831	SAMN07137051	SRR5720313	18120933	5436279900	SRZ187132	metaSPAdes v3.10.1
S0555	HOT	SW	HOT154	Station ALOHA	2003-12-20	5	Pacific Ocean: North Pacific Subtropical Gyre, Station ALOHA	22.75 N 158 W	1540201018	24.299	35.2778	PRJNA385855	SRP109831	SAMN07137052	SRR5720314	15653365	4696009500	SRZ187133	metaSPAdes v3.10.1
S0556	HOT	DCM	HOT154	Station ALOHA	2003-12-20	85	Pacific Ocean: North Pacific Subtropical Gyre, Station ALOHA	22.75 N 158 W	1540201010	23.0548	35.3627	PRJNA385855	SRP109831	SAMN07137053	SRR5720315	33827557	10148267100	SRZ187134	metaSPAdes v3.10.1
S0557	HOT	BEZ	HOT154	Station ALOHA	2003-12-20	175	Pacific Ocean: North Pacific Subtropical Gyre, Station ALOHA	22.75 N 158 W	1540201004	17.9513	34.8727	PRJNA385855	SRP109831	SAMN07137054	SRR5720316	34235985	10270795500	SRZ187135	metaSPAdes v3.10.1
S0558	HOT	SW	HOT152	Station ALOHA	2003-10-14	10	Pacific Ocean: North Pacific Subtropical Gyre, Station ALOHA	22.75 N 158 W	1520200320	26.8415	35.0412	PRJNA385855	SRP109831	SAMN07137055	SRR5720317	30146983	9044094900	SRZ187136	metaSPAdes v3.10.1
S0559	HOT	DCM	HOT152	Station ALOHA	2003-10-14	100	Pacific Ocean: North Pacific Subtropical Gyre, Station ALOHA	22.75 N 158 W	1520200308	23.3731	35.1888	PRJNA385855	SRP109831	SAMN07137056	SRR5720308	17632241	5289672300	SRZ187137	metaSPAdes v3.10.1
S0560	HOT	BEZ	HOT152	Station ALOHA	2003-10-14	175	Pacific Ocean: North Pacific Subtropical Gyre, Station ALOHA	22.75 N 158 W	1520200304	21.4187	35.2816	PRJNA385855	SRP109831	SAMN07137057	SRR5720309	20542115	6162634500	SRZ187138	metaSPAdes v3.10.1
S0561	HOT	SW	HOT155	Station ALOHA	2004-01-21	5	Pacific Ocean: North Pacific Subtropical Gyre, Station ALOHA	22.75 N 158 W	1550200314	24.1569	35.1693	PRJNA385855	SRP109831	SAMN07137058	SRR5720329	27896151	8368845300	SRZ187139	metaSPAdes v3.10.1
S0562	HOT	DCM	HOT155	Station ALOHA	2004-01-21	100	Pacific Ocean: North Pacific Subtropical Gyre, Station ALOHA	22.75 N 158 W	1550200308	23.7477	35.3775	PRJNA385855	SRP109831	SAMN07137059	SRR5720328	48913098	14673929400	SRZ187140	metaSPAdes v3.10.1
S0563	HOT	BEZ	HOT155	Station ALOHA	2004-01-21	175	Pacific Ocean: North Pacific Subtropical Gyre, Station ALOHA	22.75 N 158 W	1550200304	20.0205	35.1521	PRJNA385855	SRP109831	SAMN07137060	SRR5720331	15289992	4586997600	SRZ187141	metaSPAdes v3.10.1
S0564	HOT	SW	HOT157	Station ALOHA	2004-03-19	10	Pacific Ocean: North Pacific Subtropical Gyre, Station ALOHA	22.75 N 158 W	1570200323	23.0455	35.1827	PRJNA385855	SRP109831	SAMN07137061	SRR5720330	29804104	8941231200	SRZ187142	metaSPAdes v3.10.1
S0565	HOT	DCM	HOT157	Station ALOHA	2004-03-19	115	Pacific Ocean: North Pacific Subtropical Gyre, Station ALOHA	22.75 N 158 W	1570200316	22.2873	35.332	PRJNA385855	SRP109831	SAMN07137062	SRR5720325	27717415	8315224500	SRZ187143	metaSPAdes v3.10.1
S0566	HOT	BEZ	HOT157	Station ALOHA	2004-03-19	175	Pacific Ocean: North Pacific Subtropical Gyre, Station ALOHA	22.75 N 158 W	1570200313	19.0018	35.0066	PRJNA385855	SRP109831	SAMN07137063	SRR5720324	22836170	6850851000	SRZ187144	metaSPAdes v3.10.1
S0567	BATS	SW	BATS175	BATS	2003-04-22	10	Atlantic Ocean: Sargasso Sea, BATS	31.66 N 64.16 W	1017500401	21.854	36.57	PRJNA385855	SRP109831	SAMN07137064	SRR5720327	27210818	8163245400	SRZ187145	metaSPAdes v3.10.1
S0568	BATS	DCM	BATS175	BATS	2003-04-22	80	Atlantic Ocean: Sargasso Sea, BATS	31.66 N 64.16 W	1017500406	19.453	36.638	PRJNA385855	SRP109831	SAMN07137065	SRR5720326	37828867	11348660100	SRZ187146	metaSPAdes v3.10.1
S0569	BATS	BEZ	BATS175	BATS	2003-04-22	180	Atlantic Ocean: Sargasso Sea, BATS	31.66 N 64.16 W	1017500411	18.89	36.592	PRJNA385855	SRP109831	SAMN07137066	SRR5720333	27382064	8214619200	SRZ187147	metaSPAdes v3.10.1
S0570	BATS	SW	BATS181	BATS	2003-10-07	1	Atlantic Ocean: Sargasso Sea, BATS	31.66 N 64.16 W	1018100401	26.36	36.387	PRJNA385855	SRP109831	SAMN07137067	SRR5720332	22197442	6659232600	SRZ187148	metaSPAdes v3.10.1
S0571	BATS	DCM	BATS181	BATS	2003-10-07	80	Atlantic Ocean: Sargasso Sea, BATS	31.66 N 64.16 W	1018100406	21.324	36.633	PRJNA385855	SRP109831	SAMN07137068	SRR5720340	22703083	6810924900	SRZ187149	metaSPAdes v3.10.1
S0572	BATS	BEZ	BATS181	BATS	2003-10-07	180	Atlantic Ocean: Sargasso Sea, BATS	31.66 N 64.16 W	1018100411	18.867	36.604	PRJNA385855	SRP109831	SAMN07137069	SRR5720341	30123808	9037142400	SRZ187150	metaSPAdes v3.10.1
S0573	BATS	SW	BATS184	BATS	2004-01-27	1	Atlantic Ocean: Sargasso Sea, BATS	31.66 N 64.16 W	1018400401	20.336	36.694	PRJNA385855	SRP109831	SAMN07137070	SRR5720338	36979656	11093896800	SRZ187151	metaSPAdes v3.10.1
S0574	BATS	DCM	BATS184	BATS	2004-01-27	40	Atlantic Ocean: Sargasso Sea, BATS	31.66 N 64.16 W	1018400408	20.315	36.693	PRJNA385855	SRP109831	SAMN07137071	SRR5720339	39799254	11939776200	SRZ187152	metaSPAdes v3.10.1
S0575	BATS	BEZ	BATS184	BATS	2004-01-27	180	Atlantic Ocean: Sargasso Sea, BATS	31.66 N 64.16 W	1018400418	18.883	36.61	PRJNA385855	SRP109831	SAMN07137072	SRR5720336	35071483	10521444900	SRZ187153	metaSPAdes v3.10.1
S0576	BATS	SW	BATS186	BATS	2004-03-23	1	Atlantic Ocean: Sargasso Sea, BATS	31.66 N 64.16 W	1018600401	20.023	36.68	PRJNA385855	SRP109831	SAMN07137073	SRR5720337	21473448	6442034400	SRZ187154	metaSPAdes v3.10.1
S0577	BATS	DCM	BATS186	BATS	2004-03-23	60	Atlantic Ocean: Sargasso Sea, BATS	31.66 N 64.16 W	1018600411	19.889	36.677	PRJNA385855	SRP109831	SAMN07137074	SRR5720334	30926179	9277853700	SRZ187155	metaSPAdes v3.10.1
S0578	BATS	BEZ	BATS186	BATS	2004-03-23	180	Atlantic Ocean: Sargasso Sea, BATS	31.66 N 64.16 W	1018600419	19.701	36.669	PRJNA385855	SRP109831	SAMN07137075	SRR5720335	34743413	10423023900	SRZ187156	metaSPAdes v3.10.1
S0579	BATS	SW	BATS195	BATS	2004-12-08	1	Atlantic Ocean: Sargasso Sea, BATS	31.66 N 64.16 W	1019500401	23.036	36.761	PRJNA385855	SRP109831	SAMN07137076	SRR5720342	31522929	9456878700	SRZ187157	metaSPAdes v3.10.1
S0580	BATS	DCM	BATS195	BATS	2004-12-08	100	Atlantic Ocean: Sargasso Sea, BATS	31.66 N 64.16 W	1019500407	21.983	36.712	PRJNA385855	SRP109831	SAMN07137077	SRR5720343	28856326	8656897800	SRZ187158	metaSPAdes v3.10.1
S0581	BATS	BEZ	BATS195	BATS	2004-12-08	180	Atlantic Ocean: Sargasso Sea, BATS	31.66 N 64.16 W	1019500411	19.288	36.651	PRJNA385855	SRP109831	SAMN07137078	SRR5720234	26654563	7996368900	SRZ187159	metaSPAdes v3.10.1
S0582	BATS	SW	BATS173	BATS	2003-02-21	1	Atlantic Ocean: Sargasso Sea, BATS	31.66 N 64.16 W	1017300307	20.003	36.681	PRJNA385855	SRP109831	SAMN07137079	SRR5720233	20031665	6009499500	SRZ187160	metaSPAdes v3.10.1
S0583	BATS	DCM	BATS173	BATS	2003-02-21	40	Atlantic Ocean: Sargasso Sea, BATS	31.66 N 64.16 W	1017300310	19.843	36.664	PRJNA385855	SRP109831	SAMN07137080	SRR5720232	27855946	8356783800	SRZ187161	metaSPAdes v3.10.1
S0584	BATS	BEZ	BATS173	BATS	2003-02-21	180	Atlantic Ocean: Sargasso Sea, BATS	31.66 N 64.16 W	1017300317	19.691	36.649	PRJNA385855	SRP109831	SAMN07137081	SRR5720231	27754160	8326248000	SRZ187162	metaSPAdes v3.10.1
S0585	BATS	SW	BATS174	BATS	2003-03-22	1	Atlantic Ocean: Sargasso Sea, BATS	31.66 N 64.16 W	1017400411	19.815	36.658	PRJNA385855	SRP109831	SAMN07137082	SRR5720238	26097780	7829334000	SRZ187163	metaSPAdes v3.10.1
S0586	BATS	DCM	BATS174	BATS	2003-03-22	80	Atlantic Ocean: Sargasso Sea, BATS	31.66 N 64.16 W	1017400416	19.562	36.639	PRJNA385855	SRP109831	SAMN07137083	SRR5720237	27661750	8298525000	SRZ187164	metaSPAdes v3.10.1
S0587	BATS	BEZ	BATS174	BATS	2003-03-22	180	Atlantic Ocean: Sargasso Sea, BATS	31.66 N 64.16 W	1017400421	19.072	36.616	PRJNA385855	SRP109831	SAMN07137084	SRR5720236	40112857	12033857100	SRZ187165	metaSPAdes v3.10.1
S0588	BATS	SW	BATS178	BATS	2003-07-15	10	Atlantic Ocean: Sargasso Sea, BATS	31.66 N 64.16 W	1017800407	28.331	36.444	PRJNA385855	SRP109831	SAMN07137085	SRR5720235	13300975	3990292500	SRZ187166	metaSPAdes v3.10.1
S0589	BATS	DCM	BATS178	BATS	2003-07-15	120	Atlantic Ocean: Sargasso Sea, BATS	31.66 N 64.16 W	1017800414	18.834	36.552	PRJNA385855	SRP109831	SAMN07137086	SRR5720230	33880679	10164203700	SRZ187167	metaSPAdes v3.10.1
S0590	BATS	BEZ	BATS178	BATS	2003-07-15	180	Atlantic Ocean: Sargasso Sea, BATS	31.66 N 64.16 W	1017800417	18.685	36.576	PRJNA385855	SRP109831	SAMN07137087	SRR5720229	33805701	10141710300	SRZ187168	metaSPAdes v3.10.1
S0591	BATS	SW	BATS179	BATS	2003-08-12	10	Atlantic Ocean: Sargasso Sea, BATS	31.66 N 64.16 W	1017900401	28.984	36.637	PRJNA385855	SRP109831	SAMN07137088	SRR5720286	12732789	3819836700	SRZ187169	metaSPAdes v3.10.1
S0592	BATS	DCM	BATS179	BATS	2003-08-12	100	Atlantic Ocean: Sargasso Sea, BATS	31.66 N 64.16 W	1017900410	20.41	36.63	PRJNA385855	SRP109831	SAMN07137089	SRR5720285	40710568	12213170400	SRZ187170	metaSPAdes v3.10.1
S0593	BATS	BEZ	BATS179	BATS	2003-08-12	160	Atlantic Ocean: Sargasso Sea, BATS	31.66 N 64.16 W	1017900413	19.171	36.616	PRJNA385855	SRP109831	SAMN07137090	SRR5720255	37218319	11165495700	SRZ187171	metaSPAdes v3.10.1
S0594	BATS	SW	BATS187	BATS	2004-04-21	1	Atlantic Ocean: Sargasso Sea, BATS	31.66 N 64.16 W	1018700501	19.909	36.704	PRJNA385855	SRP109831	SAMN07137091	SRR5720256	35777935	10733380500	SRZ187172	metaSPAdes v3.10.1
S0595	BATS	DCM	BATS187	BATS	2004-04-21	40	Atlantic Ocean: Sargasso Sea, BATS	31.66 N 64.16 W	1018700504	19.788	36.718	PRJNA385855	SRP109831	SAMN07137092	SRR5720249	42389421	12716826300	SRZ187173	metaSPAdes v3.10.1
S0596	BATS	BEZ	BATS187	BATS	2004-04-21	180	Atlantic Ocean: Sargasso Sea, BATS	31.66 N 64.16 W	1018700511	19.445	36.696	PRJNA385855	SRP109831	SAMN07137093	SRR5720250	47629264	14288779200	SRZ187174	metaSPAdes v3.10.1
S0597	BATS	SW	BATS192	BATS	2004-09-14	1	Atlantic Ocean: Sargasso Sea, BATS	31.66 N 64.16 W	1019200501	28.253	36.637	PRJNA385855	SRP109831	SAMN07137094	SRR5720251	17374067	5212220100	SRZ187175	metaSPAdes v3.10.1
S0598	BATS	DCM	BATS192	BATS	2004-09-14	100	Atlantic Ocean: Sargasso Sea, BATS	31.66 N 64.16 W	1019200507	19.509	36.625	PRJNA385855	SRP109831	SAMN07137095	SRR5720252	30163252	9048975600	SRZ187176	metaSPAdes v3.10.1
S0599	BATS	BEZ	BATS192	BATS	2004-09-14	180	Atlantic Ocean: Sargasso Sea, BATS	31.66 N 64.16 W	1019200511	18.61	36.588	PRJNA385855	SRP109831	SAMN07137096	SRR5720344	23249078	6974723400	SRZ187177	metaSPAdes v3.10.1
S0600	BATS	SW	BATS193	BATS	2004-10-13	1	Atlantic Ocean: Sargasso Sea, BATS	31.66 N 64.16 W	1019300401	25.829	36.642	PRJNA385855	SRP109831	SAMN07137097	SRR5720307	18278548	5483564400	SRZ187178	metaSPAdes v3.10.1
S0601	BATS	DCM	BATS193	BATS	2004-10-13	100	Atlantic Ocean: Sargasso Sea, BATS	31.66 N 64.16 W	1019300407	19.706	36.647	PRJNA385855	SRP109831	SAMN07137098	SRR5720280	37895083	11368524900	SRZ187179	metaSPAdes v3.10.1
S0602	BATS	BEZ	BATS193	BATS	2004-10-13	180	Atlantic Ocean: Sargasso Sea, BATS	31.66 N 64.16 W	1019300411	18.633	36.593	PRJNA385855	SRP109831	SAMN07137099	SRR5720279	31018220	9305466000	SRZ187180	metaSPAdes v3.10.1
S0603	BATS	SW	BATS194	BATS	2004-11-12	1	Atlantic Ocean: Sargasso Sea, BATS	31.66 N 64.16 W	1019400401	23.267	36.662	PRJNA385855	SRP109831	SAMN07137100	SRR5720278	24861137	7458341100	SRZ187181	metaSPAdes v3.10.1
S0604	BATS	DCM	BATS194	BATS	2004-11-12	80	Atlantic Ocean: Sargasso Sea, BATS	31.66 N 64.16 W	1019400411	21.428	36.692	PRJNA385855	SRP109831	SAMN07137101	SRR5720277	30565919	9169775700	SRZ187182	metaSPAdes v3.10.1
S0605	BATS	BEZ	BATS194	BATS	2004-11-12	180	Atlantic Ocean: Sargasso Sea, BATS	31.66 N 64.16 W	1019400511	19.164	36.626	PRJNA385855	SRP109831	SAMN07137102	SRR5720284	32686035	9805810500	SRZ187183	metaSPAdes v3.10.1
S0606	BATS	SW	BATS176	BATS	2003-05-20	1	Atlantic Ocean: Sargasso Sea, BATS	31.66 N 64.16 W	1017600501	22.746	36.669	PRJNA385855	SRP109831	SAMN07137103	SRR5720283	21770198	6531059400	SRZ187184	metaSPAdes v3.10.1
S0607	BATS	DCM	BATS176	BATS	2003-05-20	100	Atlantic Ocean: Sargasso Sea, BATS	31.66 N 64.16 W	1017600513	19.797	36.643	PRJNA385855	SRP109831	SAMN07137104	SRR5720282	31485248	9445574400	SRZ187185	metaSPAdes v3.10.1
S0608	BATS	BEZ	BATS176	BATS	2003-05-20	180	Atlantic Ocean: Sargasso Sea, BATS	31.66 N 64.16 W	1017600517	19.127	36.617	PRJNA385855	SRP109831	SAMN07137105	SRR5720281	33845957	10153787100	SRZ187186	metaSPAdes v3.10.1
S0609	BATS	SW	BATS182	BATS	2003-11-04	1	Atlantic Ocean: Sargasso Sea, BATS	31.66 N 64.16 W	1018200401	25.333	36.387	PRJNA385855	SRP109831	SAMN07137106	SRR5720276	24558490	7367547000	SRZ187187	metaSPAdes v3.10.1
S0610	BATS	DCM	BATS182	BATS	2003-11-04	80	Atlantic Ocean: Sargasso Sea, BATS	31.66 N 64.16 W	1018200406	23.874	36.621	PRJNA385855	SRP109831	SAMN07137107	SRR5720275	39505982	11851794600	SRZ187188	metaSPAdes v3.10.1
S0611	BATS	BEZ	BATS182	BATS	2003-11-04	180	Atlantic Ocean: Sargasso Sea, BATS	31.66 N 64.16 W	1018200411	19.477	36.638	PRJNA385855	SRP109831	SAMN07137108	SRR5720261	29153986	8746195800	SRZ187189	metaSPAdes v3.10.1
S0612	BATS	SW	BATS183	BATS	2003-12-02	1	Atlantic Ocean: Sargasso Sea, BATS	31.66 N 64.16 W	1018300401	24.207	36.801	PRJNA385855	SRP109831	SAMN07137109	SRR5720262	22769159	6830747700	SRZ187190	metaSPAdes v3.10.1
S0613	BATS	DCM	BATS183	BATS	2003-12-02	100	Atlantic Ocean: Sargasso Sea, BATS	31.66 N 64.16 W	1018300410	20.654	36.635	PRJNA385855	SRP109831	SAMN07137110	SRR5720263	31385119	9415535700	SRZ187191	metaSPAdes v3.10.1
S0614	BATS	BEZ	BATS183	BATS	2003-12-02	180	Atlantic Ocean: Sargasso Sea, BATS	31.66 N 64.16 W	1018300414	18.772	36.598	PRJNA385855	SRP109831	SAMN07137111	SRR5720264	18682062	5604618600	SRZ187192	metaSPAdes v3.10.1
S0615	BATS	SW	BATS188	BATS	2004-05-18	10	Atlantic Ocean: Sargasso Sea, BATS	31.66 N 64.16 W	1018800504	23.272	36.913	PRJNA385855	SRP109831	SAMN07137112	SRR5720257	14907037	4472111100	SRZ187193	metaSPAdes v3.10.1
S0616	BATS	DCM	BATS188	BATS	2004-05-18	80	Atlantic Ocean: Sargasso Sea, BATS	31.66 N 64.16 W	1018800509	19.593	36.669	PRJNA385855	SRP109831	SAMN07137113	SRR5720258	21495920	6448776000	SRZ187194	metaSPAdes v3.10.1
S0617	BATS	BEZ	BATS188	BATS	2004-05-18	180	Atlantic Ocean: Sargasso Sea, BATS	31.66 N 64.16 W	1018800514	18.805	36.613	PRJNA385855	SRP109831	SAMN07137114	SRR5720259	64480797	19344239100	SRZ187195	metaSPAdes v3.10.1
S0618	BATS	SW	BATS189	BATS	2004-06-15	10	Atlantic Ocean: Sargasso Sea, BATS	31.66 N 64.16 W	1018900301	24.488	36.642	PRJNA385855	SRP109831	SAMN07137115	SRR5720260	12568946	3770683800	SRZ187196	metaSPAdes v3.10.1
S0619	BATS	DCM	BATS189	BATS	2004-06-15	100	Atlantic Ocean: Sargasso Sea, BATS	31.66 N 64.16 W	1018900309	19.603	36.674	PRJNA385855	SRP109831	SAMN07137116	SRR5720253	20315575	6094672500	SRZ187197	metaSPAdes v3.10.1
S0620	BATS	BEZ	BATS189	BATS	2004-06-15	180	Atlantic Ocean: Sargasso Sea, BATS	31.66 N 64.16 W	1018900313	18.898	36.625	PRJNA385855	SRP109831	SAMN07137117	SRR5720254	51753735	15526120500	SRZ187198	metaSPAdes v3.10.1
S0621	BATS	SW	BATS191	BATS	2004-08-17	1	Atlantic Ocean: Sargasso Sea, BATS	31.66 N 64.16 W	1019100604	28.522	36.843	PRJNA385855	SRP109831	SAMN07137118	SRR5720321	22106643	6631992900	SRZ187199	metaSPAdes v3.10.1
S0622	BATS	DCM	BATS191	BATS	2004-08-17	120	Atlantic Ocean: Sargasso Sea, BATS	31.66 N 64.16 W	1019100611	20.873	36.752	PRJNA385855	SRP109831	SAMN07137119	SRR5720320	52129751	15638925300	SRZ187200	metaSPAdes v3.10.1
S0623	BATS	BEZ	BATS191	BATS	2004-08-17	180	Atlantic Ocean: Sargasso Sea, BATS	31.66 N 64.16 W	1019100614	19.563	36.667	PRJNA385855	SRP109831	SAMN07137120	SRR5720323	37421267	11226380100	SRZ187201	metaSPAdes v3.10.1
S0624	BATS	SW	BATS185	BATS	2004-02-24	1	Atlantic Ocean: Sargasso Sea, BATS	31.66 N 64.16 W	1018500501	20.214	36.739	PRJNA385855	SRP109831	SAMN07137121	SRR5720322	32403141	9720942300	SRZ187202	metaSPAdes v3.10.1
S0625	BATS	DCM	BATS185	BATS	2004-02-24	40	Atlantic Ocean: Sargasso Sea, BATS	31.66 N 64.16 W	1018500504	20	36.732	PRJNA385855	SRP109831	SAMN07137122	SRR5720319	33499189	10049756700	SRZ187203	metaSPAdes v3.10.1
S0626	BATS	BEZ	BATS185	BATS	2004-02-24	180	Atlantic Ocean: Sargasso Sea, BATS	31.66 N 64.16 W	1018500511	19.376	36.656	PRJNA385855	SRP109831	SAMN07137123	SRR5720318	34361585	10308475500	SRZ187204	metaSPAdes v3.10.1
S0627	HOT	SW	HOT214	Station ALOHA	2009-08-19	5	Pacific Ocean: North Pacific Subtropical Gyre, Station ALOHA	22.75 N 158 W	2140200308	#N/A	#N/A	PRJNA385855	SRP109831	SAMN08390922	SRR6507277	53778607	16133582100	SRZ187076	metaSPAdes v3.10.1
S0628	HOT	DCM	HOT216	Station ALOHA	2009-11-04	100	Pacific Ocean: North Pacific Subtropical Gyre, Station ALOHA	22.75 N 158 W	2160200304	#N/A	#N/A	PRJNA385855	SRP109831	SAMN08390923	SRR6507278	52916530	15874959000	SRZ187075	metaSPAdes v3.10.1
S0629	BATS	SW	BATS248	BATS	2009-07-14	10	Atlantic Ocean: Sargasso Sea, BATS	31.66 N 64.16 W	1024800503	#N/A	#N/A	PRJNA385855	SRP109831	SAMN08390924	SRR6507279	50232751	15069825300	SRZ187077	metaSPAdes v3.10.1
S0630	BATS	BEZ	BATS252	BATS	2009-11-07	100	Atlantic Ocean: Sargasso Sea, BATS	31.66 N 64.16 W	1025200510	#N/A	#N/A	PRJNA385855	SRP109831	SAMN08390925	SRR6507280	86024360	25807308000	SRZ187078	metaSPAdes v3.10.1
