# Supplementary material for: Differentiated Evolutionary Strategies of Genetic Diversification in Atlantic and Pacific Thaumarchaeal Populations
Source: mSystems. 2022 Jun 13;7(3):e01477-21. doi: 10.1128/msystems.01477-21 (PMC9239043; doi:10.1128/msystems.01477-21)
Supplement: TABLE S2 [file msystems.01477-21-st002.csv]

genome	genome name	score	completeness	contamination	strain_heterogeneity	size	N50	cluster	Phylum	Phylum	Class	Class	cluster_members	completeness_metric	contamination_metric	Basin specificity
S0560.concoct.65.BEZ.fa	Planctomycetes_1_1	71.31264893	81	2.42	25	5089344	3602	1_1	p__Planctomycetota	Planctomycetota	c__Planctomycetes	Planctomycetes	3	substantial	low	HOT
S0601.metabat2.21.fa	Cyanobacteriia_2_1	95.6685055	95.69	0.5	75	1962518	14388	2_1	p__Cyanobacteria	Cyanobacteria	c__Cyanobacteriia	Cyanobacteriia	6	near	low	Shared
S0595.concoct.91_sub.fa	Cyanobacteriia_3_1	63.97986659	71.68	2.3	83.33	1750618	5257	3_1	p__Cyanobacteria	Cyanobacteria	c__Cyanobacteriia	Cyanobacteriia	2	substantial	low	BATS specific
S0574.concoct.107_sub.fa	Cyanobacteriia_4_1	64.275697	83.82	4.89	65	1791271	2718	4_1	p__Cyanobacteria	Cyanobacteria	c__Cyanobacteriia	Cyanobacteriia	2	substantial	low	BATS specific
S0578.metabat2.28.fa	Cyanobacteriia_5_1	91.17431911	92.93	0.82	33.33	1697850	12547	5_1	p__Cyanobacteria	Cyanobacteria	c__Cyanobacteriia	Cyanobacteriia	7	near	low	BATS specific
S0595.maxbin2.044.fa	Cyanobacteriia_6_1	68.13552121	85.16	4.36	68	1710829	3887	6_1	p__Cyanobacteria	Cyanobacteria	c__Cyanobacteriia	Cyanobacteriia	2	substantial	low	BATS specific
S0595.metabat2.5.fa	Poseidoniia_7_1	77.04531699	79.01	0.8	0	1793269	10215	7_1	p__Thermoplasmatota	Thermoplasmatota	c__Poseidoniia	Poseidoniia	2	substantial	low	BATS specific
S0560.concoct.103.BEZ.fa	Anaerolineae_8_1	53.82428308	81.6	6.05	8.33	2118484	7357	8_1	p__Chloroflexota	Chloroflexota	c__Anaerolineae	Anaerolineae	2	substantial	medium	HOT specific
S0533.concoct.97.BEZ.fa	Dehalococcoidia_9_0	60.90547662	78.88	3.96	25	1286786	3899	9_0	p__Chloroflexota	Chloroflexota	c__Dehalococcoidia	Dehalococcoidia	1	substantial	low	HOT specific
S0545.concoct.1_sub.BEZ.fa	Anaerolineae_10_0	70.406965	80.51	2.4	40	1902902	6222	10_0	p__Chloroflexota	Chloroflexota	c__Anaerolineae	Anaerolineae	1	substantial	low	HOT specific
S0504.maxbin2.026.SW.fa	Gammaproteobacteria_11_1	86.47507573	90.28	1.32	40	1854056	30221	11_1	p__Proteobacteria	Proteobacteria	c__Gammaproteobacteria	Gammaproteobacteria	9	near	low	Shared
S0594.concoct.18.fa	Bacteroidia_12_1	95.19343758	93.73	0.16	100	2110503	13822	12_1	p__Bacteroidota	Bacteroidota	c__Bacteroidia	Bacteroidia	2	near	low	BATS specific
S0507.concoct.68_sub.SW.fa	Bacteroidia_13_0	50.8869418	87.62	7.88	22.73	2172016	4695	13_0	p__Bacteroidota	Bacteroidota	c__Bacteroidia	Bacteroidia	1	substantial	medium	HOT specific
S0504.concoct.111.SW.fa	Bacteroidia_14_0	66.48462239	73.91	1.95	71.43	1258070	6074	14_0	p__Bacteroidota	Bacteroidota	c__Bacteroidia	Bacteroidia	1	substantial	low	HOT specific
S0621.metabat2.29.fa	Alphaproteobacteria_15_1	82.14764202	86.84	1.47	42.86	1862747	9887	15_1	p__Proteobacteria	Proteobacteria	c__Alphaproteobacteria	Alphaproteobacteria	3	substantial	low	BATS specific
S0545.metabat2.15.BEZ.fa	Dehalococcoidia_16_0	82.13518862	90.59	2.07	33.33	1527263	21405	16_0	p__Chloroflexota	Chloroflexota	c__Dehalococcoidia	Dehalococcoidia	1	near	low	HOT specific
S0577.concoct.85.fa	Alphaproteobacteria_17_1	59.57950946	70.69	2.98	66.67	2110972	3776	17_1	p__Proteobacteria	Proteobacteria	c__Alphaproteobacteria	Alphaproteobacteria	3	substantial	low	BATS specific
S0578.maxbin2.027.fa	Gammaproteobacteria_18_0	67.67726741	85.99	3.98	15.38	1693351	7418	18_0	p__Proteobacteria	Proteobacteria	c__Gammaproteobacteria	Gammaproteobacteria	1	substantial	low	BATS specific
S0624.metabat2.19.fa	Gammaproteobacteria_19_1	64.26635209	70.34	1.79	44.44	973421	12570	19_1	p__Proteobacteria	Proteobacteria	c__Gammaproteobacteria	Gammaproteobacteria	3	substantial	low	Shared
S0619.maxbin2.023_sub.fa	Alphaproteobacteria_20_0	34.20203761	73.85	8.16	3.92	2285222	3840	20_0	p__Proteobacteria	Proteobacteria	c__Alphaproteobacteria	Alphaproteobacteria	1	substantial	medium	BATS specific
S0621.concoct.14_sub.fa	Alphaproteobacteria_21_1	76.76662606	89.14	2.9	7.69	2399586	5528	21_1	p__Proteobacteria	Proteobacteria	c__Alphaproteobacteria	Alphaproteobacteria	2	substantial	low	BATS specific
S0591.maxbin2.041.fa	Rhodothermia_22_0	58.9149969	73.79	3.22	16.67	1719521	1979	22_0	p__Bacteroidota	Bacteroidota	c__Rhodothermia	Rhodothermia	1	substantial	low	BATS specific
S0625.maxbin2.072.fa	Bacteroidia_23_0	75.34535796	88.78	3.22	55.56	1551529	4706	23_0	p__Bacteroidota	Bacteroidota	c__Bacteroidia	Bacteroidia	1	substantial	low	BATS specific
S0610.concoct.69.fa	Marinisomatia_24_1	69.44237631	71.82	1.1	100	2089528	9853	24_1	p__Marinisomatota	Marinisomatota	c__Marinisomatia	Marinisomatia	2	substantial	low	Shared
S0510.metabat2.30.SW.fa	Bacteroidia_25_1	62.01340607	73.54	2.75	7.69	1515345	9336	25_1	p__Bacteroidota	Bacteroidota	c__Bacteroidia	Bacteroidia	3	substantial	low	Shared
S0505.concoct.112.DCM.fa	Bacteroidia_26_0	66.08299509	70.29	1.06	16.67	1479064	5657	26_0	p__Bacteroidota	Bacteroidota	c__Bacteroidia	Bacteroidia	1	substantial	low	Shared
S0583.concoct.71_sub.fa	Dehalococcoidia_27_1	67.31631308	77.33	2.38	0	1295859	5183	27_1	p__Chloroflexota	Chloroflexota	c__Dehalococcoidia	Dehalococcoidia	3	substantial	low	Shared
S0532.metabat2.23.DCM.fa	Dehalococcoidia_28_1	96.62227405	94.13	0	0	1564489	82743	28_1	p__Chloroflexota	Chloroflexota	c__Dehalococcoidia	Dehalococcoidia	18	near	none	Shared
S0604.concoct.61.fa	Gammaproteobacteria_29_1	68.21559743	70.96	1.05	40	945092	12541	29_1	p__Proteobacteria	Proteobacteria	c__Gammaproteobacteria	Gammaproteobacteria	2	substantial	low	Shared
S0588.maxbin2.018.fa	Gammaproteobacteria_30_1	71.339	71.41	0.57	100	958013	22484	30_1	p__Proteobacteria	Proteobacteria	c__Gammaproteobacteria	Gammaproteobacteria	3	substantial	low	BATS specific
S0588.metabat2.17.fa	Gammaproteobacteria_31_1	65.36825306	71.79	1.72	0	1013322	19341	31_1	p__Proteobacteria	Proteobacteria	c__Gammaproteobacteria	Gammaproteobacteria	2	substantial	low	Shared
S0591.metabat2.4.fa	Gammaproteobacteria_32_1	75.79896916	75.62	0.57	100	954378	69855	32_1	p__Proteobacteria	Proteobacteria	c__Gammaproteobacteria	Gammaproteobacteria	4	substantial	low	BATS specific
S0617.concoct.25.fa	Gammaproteobacteria_33_0	83.11142947	82.73	0.13	0	1443037	9613	33_0	p__Proteobacteria	Proteobacteria	c__Gammaproteobacteria	Gammaproteobacteria	1	substantial	low	BATS specific
S0600.maxbin2.005_sub.fa	Gammaproteobacteria_34_0	58.80442346	71.81	3.02	40	1015882	4930	34_0	p__Proteobacteria	Proteobacteria	c__Gammaproteobacteria	Gammaproteobacteria	1	substantial	low	BATS specific
S0629.metabat2.13.fa	Gammaproteobacteria_35_0	71.68449551	73.28	0.62	50	1003497	20370	35_0	p__Proteobacteria	Proteobacteria	c__Gammaproteobacteria	Gammaproteobacteria	1	substantial	low	Shared
S0606.metabat2.22_sub.fa	Gammaproteobacteria_36_1	70.67044456	71.41	0.57	0	1027439	14753	36_1	p__Proteobacteria	Proteobacteria	c__Gammaproteobacteria	Gammaproteobacteria	7	substantial	low	Shared
S0519.concoct.51.SW.fa	UBA1144_37_0	64.4505049	80.25	3.36	0	972060	8337	37_0	p__Desulfobacterota_D	Desulfobacterota_D	c__UBA1144	UBA1144	1	substantial	low	HOT specific
S0567.maxbin2.047_sub.fa	Gammaproteobacteria_38_0	43.49596173	73.97	6.64	30	1676747	2443	38_0	p__Proteobacteria	Proteobacteria	c__Gammaproteobacteria	Gammaproteobacteria	1	substantial	medium	BATS specific
S0629.concoct.53.fa	Bacteroidia_39_1	93.03062888	94.49	0.74	0	1474751	26242	39_1	p__Bacteroidota	Bacteroidota	c__Bacteroidia	Bacteroidia	6	near	low	Shared
S0612.concoct.32.fa	Bacteroidia_40_1	86.13822809	88.24	0.91	60	1289164	5690	40_1	p__Bacteroidota	Bacteroidota	c__Bacteroidia	Bacteroidia	5	substantial	low	Shared
S0618.metabat2.30.fa	Bacteroidia_41_1	53.14898833	73.05	4.48	12.5	1008498	6545	41_1	p__Bacteroidota	Bacteroidota	c__Bacteroidia	Bacteroidia	2	substantial	low	BATS specific
S0567.metabat2.16.fa	Bacteroidia_42_1	83.78225951	84.56	0.74	100	1193957	19872	42_1	p__Bacteroidota	Bacteroidota	c__Bacteroidia	Bacteroidia	4	substantial	low	BATS specific
S0625.maxbin2.055_sub.fa	Alphaproteobacteria_43_1	72.15680076	71.05	0.16	50	1315283	4057	43_1	p__Proteobacteria	Proteobacteria	c__Alphaproteobacteria	Alphaproteobacteria	2	substantial	low	Shared
S0588.maxbin2.034_sub.fa	Bacteroidia_44_0	47.89465461	75.59	5.95	17.28	1575777	9397	44_0	p__Bacteroidota	Bacteroidota	c__Bacteroidia	Bacteroidia	1	substantial	medium	Shared
S0619.metabat2.35.fa	Bacteroidia_45_0	62.63394657	72.8	2.34	18.18	1411205	13711	45_0	p__Bacteroidota	Bacteroidota	c__Bacteroidia	Bacteroidia	1	substantial	low	Shared
S0628.metabat2.24.DCM.fa	Bacteroidia_46_1	85.01899656	82.9	0	0	1156886	15305	46_1	p__Bacteroidota	Bacteroidota	c__Bacteroidia	Bacteroidia	15	substantial	none	Shared
S0604.concoct.80.fa	Bacteroidia_47_0	72.48705799	73.75	0.51	33.33	1430519	14261	47_0	p__Bacteroidota	Bacteroidota	c__Bacteroidia	Bacteroidia	1	substantial	low	Shared
S0594.maxbin2.005.fa	Bacteroidia_48_1	82.93304179	86.29	1.32	87.5	1552112	12902	48_1	p__Bacteroidota	Bacteroidota	c__Bacteroidia	Bacteroidia	10	substantial	low	BATS specific
S0594.concoct.66_sub.fa	Bacteroidia_49_1	59.94415984	71.46	2.9	42.86	1216259	2588	49_1	p__Bacteroidota	Bacteroidota	c__Bacteroidia	Bacteroidia	2	substantial	low	BATS specific
S0562.metabat2.17.DCM.fa	Dehalococcoidia_50_1	80.08201457	92.74	2.97	0	1334806	20529	50_1	p__Chloroflexota	Chloroflexota	c__Dehalococcoidia	Dehalococcoidia	3	near	low	HOT specific
S0562.concoct.75_sub.DCM.fa	Dehalococcoidia_51_1	91.38917104	96.7	1.49	0	1408637	16005	51_1	p__Chloroflexota	Chloroflexota	c__Dehalococcoidia	Dehalococcoidia	2	near	low	HOT specific
S0625.concoct.50.fa	Dehalococcoidia_52_1	92.97489533	90.89	0	0	1293613	12742	52_1	p__Chloroflexota	Chloroflexota	c__Dehalococcoidia	Dehalococcoidia	9	near	none	Shared
S0562.metabat2.10_sub.DCM.fa	Dehalococcoidia_53_0	77.9577432	83.63	1.54	66.67	1175336	8357	53_0	p__Chloroflexota	Chloroflexota	c__Dehalococcoidia	Dehalococcoidia	1	substantial	low	HOT specific
S0507.metabat2.24.SW.fa	Acidimicrobiia_54_1	41.12301137	71.39	6.56	6.67	1042926	13547	54_1	p__Actinobacteriota	Actinobacteriota	c__Acidimicrobiia	Acidimicrobiia	2	substantial	medium	Shared
S0576.metabat2.1.fa	Acidimicrobiia_54_2	71.25422741	71.32	0.43	0	814927	12890	54_2	p__Actinobacteriota	Actinobacteriota	c__Acidimicrobiia	Acidimicrobiia	4	substantial	low	Shared
S0519.metabat2.7.SW.fa	Gammaproteobacteria_55_0	28.88051027	71.55	8.84	6.9	756641	5769	55_0	p__Proteobacteria	Proteobacteria	c__Gammaproteobacteria	Gammaproteobacteria	1	substantial	medium	Shared
S0525.metabat2.11.SW.fa	Acidimicrobiia_56_1	70.09493835	70.09	0.43	0	792201	18037	56_1	p__Actinobacteriota	Actinobacteriota	c__Acidimicrobiia	Acidimicrobiia	6	substantial	low	Shared
S0545.metabat2.12.BEZ.fa	Acidimicrobiia_57_1	71.87144704	76.07	1.28	0	973664	21835	57_1	p__Actinobacteriota	Actinobacteriota	c__Acidimicrobiia	Acidimicrobiia	11	substantial	low	Shared
S0610.concoct.66_sub.fa	Acidimicrobiia_58_0	58.20811417	77.68	4.27	16.67	1026276	17890	58_0	p__Actinobacteriota	Actinobacteriota	c__Acidimicrobiia	Acidimicrobiia	1	substantial	low	Shared
S0610.metabat2.9_sub.fa	Marinisomatia_59_1	80.64532923	81.32	0.71	100	831386	18227	59_1	p__Marinisomatota	Marinisomatota	c__Marinisomatia	Marinisomatia	2	substantial	low	Shared
S0506.concoct.44_sub.BEZ.fa	Marinisomatia_59_2	24.35792722	70.12	9.44	6.67	791887	3440	59_2	p__Marinisomatota	Marinisomatota	c__Marinisomatia	Marinisomatia	1	substantial	medium	Shared
S0514.metabat2.6.DCM.fa	Marinisomatia_60_1	86.83877777	90.11	1.1	0	925253	24986	60_1	p__Marinisomatota	Marinisomatota	c__Marinisomatia	Marinisomatia	16	near	low	Shared
S0504.metabat2.45.SW.fa	Marinisomatia_61_1	79.79190351	77.67	0	0	790162	15222	61_1	p__Marinisomatota	Marinisomatota	c__Marinisomatia	Marinisomatia	4	substantial	none	Shared
S0591.metabat2.15_sub.fa	Marinisomatia_62_0	46.31289215	75.44	6.19	12.5	985917	10430	62_0	p__Marinisomatota	Marinisomatota	c__Marinisomatia	Marinisomatia	1	substantial	medium	BATS specific
S0583.concoct.95.fa	Bacteroidia_63_1	89.75641852	94.43	1.56	75	1403356	7327	63_1	p__Bacteroidota	Bacteroidota	c__Bacteroidia	Bacteroidia	7	near	low	BATS specific
S0618.concoct.43.fa	Bacteroidia_64_0	66.88205822	73.23	1.65	66.67	1565511	3342	64_0	p__Bacteroidota	Bacteroidota	c__Bacteroidia	Bacteroidia	1	substantial	low	BATS specific
S0508.metabat2.17.DCM.fa	Gammaproteobacteria_65_1	67.61943172	79.34	3.05	40	1352223	36243	65_1	p__Proteobacteria	Proteobacteria	c__Gammaproteobacteria	Gammaproteobacteria	2	substantial	low	Shared
S0599.metabat2.8.fa	Gammaproteobacteria_65_2	68.17737554	76.2	2.13	25	1405088	14083	65_2	p__Proteobacteria	Proteobacteria	c__Gammaproteobacteria	Gammaproteobacteria	4	substantial	low	Shared
S0505.metabat2.38.DCM.fa	Gammaproteobacteria_66_1	77.45514629	82.03	1.38	0	1396475	39447	66_1	p__Proteobacteria	Proteobacteria	c__Gammaproteobacteria	Gammaproteobacteria	25	substantial	low	Shared
S0625.metabat2.66.fa	Gammaproteobacteria_67_1	74.43860773	78.6	1.25	0	1271747	13301	67_1	p__Proteobacteria	Proteobacteria	c__Gammaproteobacteria	Gammaproteobacteria	9	substantial	low	BATS specific
S0619.metabat2.16.fa	Alphaproteobacteria_68_1	89.75030062	89.82	0.55	100	1376376	15771	68_1	p__Proteobacteria	Proteobacteria	c__Alphaproteobacteria	Alphaproteobacteria	26	substantial	low	Shared
S0630.metabat2.95.fa	Alphaproteobacteria_69_1	92.91332242	90.74	0	0	1264339	19127	69_1	p__Proteobacteria	Proteobacteria	c__Alphaproteobacteria	Alphaproteobacteria	7	near	none	BATS specific
S0562.metabat2.23_sub.DCM.fa	Poseidoniia_70_1	71.85585152	76.77	1.73	100	1736242	9172	70_1	p__Thermoplasmatota	Thermoplasmatota	c__Poseidoniia	Poseidoniia	2	substantial	low	HOT specific
S0505.maxbin2.015.DCM.fa	Poseidoniia_71_1	86.7555154	84.4	0	0	1525712	45127	71_1	p__Thermoplasmatota	Thermoplasmatota	c__Poseidoniia	Poseidoniia	28	substantial	none	Shared
S0589.maxbin2.014.fa	Poseidoniia_71_2	65.49469025	79.73	3.2	20	1496884	14770	71_2	p__Thermoplasmatota	Thermoplasmatota	c__Poseidoniia	Poseidoniia	1	substantial	low	BATS specific
S0507.concoct.34.SW.fa	Poseidoniia_71_3	67.30296658	78.99	2.8	50	1470950	5571	71_3	p__Thermoplasmatota	Thermoplasmatota	c__Poseidoniia	Poseidoniia	1	substantial	low	HOT specific
S0625.concoct.17.fa	Poseidoniia_72_1	89.80902725	88.08	0.04	100	1222753	5549	72_1	p__Thermoplasmatota	Thermoplasmatota	c__Poseidoniia	Poseidoniia	4	substantial	low	BATS specific
S0569.concoct.106.fa	Poseidoniia_73_1	72.35258984	71.07	0.13	100	1100401	3660	73_1	p__Thermoplasmatota	Thermoplasmatota	c__Poseidoniia	Poseidoniia	3	substantial	low	BATS specific
S0630.metabat2.23_sub.fa	Poseidoniia_74_0	76.09165776	75.07	0	0	1081870	9190	74_0	p__Thermoplasmatota	Thermoplasmatota	c__Poseidoniia	Poseidoniia	1	substantial	none	Shared
S0622.concoct.66_sub.fa	Poseidoniia_75_0	48.95658395	72.99	5.25	27.27	1174965	3089	75_0	p__Thermoplasmatota	Thermoplasmatota	c__Poseidoniia	Poseidoniia	1	substantial	medium	BATS specific
S0630.concoct.56_sub.fa	Marinisomatia_76_1	81.20048767	93.41	3.4	75	2028016	26413	76_1	p__Marinisomatota	Marinisomatota	c__Marinisomatia	Marinisomatia	2	near	low	Shared
S0630.metabat2.111.fa	Marinisomatia_77_1	95.96374683	94.01	0.1	100	1590364	44225	77_1	p__Marinisomatota	Marinisomatota	c__Marinisomatia	Marinisomatia	9	near	low	Shared
S0589.concoct.15.fa	Marinisomatia_78_1	94.42116509	92.31	0	0	2173842	14465	78_1	p__Marinisomatota	Marinisomatota	c__Marinisomatia	Marinisomatia	15	near	none	Shared
S0630.maxbin2.050.fa	Marinisomatia_79_0	74.31094175	92.31	3.85	0	2127345	26417	79_0	p__Marinisomatota	Marinisomatota	c__Marinisomatia	Marinisomatia	1	near	low	BATS specific
S0527.concoct.11_sub.BEZ.fa	Marinisomatia_80_0	53.43021907	70.6	3.59	0	2441682	3023	80_0	p__Marinisomatota	Marinisomatota	c__Marinisomatia	Marinisomatia	1	substantial	low	Shared
S0507.concoct.15.SW.fa	Poseidoniia_81_1	81.33668998	84.64	1.2	50	1923162	13899	81_1	p__Thermoplasmatota	Thermoplasmatota	c__Poseidoniia	Poseidoniia	2	substantial	low	HOT specific
S0625.concoct.118.fa	Poseidoniia_82_0	64.24174054	76.37	2.59	0	1698205	3660	82_0	p__Thermoplasmatota	Thermoplasmatota	c__Poseidoniia	Poseidoniia	1	substantial	low	BATS specific
S0573.maxbin2.034_sub.fa	Poseidoniia_83_1	83.80802249	82	0.06	0	1646920	14572	83_1	p__Thermoplasmatota	Thermoplasmatota	c__Poseidoniia	Poseidoniia	15	substantial	low	Shared
S0532.concoct.128.DCM.fa	Poseidoniia_83_2	77.46242415	79.47	0.92	66.67	1460198	8221	83_2	p__Thermoplasmatota	Thermoplasmatota	c__Poseidoniia	Poseidoniia	7	substantial	low	Shared
S0617.metabat2.12.fa	Gammaproteobacteria_84_1	88.14180922	90.46	0.92	16.67	2986099	15492	84_1	p__Proteobacteria	Proteobacteria	c__Gammaproteobacteria	Gammaproteobacteria	5	near	low	BATS specific
S0574.concoct.97.fa	Gammaproteobacteria_85_1	54.03051127	75.23	4.89	30.43	2431671	3170	85_1	p__Proteobacteria	Proteobacteria	c__Gammaproteobacteria	Gammaproteobacteria	2	substantial	low	Shared
S0512.maxbin2.030_sub.BEZ.fa	Gemmatimonadetes_86_1	59.5880841	89.3	6.22	8.33	2538282	4570	86_1	p__Gemmatimonadota	Gemmatimonadota	c__Gemmatimonadetes	Gemmatimonadetes	1	substantial	medium	HOT specific
S0562.concoct.62.DCM.fa	Gemmatimonadetes_86_2	47.83201222	76.81	6.96	71.43	2128608	4178	86_2	p__Gemmatimonadota	Gemmatimonadota	c__Gemmatimonadetes	Gemmatimonadetes	1	substantial	medium	HOT specific
S0620.concoct.23.fa	Gemmatimonadetes_87_1	74.48560617	84.12	2.3	0	1801050	4640	87_1	p__Gemmatimonadota	Gemmatimonadota	c__Gemmatimonadetes	Gemmatimonadetes	3	substantial	low	Shared
S0575.metabat2.29.fa	Gemmatimonadetes_88_1	81.11778642	89.8	2.2	0	2403654	37447	88_1	p__Gemmatimonadota	Gemmatimonadota	c__Gemmatimonadetes	Gemmatimonadetes	7	substantial	low	Shared
S0568.concoct.61.fa	Poseidoniia_89_1	71.36339054	76.62	1.64	66.67	1286964	4261	89_1	p__Thermoplasmatota	Thermoplasmatota	c__Poseidoniia	Poseidoniia	2	substantial	low	BATS specific
S0589.concoct.5.fa	Poseidoniia_90_0	66.00010909	74.72	2.04	25	1812147	7248	90_0	p__Thermoplasmatota	Thermoplasmatota	c__Poseidoniia	Poseidoniia	1	substantial	low	BATS specific
S0622.abawaca.23.fa	Poseidoniia_91_0	50.88072766	77.15	5.47	0	1941804	12063	91_0	p__Thermoplasmatota	Thermoplasmatota	c__Poseidoniia	Poseidoniia	1	substantial	medium	BATS specific
S0574.concoct.38.fa	Poseidoniia_92_1	75.45674101	74.45	0.16	0	1698474	3681	92_1	p__Thermoplasmatota	Thermoplasmatota	c__Poseidoniia	Poseidoniia	2	substantial	low	Shared
S0504.maxbin2.038.SW.fa	Poseidoniia_93_0	75.15242074	78.5	0.86	0	1886763	6681	93_0	p__Thermoplasmatota	Thermoplasmatota	c__Poseidoniia	Poseidoniia	1	substantial	low	HOT specific
S0622.metabat2.15.fa	Poseidoniia_94_1	81.91906947	79.56	0	0	1296804	48035	94_1	p__Thermoplasmatota	Thermoplasmatota	c__Poseidoniia	Poseidoniia	11	substantial	none	BATS specific
S0614.metabat2.2.fa	Poseidoniia_95_1	87.20324177	84.76	0	0	1385488	66687	95_1	p__Thermoplasmatota	Thermoplasmatota	c__Poseidoniia	Poseidoniia	28	substantial	none	Shared
S0610.metabat2.3.fa	Poseidoniia_96_1	84.6411841	83.02	0.13	0	1425924	30081	96_1	p__Thermoplasmatota	Thermoplasmatota	c__Poseidoniia	Poseidoniia	3	substantial	low	Shared
S0532.metabat2.29.DCM.fa	Poseidoniia_96_2	87.01151152	84.74	0	0	1407038	29951	96_2	p__Thermoplasmatota	Thermoplasmatota	c__Poseidoniia	Poseidoniia	4	substantial	none	HOT specific
S0605.concoct.31_sub.fa	Poseidoniia_97_1	86.15303977	84.53	0.06	0	1484701	6604	97_1	p__Thermoplasmatota	Thermoplasmatota	c__Poseidoniia	Poseidoniia	19	substantial	low	Shared
S0599.concoct.33_sub.fa	Poseidoniia_98_0	76.31837331	80.13	0.96	0	1465486	7884	98_0	p__Thermoplasmatota	Thermoplasmatota	c__Poseidoniia	Poseidoniia	1	substantial	low	BATS specific
S0513.concoct.26.SW.fa	Bacteroidia_99_0	77.46107589	83.04	1.48	66.67	1762030	3879	99_0	p__Bacteroidota	Bacteroidota	c__Bacteroidia	Bacteroidia	1	substantial	low	HOT specific
S0544.concoct.60.DCM.fa	SAR324_100_1	78.79388904	79.52	0.61	100	3089346	2518	100_1	p__SAR324	SAR324	c__SAR324	SAR324	6	substantial	low	Shared
S0548.concoct.53.BEZ.fa	SAR324_101_1	91.17459422	89.26	0	0	2808048	6340	101_1	p__SAR324	SAR324	c__SAR324	SAR324	35	substantial	none	Shared
S0590.maxbin2.020.fa	Dehalococcoidia_102_1	84.42399846	91.19	1.98	50	2099434	16914	102_1	p__Chloroflexota	Chloroflexota	c__Dehalococcoidia	Dehalococcoidia	3	near	low	Shared
S0560.metabat2.23_sub.BEZ.fa	Dehalococcoidia_103_1	79.37728723	86.29	1.98	50	2282680	8550	103_1	p__Chloroflexota	Chloroflexota	c__Dehalococcoidia	Dehalococcoidia	3	substantial	low	Shared
S0620.maxbin2.050.fa	Dehalococcoidia_104_1	65.32467289	85.18	4.65	33.33	2352036	4374	104_1	p__Chloroflexota	Chloroflexota	c__Dehalococcoidia	Dehalococcoidia	2	substantial	low	BATS specific
S0530.maxbin2.016_sub.BEZ.fa	Dehalococcoidia_105_1	76.34321431	83.33	1.98	50	1994065	6208	105_1	p__Chloroflexota	Chloroflexota	c__Dehalococcoidia	Dehalococcoidia	8	substantial	low	Shared
S0620.metabat2.18.fa	Dehalococcoidia_106_1	89.7038512	92.24	1.08	50	1971276	37984	106_1	p__Chloroflexota	Chloroflexota	c__Dehalococcoidia	Dehalococcoidia	14	near	low	Shared
S0545.maxbin2.004_sub.BEZ.fa	Dehalococcoidia_107_1	82.68095084	86.12	1.19	50	1994756	5948	107_1	p__Chloroflexota	Chloroflexota	c__Dehalococcoidia	Dehalococcoidia	13	substantial	low	Shared
S0620.maxbin2.044_sub.fa	Dehalococcoidia_108_0	48.20828817	73.32	5.35	14.29	1928667	4651	108_0	p__Chloroflexota	Chloroflexota	c__Dehalococcoidia	Dehalococcoidia	1	substantial	medium	BATS specific
S0560.concoct.42.BEZ.fa	Nitrososphaeria_109_1	94.86857123	92.88	0	0	870226	8319	109_1	p__Thermoproteota	Thermoproteota	c__Nitrososphaeria	Nitrososphaeria	10	near	none	HOT specific
S0611.concoct.9.fa	Nitrososphaeria_109_2	63.92197692	76.13	2.83	40	754152	3467	109_2	p__Thermoproteota	Thermoproteota	c__Nitrososphaeria	Nitrososphaeria	1	substantial	low	BATS specific
S0511.maxbin2.008.DCM.fa	Nitrososphaeria_110_1	101.6335098	99.27	0	0	1135574	46406	110_1	p__Thermoproteota	Thermoproteota	c__Nitrososphaeria	Nitrososphaeria	79	near	none	Shared
S0560.metabat2.19.BEZ.fa	Nitrososphaeria_111_0	63.04780616	74.76	2.91	66.67	854452	5193	111_0	p__Thermoproteota	Thermoproteota	c__Nitrososphaeria	Nitrososphaeria	1	substantial	low	Shared
S0533.concoct.61_sub.BEZ.fa	Gammaproteobacteria_112_0	43.78818405	70.67	6.17	50	1381397	4857	112_0	p__Proteobacteria	Proteobacteria	c__Gammaproteobacteria	Gammaproteobacteria	1	substantial	medium	Shared
S0629.concoct.76.fa	Alphaproteobacteria_113_1	81.71941477	93.2	3.07	59.09	2511968	12179	113_1	p__Proteobacteria	Proteobacteria	c__Alphaproteobacteria	Alphaproteobacteria	3	near	low	Shared
S0618.maxbin2.012_sub.fa	Alphaproteobacteria_114_1	82.17065636	80.31	0	0	1057458	4858	114_1	p__Proteobacteria	Proteobacteria	c__Alphaproteobacteria	Alphaproteobacteria	2	substantial	none	BATS specific
S0622.metabat2.38.fa	Alphaproteobacteria_115_1	76.93308944	74.83	0	0	996804	14147	115_1	p__Proteobacteria	Proteobacteria	c__Alphaproteobacteria	Alphaproteobacteria	13	substantial	none	Shared
S0504.maxbin2.029_sub.SW.fa	Gammaproteobacteria_116_0	35.70179461	78.21	8.88	9.52	1527284	10300	116_0	p__Proteobacteria	Proteobacteria	c__Gammaproteobacteria	Gammaproteobacteria	1	substantial	medium	Shared
S0579.metabat2.18.fa	Gammaproteobacteria_117_0	67.48378247	70.66	0.89	20	931403	12929	117_0	p__Proteobacteria	Proteobacteria	c__Gammaproteobacteria	Gammaproteobacteria	1	substantial	low	Shared
S0597.maxbin2.001.fa	Alphaproteobacteria_118_1	82.92282718	82.15	0.3	100	987688	7778	118_1	p__Proteobacteria	Proteobacteria	c__Alphaproteobacteria	Alphaproteobacteria	15	substantial	low	BATS specific
S0615.metabat2.7.fa	Alphaproteobacteria_119_1	71.76064439	78.48	1.88	33.33	1129238	11186	119_1	p__Proteobacteria	Proteobacteria	c__Alphaproteobacteria	Alphaproteobacteria	9	substantial	low	BATS specific
S0586.maxbin2.001.fa	Cyanobacteriia_120_1	92.00416042	92.12	0.46	66.67	1558703	5191	120_1	p__Cyanobacteria	Cyanobacteria	c__Cyanobacteriia	Cyanobacteriia	11	near	low	Shared
S0592.concoct.64.fa	Cyanobacteriia_121_1	85.06455826	88.36	1.29	83.33	1322775	12415	121_1	p__Cyanobacteria	Cyanobacteria	c__Cyanobacteriia	Cyanobacteriia	2	substantial	low	BATS specific
S0630.maxbin2.120_sub.fa	Cyanobacteriia_122_1	86.62649813	93.89	2.12	62.5	1387593	9423	122_1	p__Cyanobacteria	Cyanobacteria	c__Cyanobacteriia	Cyanobacteriia	4	near	low	Shared
S0577.maxbin2.010.fa	Cyanobacteriia_123_1	85.50263511	92.33	1.93	40	1372736	11584	123_1	p__Cyanobacteria	Cyanobacteria	c__Cyanobacteriia	Cyanobacteriia	31	near	low	Shared
S0601.concoct.113_sub.fa	Cyanobacteriia_124_0	74.93346054	79.93	1.31	50	1206449	5211	124_0	p__Cyanobacteria	Cyanobacteria	c__Cyanobacteriia	Cyanobacteriia	1	substantial	low	BATS specific
S0630.metabat2.115.fa	Gammaproteobacteria_125_1	70.43221218	71.99	0.7	0	1086575	6562	125_1	p__Proteobacteria	Proteobacteria	c__Gammaproteobacteria	Gammaproteobacteria	2	substantial	low	BATS specific
S0533.concoct.99_sub.BEZ.fa	Gammaproteobacteria_126_0	43.30205797	72.65	6.82	58.33	1390422	2937	126_0	p__Proteobacteria	Proteobacteria	c__Gammaproteobacteria	Gammaproteobacteria	1	substantial	medium	Shared
S0619.metabat2.24.fa	Gammaproteobacteria_127_1	70.36517231	72.22	0.93	66.67	1381635	19164	127_1	p__Proteobacteria	Proteobacteria	c__Gammaproteobacteria	Gammaproteobacteria	3	substantial	low	Shared
S0577.concoct.50.fa	Gammaproteobacteria_128_0	62.69524583	70.21	1.78	18.18	1532317	11048	128_0	p__Proteobacteria	Proteobacteria	c__Gammaproteobacteria	Gammaproteobacteria	1	substantial	low	BATS specific
S0553.concoct.66.DCM.fa	Planctomycetes_129_0	85.99993727	88.65	0.8	66.67	4117745	3574	129_0	p__Planctomycetota	Planctomycetota	c__Planctomycetes	Planctomycetes	1	substantial	low	HOT specific
S0562.concoct.104_sub.DCM.fa	Planctomycetes_130_0	51.66865226	70.61	4.03	12.5	2971579	2137	130_0	p__Planctomycetota	Planctomycetota	c__Planctomycetes	Planctomycetes	1	substantial	low	Not detected with confidence
S0601.metabat2.19.fa	Acidimicrobiia_131_1	83.97918925	88.03	1.28	0	1794884	43091	131_1	p__Actinobacteriota	Actinobacteriota	c__Acidimicrobiia	Acidimicrobiia	9	substantial	low	BATS specific
S0589.metabat2.14.fa	Acidimicrobiia_132_1	89.6430337	89.6	0.43	0	1803581	21036	132_1	p__Actinobacteriota	Actinobacteriota	c__Acidimicrobiia	Acidimicrobiia	28	substantial	low	Shared
S0508.metabat2.3.DCM.fa	Acidimicrobiia_133_1	88.18792795	88.03	0.43	0	1851905	35217	133_1	p__Actinobacteriota	Actinobacteriota	c__Acidimicrobiia	Acidimicrobiia	9	substantial	low	Shared
S0630.maxbin2.108_sub.fa	Acidimicrobiia_134_0	49.39049868	78.78	6.32	18.75	1640381	9354	134_0	p__Actinobacteriota	Actinobacteriota	c__Acidimicrobiia	Acidimicrobiia	1	substantial	medium	BATS specific
S0589.metabat2.32.fa	Acidimicrobiia_135_1	85.52925108	89.74	1.28	0	2029801	20928	135_1	p__Actinobacteriota	Actinobacteriota	c__Acidimicrobiia	Acidimicrobiia	7	substantial	low	BATS specific
S0508.metabat2.15_sub.DCM.fa	Acidimicrobiia_136_1	66.24182539	72.9	1.71	0	1629171	5903	136_1	p__Actinobacteriota	Actinobacteriota	c__Acidimicrobiia	Acidimicrobiia	2	substantial	low	Shared
S0622.concoct.81_sub.fa	Acidimicrobiia_137_1	74.62642199	90.93	3.87	28.57	2071560	6718	137_1	p__Actinobacteriota	Actinobacteriota	c__Acidimicrobiia	Acidimicrobiia	6	near	low	Shared
S0505.metabat2.21.DCM.fa	Acidimicrobiia_138_1	85.14235331	95.73	2.56	0	1946143	23058	138_1	p__Actinobacteriota	Actinobacteriota	c__Acidimicrobiia	Acidimicrobiia	4	near	low	HOT specific
S0565.concoct.7.DCM.fa	Verrucomicrobiae_139_1	79.16974705	91.06	3.05	50	3416133	4508	139_1	p__Verrucomicrobiota	Verrucomicrobiota	c__Verrucomicrobiae	Verrucomicrobiae	2	near	low	Shared
S0562.maxbin2.028.DCM.fa	Verrucomicrobiae_139_2	92.44764641	97.59	1.36	50	3601963	7504	139_2	p__Verrucomicrobiota	Verrucomicrobiota	c__Verrucomicrobiae	Verrucomicrobiae	1	near	low	Shared
S0562.concoct.40_sub.DCM.fa	Verrucomicrobiae_140_0	74.79863686	91.77	4.09	62.5	3524792	5818	140_0	p__Verrucomicrobiota	Verrucomicrobiota	c__Verrucomicrobiae	Verrucomicrobiae	1	near	low	HOT specific
S0567.maxbin2.022.fa	Alphaproteobacteria_141_1	74.36625255	84.64	2.64	36.36	1931307	7698	141_1	p__Proteobacteria	Proteobacteria	c__Alphaproteobacteria	Alphaproteobacteria	2	substantial	low	BATS specific
S0621.concoct.66_sub.fa	Alphaproteobacteria_142_0	63.56789933	74.98	2.74	50	1681671	5699	142_0	p__Proteobacteria	Proteobacteria	c__Alphaproteobacteria	Alphaproteobacteria	1	substantial	low	BATS specific
S0594.maxbin2.030.fa	Verrucomicrobiae_143_1	92.78021372	96.92	1.35	50	2022982	6652	143_1	p__Verrucomicrobiota	Verrucomicrobiota	c__Verrucomicrobiae	Verrucomicrobiae	2	near	low	BATS specific
S0594.metabat2.24.fa	Verrucomicrobiae_144_1	101.0310275	98.65	0	0	1321870	49373	144_1	p__Verrucomicrobiota	Verrucomicrobiota	c__Verrucomicrobiae	Verrucomicrobiae	6	near	none	BATS specific
S0578.maxbin2.011_sub.fa	Gammaproteobacteria_145_1	68.98856303	89.56	4.57	8.33	2904614	5610	145_1	p__Proteobacteria	Proteobacteria	c__Gammaproteobacteria	Gammaproteobacteria	2	substantial	low	BATS specific
S0562.metabat2.19.DCM.fa	Acidimicrobiia_146_1	90.05924319	98.29	2.14	0	2472809	74138	146_1	p__Actinobacteriota	Actinobacteriota	c__Acidimicrobiia	Acidimicrobiia	11	near	low	Shared
S0526.metabat2.11.DCM.fa	Acidimicrobiia_147_1	80.28022899	88.89	2.14	0	2237421	13624	147_1	p__Actinobacteriota	Actinobacteriota	c__Acidimicrobiia	Acidimicrobiia	7	substantial	low	HOT specific
S0530.concoct.97.BEZ.fa	Acidimicrobiia_148_1	75.80567595	89.7	3.28	20	2302365	4443	148_1	p__Actinobacteriota	Actinobacteriota	c__Acidimicrobiia	Acidimicrobiia	7	substantial	low	HOT specific
S0605.concoct.6.fa	Acidimicrobiia_148_2	62.20111588	81.29	4.42	28.57	2190412	2795	148_2	p__Actinobacteriota	Actinobacteriota	c__Acidimicrobiia	Acidimicrobiia	2	substantial	low	Not detected with confidence
S0562.concoct.81_sub.DCM.fa	Gammaproteobacteria_149_0	62.08878068	74.88	2.92	36.36	2717114	2595	149_0	p__Proteobacteria	Proteobacteria	c__Gammaproteobacteria	Gammaproteobacteria	1	substantial	low	HOT specific
S0562.metabat2.20.DCM.fa	Planctomycetes_150_1	87.31356362	96.48	2.3	0	3927799	39060	150_1	p__Planctomycetota	Planctomycetota	c__Planctomycetes	Planctomycetes	2	near	low	HOT specific
S0617.concoct.70.fa	Alphaproteobacteria_151_1	78.02512243	92.05	3.6	58.33	3055691	5073	151_1	p__Proteobacteria	Proteobacteria	c__Alphaproteobacteria	Alphaproteobacteria	3	near	low	BATS specific
S0545.concoct.60_sub.BEZ.fa	Dehalococcoidia_152_0	43.47561056	70.35	5.94	33.33	1601097	4089	152_0	p__Chloroflexota	Chloroflexota	c__Dehalococcoidia	Dehalococcoidia	1	substantial	medium	Shared
S0562.concoct.44_sub.DCM.fa	WGA-4E_153_0	79.3581065	85.98	1.71	66.67	3982046	3134	153_0	p__Poribacteria	Poribacteria	c__WGA-4E	WGA-4E	1	substantial	low	HOT specific
S0617.maxbin2.087.fa	Gammaproteobacteria_154_0	62.62231541	84.61	4.79	24	5029527	3511	154_0	p__Proteobacteria	Proteobacteria	c__Gammaproteobacteria	Gammaproteobacteria	1	substantial	low	BATS specific
S0524.concoct.64_sub.BEZ.fa	Vampirovibrionia_155_0	65.14449652	78.31	2.83	7.14	5539902	3054	155_0	p__Cyanobacteria	Cyanobacteria	c__Vampirovibrionia	Vampirovibrionia	1	substantial	low	HOT specific
S0562.concoct.110.DCM.fa	Verrucomicrobiae_156_0	89.83350159	95.15	1.39	33.33	4811484	18215	156_0	p__Verrucomicrobiota	Verrucomicrobiota	c__Verrucomicrobiae	Verrucomicrobiae	1	near	low	HOT specific
S0562.concoct.68.DCM.fa	Verrucomicrobiae_157_0	79.56975619	95.07	3.58	33.33	3449292	21532	157_0	p__Verrucomicrobiota	Verrucomicrobiota	c__Verrucomicrobiae	Verrucomicrobiae	1	near	low	HOT specific
S0617.concoct.107.fa	Planctomycetes_158_0	64.2036374	72.66	1.94	25	3778689	2737	158_0	p__Planctomycetota	Planctomycetota	c__Planctomycetes	Planctomycetes	1	substantial	low	BATS specific
S0620.concoct.145_sub.fa	Gammaproteobacteria_159_0	52.80522939	70.71	3.97	30	2270153	2682	159_0	p__Proteobacteria	Proteobacteria	c__Gammaproteobacteria	Gammaproteobacteria	1	substantial	low	BATS specific
