# Supplementary material for: Differentiated Evolutionary Strategies of Genetic Diversification in Atlantic and Pacific Thaumarchaeal Populations
Source: mSystems. 2022 Jun 13;7(3):e01477-21. doi: 10.1128/msystems.01477-21 (PMC9239043; doi:10.1128/msystems.01477-21)
Supplement: DATA SET S1 [file msystems.01477-21-sd001.txt]

>S0511_3 NODE_3_length_150256_cov_21.4912
ACATGGAACTATGTTGCCCCCTTATATCCTCTATATTTCGGAGAAAAGTT
ATGATGTCTACAAAGACCAAAAACATTGAACGTAGAAACATTCAGATCAG
CGGAGGCTCTACATATGTAATCTCACTTCCAAAAAAATGGATTGAAAAAT
TAAATCTAAAAAATGGAGATTCCATGCAAATTGTAAACAACGCAAACAAT
TCTATCACACTTTCTGCTGATTCTATTCAAGAAGAATCAACAACCTATCC
TGAAATTAAAATTAAAAAAACAGACTCTGTAGAGTCAATAAAGCGAAAAA
TCATCTCATTATACATTTCTGGGCACAGTTTCATGGTGTTAAACTCCCCA
AGAGCAAAAATTGAAACCGATGTACGCTCTATGGTTATGAAATTAATCCG
AACTAAATTTGTAGGAACTGAAATCATAGAATCTGATTCAGAATCAATAA
CAATCAAGGTGCTTTCTACAATACCTGAGATGAAACTAGAGTTGGCATTC
AACAGAATGTTCAAATCAACATCCAACATGTTTTCTGAGACAATGCATGC
AATTGAAAAAGGCGATTCTGAGTATGCCCAAGAAATAGTTCACATGGACG
ATGAGATTAACCGTTTTTCGTATTATCTTACCAGAAATCTGGTTATGGCC
TTAGATGATGCCAACATCTTATCTGCATTAGGATTAGAAAAAACATCTCA
AGCAATTGGTTACAAACGAATTATCACATGCGTTGAAAGAATTGCAGACC
ACATTTCTACAATTGCAAAAGTAGTTGTTGACATGGATAAAAACATCTCA
AAAACCCCAAAAGACATCATCAATACATATCAAAAAACAATCGAACTTTT
CGATAAAACTATGACTCTCATTTCTGAGAGAAACTACTCACAGGCAGAAA
AACATGCTGAAGAAATAGAGGCACTAATTGATGAGACAAACGCCTTGGTC
AAATCAACTAAAACCAACTCTGAAGCCACTCTTGTATATCAAAATTTGAT
ATATCAAAATAGAAGAATTTTAGATTACATCCTAGACATATCTGAAGTTG
TCATGAATGATACAGTAGATTCTATTGTTTCTATGAAAACAATTGAGAAT
ACTGAGGCTTAAGATCCTATAGAAATCTCTTAGACTAACTATTTCTCATA
ATTCTGAACTTGAATCTTAAGAATATTCTATAGTGAAGACATGATGTCTG
CAAGGTTGTCTGATGCAGATTCTACAACGTCTGGGTGATATTCTGTAATT
AGATTTGCAATTCTTTGTTTTTCTACTACAAAGTATCTCTTTTTCAAGTT
AGATTTCTTGAAATCAACCATTCCGTCGTTTACTAATTTTGATAAATAAA
ATGATACTGTGGCGCTTGCCTTTCCAACACTTGATACAATTTCTTGAAAC
TCCATTGTGTCATTTTCTAATAATGATACGAGAATTGCTTTTGGTGTTGT
TTGTCTTAGACGTGATGCAACTTTGGATTCTTCTTCTGTCATGTCATTAA
TGAAAAATCTTGAAACTCGTGTTGTTCTTTGAGTTTTGATTACTCCATTA
TTTTCTAATTTTCTGACATAGTAACTTAAAACGCCATTTGAGAGGTTTAT
TTTTTCCATGACTTCTCTAAATCTGATTCCAGGATTCTTTTTGATCTCTG
AAACGATTAATTCCTCTCTAGATTCCATGTTTGCCGTATTCAATCCCTCC
TAAATATAGCTAATGCTAGTAATCCAATCATTGCAAGCATCATTAGATGT
GCTATCTCTGATGGTGATTCTAAAATATTGTAAACATGAGTTTTAGTTGC
ATCTAAAAGTTGAACAATTTCTGCTGCTGTAAACACCATAAATGCAATTG
TAGTTATGATCATCTTCTTTGTTCTCATCTTATAGTATGCATTTACACTG
AGTATTGCAAGAAATACCGACAAAATAATTCCAGATGTGTGTAAAAGCAG
ATGCCAAATGTGAGCGCCATGGTAAATGTGAGGCATCAATACGGGAACTG
ATAATGCTCCGACAGTTGTCAAAATGACTGCGATGAGTAATTTTGGTTTG
CTTTCAGCAAATTTCTGGTAACTGAACATATTTTCCAGTTATGCCATTTC
TAATTTAAAACGATATAGTACAACTATCGAAAATTTATGAATAGTAAATC
ATCTGATGTTAATCACACCTTCCATCCAGGGATGAAGCGTGCAATGGTAT
TGATATTCTCCCATCTCATAAAATTTGTAAACAAAGTATTCATTTTGTCT
TATGACATCTGTTGGAAAATGCAGATAGTTCGGGTCTCCTCTAAGTCTAA
CGTTGTGTTCAAACTCATCTTCATTTACAAACAATACAGTTTCTCCTGCA
TTGATTGTCTTTTCGTATGGCAAAAAGCACAAATCATCTACTTCACATCC
TGGTTTCCATGAATCTTTTGCTATTATGATCAAATGTTGTGCCTTTTCAT
CTGTATTTCCGCTGTATGGTGCCTCTGAAAAAATTTCTGTCTCAGAATAA
ATTGAATTTATCCGTTCAGCATCTGTTTCAAAATTTGTTACATCTGATAA
GACAATGTATGCTGTAAGAACTAACAAACCTGTGATTAACCCTATTGTGA
TTATTTTCATTTACTTTATTTGCACAATATCTGTTCTAAGCTGACCGCAT
GCAGCAGATATTTCTGTACCCTTTTCAATACGAATGGTACAGTTTACTCC
TGCCTCATTTAAAATTCGTTTAAACTCAAACACTCTGCTTTTTGATGGGC
GTTTAAAGTCGCCTGCAGTTGGATTTATTGGAATTAAATTCACATGTGAT
CCGTTTCCTCGTAATAGTTCTGCCAGTTCTTGTGCAGTATCTCGTGAATC
ATTAACCCCTTCCATTAACGCATACTCAAATGTCACTCTTCTGCCTGTTT
TTTTGAAATAATAATGCCCTGCATCAATTATCTCTTTAACTGAATCTCTT
GTAGCGGTAGGAACTAATTTTTTTCGTAATTCATTATTTGGTGCATGTAG
AGATATTGCAAGACCAATCTGCAAATCCTCATCAGCTAATTTTTCAATTC
CTTCTTTGATTCCTATTGTTGAAATTGTAATATGTCGTTGTCCCAAGCCA
AAACCTCTTGGGTCTGTTAAAATTTTCACAGCCCTAATCATTTCATCATA
GTTTGCCATCGGTTCACCCATTCCCATGAAAACTAAATTTGTAATGTGCT
CCTTTCTTTGCTCAATTATCTCTTCAAAATGAACTACCTGTGCTACAATG
TGTTCTGCCTTTAGATTTGTCTCAAAGCCCATCTGCCCTGTTGCACAAAA
TGTACATCCCATTGCACAACCAATCTGAGTAGAAACACATACTGTTGATC
TTGGAAGTCCGTTTTCTTTTTCAGACTCGTACTGCATGAGAACCGTTTCA
ACTGATTTGTCATTAGTAAGGTTAAGCAATAATTTTGTAGTATCTCCATC
TTCGCTTGTAACTCTGTGAATCTCTTTTGCAGAACCAATCGTATATCCTG
CCTCGACCAACTCTGCAATCATTTTTTTTGGAAGCTGTTTGATATCTGCG
ATACTTTTGGGAAATTTGAAATAAAGTGGCATTAGGATTTGATCTGCTCT
ATACCTTTGATATCCCATGTCGATTACCAGCTTTTCCATTTCTTCTGGAA
GTAGCCTATACAGGTCAGTCATATCACATCTTTACCCTTGAATTGATATT
ATAATCTAACTTCTAATATCGTAAAATAATTGTGAAATTTTTTATAATCA
CCTAATCAGAATTTCATATATGATAACAGTTGACTGTCATGAAGTTGAAT
CAATTCAAAATGAATTGTTAATTTATGTCGCAGATAATGTTGCAGCAATT
CCTAACATAAAATATCACGAGTTTGTATTATCTCCTATAGAAGAAGAAGG
TGTAATTGATACAAATGAAGTGGTTACATCAATCAAGGAATTTTTAGAAT
CAATTGGAGAACAACGTAACTTTGCTGTAATTTCCCGAGGTGAAATAATT
TCAATAGAATCTATTGCTGGTAAAACAATCGAACGTGATTCAAAACAATC
TGCAGAAGGATTATTTTCTTGTCCTCATTGTGGTCATATTACGCCATATG
AGACGGTACATCAAACACATATGAAAATTCATTATTTTTAAAGTAAAAAG
CCAATAGAGAGATTTGAACTCTCGACCTATTGATTACAAATCAATTGCTC
TAACCAGGCTGAGCTACATTGGCACTGTATTTTTTATGAAATTCCTGTTT
TAAAATGTTAAGATATCAAATTATGATGATTTTGGTGGATCATGGTTTCC
ACATGGATGGATGTTGTTTCCTTCATCTTCACATGTTTCAATATGACATT
TCATAATTCTGATCTTTTGAACTAATTAAAAAACAATTTCCTCTGATGAT
AAAATTTTAACTAATGATTAATCTATCAAAAATTGATGTTAAAGGAGATT
CTTGCTGATATTATCAAAGTTGATGATGTACTGATGGTAGTCAAAAGTAA
TGGCGCCACAATAGAAATGAGAAGTAATTCGCTTTCCATAAGACAAAAGG
AAAAATGGATAACTATTGGAGAAAATGATGGCCCTTGTCATATGCATGTC
AATAATGAAATGATAAAAAATGCGGAATTTGTTATAGAACAAAAACCTGA
AAGAACTAGTTTCAGTGTTAGATTTTTTGATGAAAAAAATGAGCGTGTTC
TTGGATGTTTTTTTACAAAAATGTACGATGAAAACAAAATGATAAAGTCA
GAACGAAAAAAACTCTACGATGATCTACATGCAAAATATGGGCAGAAAAT
CGAGTTCTAACCATATTCTCTCAGTTAATTATATGGAATCATTTGAGCCT
TTAACAAAAATATACTCATAATTTAATAACTTCTAAACTCTGGTTTGTTT
ATTGAAACTCAAATATGTCCAACCAAAGAAGCTCAAAGTTCTCATAGCTG
TATTTACTGTGGTTGGTGTTTGGGGCATTGGATTTGGTTTGTGGAGAGGT
AGCCTTGATCCAGGTTCAATGAATAATTTCATGATTGTAGTCTTAGGTGT
AGTTAATCTATTCTTAGGTGCCTTCATGGCCTACTTGTATCTAACACAGG
TAAGGAACATTGATCCAAGAAAAGACTCAAAGTACAAACGAAAGAAATAA
CATTCCTACAACCAGAATATTTGTTGCAAAATGCATTGCATACGAATGCT
TTATTCCTTTTTTGTCATAAATGTACTTGAATACAAAACCAATTGGTATC
AACACTAATGCCATGTGTATCTTTATTCCCATTCCAATATGGATTAGCGC
CCATACCAAAACCATCTTTTTTGACTTTCTAAAATAAAATTCTTCAAAAT
AGTTGATATGTAAAAACATGTAAAGTAACAATGGCACAAATGGAATGATT
CCAAGCATTCCTTGCTCTGCAAATGGTCCAAATGCAATGTTGTAGCCAAG
CCAACTCCAGTTTAGTATGGGTATCTGATCAACATACTCAAATGCAAACA
AAACGTATACTGCTAAAATACCAAAAGCTATTGGTGCATACTTGATAGAA
CCTATTCCTGCTTTCAGATCTAAAACGCGTTTTTTTGTATCCTTGATTAA
AAGAAGACTTGCCCCTACCGTTAGTACATAGTATCCGATAAGAAATGCAT
CTGAATCAAAAAATGAAATGTCCACTTTACACAAAGTGCACACTTCATAA
ATAACCTATTCTAATACTATTCATGACTCTTCAACAAGGAGATACAGCAG
AAGATTTTGAATTATTAGCACACGATGGAAAGCCTATCACACTAAGCTCA
TACAAAAACTCAAAAAATGTCGTATTGTGTTTTTACCCAAAAAACCACCT
CTTTGCGTGTCCTTCAAAAAAAGTCTTCGAGATGGCAAAAAGCGTTATCT
CAGTTTATCCTGAAATTACTGCAACTGACACAGTTGTATTTGCCATATCT
GTAGATTCTGTTGATTCTCAGGCTGATTTTGTCAAAGAATATGAAATTCC
ATATGTACATCTAAGTGATCAAAAGAAAACTGCTTGCAAGAAATACGCTG
GAACTAACATTGCCGGTCTTGCAAAACGAAGTACATTTGTGATTGATAAA
AATGGCATTATTCAAGATGTAATGAGAGATATCAATGTCGCATCTCATGG
ACAGGAAATTCTTGATTCGTTAAAGAGAATCAAAGTATAAATCACACAAT
AAAATTATTCGAAGAATGCTTAATCTAGTTGCCAAGGAGTTATTTCTCAC
TAGAGGAATTGGTGTCCATGAAGACAAGCTTACAAGTTTTGAATATGCAT
TAAGAGATGCAGGAATTGCTGGAACAAACATTGTTTTAATCTCTAGTATC
TTTCCACCAAAAGCCAAACTAATTCCTAAAAAGGAAGGTCTGAAAAAAAT
TAAACCTGGACAAATATTATTTACAATTTATTCTCGAAATCAAACAAACG
AACCTCACAGAATGATCTCTGCATCTGTTGGCTTGGCGTTACCAAAGGAT
CGTACTAGATATGGCTACTTGTCTGAATACGATGCATTTGGACAAAATGA
AAAACAAGCAGGCGATTATGCTGAAGATATTGCAGCACAAATGCTTGCAT
CATCACTTGGTATACCTTTTGATATTGACAAGAGCTGGGATGAAAAAAGA
CAACAATGGTCAATTTCTGGTAAAATTTACAAATCTCAAAATATTACAAT
GACTGCTAAAGGTGACAAGTCTGGAAAATGGACTACAGTTTTCTCTGCAG
CGTGTTTAATTCTCTAACGTTTTGGTTTGTATCCNNNNNNNNNNNNNNNN
NNNNNNNNNNNNNNNNNNNNNNNNNNNNNNNNNNNNNNNNNNNNNNNNNN
NNNNNNNNNNNNNNNNNNNNNNNNNNNNNNNNNNNNNNNNNNNNNNNNNN
NNNNNNNNNNNNNNNNNNNNNNNNNNNNNNNNNNNNNNNNNNNNNNNNNN
NNNNNNNNNNNNNNNNNNNNNNNNNNNNNNNNNNNNNNNNNNNNNNNNNN
NNNNNNNNTTTCCATCCCATGGTCCTATCTCTACTCTTAATTCATCTTGA
GGAATAACTTTACTTTGACCAAATAGGAATTTTGCATCAATTGAGTTTCC
TGCTGGAGAGCTAAAGAACCAACCTCTTTTTGAAATATTTTCTAATGTGG
TTAAATCAGTTATTGCATGTGTTGCTATTGTATCTATTTTTGCAGGTTCA
CTTGGAATTACTACTAAATGAATGACTGAATTTAGCGGAACATTTCTTCC
ATCAAACACATCTGAGCGTGAAATTTCGTTTACTCCAAAGTTTTCTAGTA
CGTTAATTCTTGAAATCTCATCAGCTACATCCTTCATTTCGTTTGTCACC
TTGAAAATGAATAAATTTTCATCTCCAGTTTTAATGATACTGACAGAAAT
TATTGCTTCATCATTTTTTGATAATTTTTTTGAAATATCATAGAAACCTT
GTCCATCTCTAATTTCTTTACTAACTAATTTCCCTGCCAAATCTGTAAAT
AAGAAATCAGTTGATTGTTTTGGCATTGTAAATGTGGCTGAAACTGCGCC
TCTTCCAGAAATTACACCTGATGTTTCTAGTAATAGATTTGCATCATCTA
CTGTATGTATGAATGTGGAATGAAATTCACTATCTACTCCTAACTCTTCA
TTTAATTGTCCAATTATTTCATTTCCCATCGCTCTTGCAGAATCTTGAAC
CATTCTAATTCCTGCGTCACCTTTCAGTTGTTGATAGTCAAAATTAATCA
TAATACATTGTTCTTCACTTGTAACTCCTATCACACATTCTCCTGCATTT
GTAAATACAACTGCTCTAATCTTTTCATTATCATTGATTTTTTTGATTAG
TTCATCTGTAAACTTTATTTCTTGATTACTGATAGTTTCTAGTCCGATTG
AGGTTATTACTGAATTTGAATATTGTTGATCATAAATTACAAGTGCACTT
TCTTGAAATGTGGCTTTTTCAAACAGCTGTCCGCTTGCAAATGGCATGAT
AAGTATAATTCCAAATATGGCGCCAAGTGATAGTATTTCTTTTCTCATGC
ACCATGAATCCTGTATTATTTTATTTAGTTTACGGCTTTGTGTTATAACG
TTTAAATCACTAGTCTAATTTTGCATAATTGACATCGAATTCAAACCGTT
GGGGAACACGCTGGCAGTCCGATGGCTCGGGCTGCCAGCCCCACATTTTA
ATTAATTATAATTTGGATAGATCGTCGACTTGCTTTTTGATATAATCAAA
TCCGCTCTGCCAGAACTTTGATTTTGAAATATCTAGTCCATGTTCTTTTA
GTAACTTTTCTGGTTTTTGTGAACCACCTGCAGATAAAATATCTGTATAT
GTAGAGACAAAATCATCGCCTTCATTTTTGTATATTTGGAATAATGACAC
TGCAAGCAAATTTCCAAAAGAGTATGAATAACAGTAAAATGGTGAATGAT
AAAAATGCGGAATACAGCTCCATTCAATTCCAAAGTCTTCTGAAATGTTT
ATCGAGTTTCCAAACTGTTCTTTCAAATTCTTTCTGTAAATGTCTGATAT
GTCATCAACTGTAATGGAATTTGCAATCTGTTTATGAGCCTCTATTTCAA
ATAATGTGAAAAATGACTGTCTTCCAATTGTTGCATAAAAGTCATCAATC
TTATCTGAAAGCATAGATGCTTTTTCACCATCTGAAATCTGACTTGAAAT
GTTATCATAAAGTAATAATTCTGAATATGTAGATGCAGTTTCTGCAAGAG
GTAATGGTGCATCTGAAACTAAAATTGATTTCTCTGATGCTGCAACACTG
TGAACAGCATGTCCAATTTCATGTGCAAGTGTAAAGACATCTCTTGATTT
TCCGGTATAATTGATTAAAACAAATGGTGTGATGTATGGAAGTGGAGTAC
TACAAAAAGCTCCGTCTCTTTTTCCATGTCTTAATGAATAGTCTATGTGA
TTTTCATTAAAAACACGTGATGCATATTCTGCAATTTTTGGACTGAATCG
ATTAAGAGAATCAAGAACTAGCTTTGTTCCCTGATCAAATGTATAGTTTC
TTTCTGCAGCACTCTTCTTTGATGGTGCATACAAATCATATCTTCTGAGT
TTCTTTACTCCCACACGTTTTGCTTTTTGCTGGAAATATTTCTGAAATAC
TGGTGCATTTTTTTTACATACATCTAACATTACATCTATTGTTTTATCAT
CTACATCGTTTGAAATGTTCTGAATTGAGATTGGGTCCTTAAAGCCTCTC
ATATCAATTCCTTCGTTTTTCCAGTTTAGTACAATATTTTGATAAATCTG
ACCGATTACTCCTTTGTTATCTTGATATTTTGTTAATAGCGATTTGTAGG
CTGCCTCTCTAACTTTTGGATTCTTGTTTCTTACAAGTGTTGTAAGTTGT
TCCCGTCCCATTGTCTTTTTTTTGCCATTTACATTTACGGTATATGTGAA
AGCGTTTGTTATTTTATCATAAATTTTCACAAGTGCAGAAATTCCTGTCA
CATCTAGTGTATTGATGATTTTCTCTTCAGGCTCTGTTAGTGCATATTTT
GCAACTAATCTCTTGTATCGTAAATAATCTGATAATTCTCCTGCATCTTT
GATCAATCTTCTTGCATTTTTTTCGTCTACCTGCTTTTTCCACCATAAAT
CAAAAAATAGCATTTTATTTTGTATAGTAGAGCCAAACTGCGAAATTCTG
TTTAATAGTGCGGTAGCCTCATCTGATTGTGTATCTTCGGAGAATTTTAG
CCCTGCATATCCGCCAATCTTGCTTGATTTTTCTGTAATATCTTCAATTT
CATGTAGTAACTGTAAAAATTTCTTAGAGGACATGTTTGGTTTTAGTTGA
GATTTATTTTTTGCAAATTTTTCAGACTGTTTTTGTATTTCCTTTATTTT
TTTATCAAACGTTTGTCTACTTGGATTCTTAACTAAATCATCAAGGTCCC
ATATGCCGTTTTTGTATTTCTGCACAGCATCTTTCAAACTGAACTGTTTC
TATACCTTTTGAAATTCATTCAACGTCTAAATAATGCCCGATCAAAAATA
ATCTTGGATCCGTCGTCTAGCCTGGTTTGGATGCTGCACTCACACTGCAG
AGGTCGCGAGTTCAAGTCTCGCCGGATCCATTGAATCATTATAAAAAATT
AGAATTAATGTCGATAGGGTTTTATTATGAAATGAGCCGTTTCTTAATAA
TGAAAACAGGTCTCTTCATAATCCTTGTATTAGTTTCAGGATGTTTTGCA
GGTTTGATCCATGGTGGAATTAATCTTGCAATAGTCGAACCATATCTTGA
TCAAGCAATTGGAATTGAAAATCAAACTCTCTTTGCAACAGGTGAAGAAG
AAGATACTCCTGAATTCTGGGTAGAATACAATTCATATCGTGTTTGGCAA
AAAGGTGGCCAAGTGTTAGCAGGCGCAATTCTTGGAACATCTATTGCAGC
GTTGGTTGGAATTGTATTTCTCTTTGCAAGAAAAGTATTGCCTCAAGGAA
ACAATGTCAAAAAAACACTTGTTTTATCTGGCTTGATGTGGTTTACAATC
TTTGTAATTCCTTTCTTAAAGTATCCTGCAAATCCTCCTACTGTCGGAGA
AACTGAAACTGTCGTATTGCGTTCAATTCTTTTCCTATCGTTTATAGCAA
TTTCAGGATTGGGTGCTGTTGGATTTTACCAAGTTTACAAAAGATTACAA
AATAAGAAAATTCTTGCATTTGTAGGATATGCAGCATTCATCAGCGCTGT
ATTTTTCATAATGCCTGAAAATCCAGATGAAATTACTGCACCTATGGAAC
TCGTTGACGGATTTAGAGGTGCATCATTTGTAGCAGTAACCGTTTACTGG
CTAACATTGGGCTTGATTCTTGGTGGATTCATTGAAAAACTTCAAGAACG
ACTTAAGCTGAAGAATTAGTATGGTAAACGATCTAAGAACTCCTAGTTTT
TACATCATAGCAATACTCGGAACAATTGTCACAGCAGGATTTTTCCTAGC
ATTTTTCCCAACCCTATTCAAAAAGCGGATTGATTCAAAATCGGTAATGT
ACACATTGGTAGTCTTTGACGTATATGGGAACAAAACTAGCCTTAGTGGA
GTTAGAACAAGTTTCCAAAACAAGGAGGTTGCACTATCCTTTGCAAAATT
CTATAAAAAACAATTTCCTCTGTATGATTTTGGCATAATTCATGAGATTA
ATGGCGTTGAAAAATTAATGATTGCAAAACACATCTAGAATGGCATAAAT
TATCTAAATTACGATTAAGATTATGAAAGCAGTTTGGAATGACACTGTTA
TTGCTGAAAGTGATGACACTGTAGTAGTTGAAGGTAACCACTATTTCCCT
TCCAGTTCAATAAAAAATGAATATTTCCATAAAACCGAAACAAGTACTTC
TTGTCCTTGGAAAGGTGTGGCAAGTTACTATTCTGTTACAGTCAATGGAA
AAACAAACACAGATTGTGCTTGGTATTATCCTGTACCAAGTAAGGAAGCA
GAAAAGATCAAAGATAGAGTTGCCTTTTGGAATGGCGTTCAAGTAATCTA
AATAGTAGTTTGTAATACGTTTCTTATGGTAGGTCCACAAGATGGTGGTT
TTGGCTTTGATCAGTCCAAAAAATACACAAGCGTTGATAATTTAGATAAA
ATTTGTGTTCAATGTCAAGCAGGTCAACACAAAAAATGTCTTTTCAAATC
TAAAGAACAACCTGAATGTGATTGTGAACACTGTCTTATTTACGGCTAAA
TTAGTTCCAGCTTAGAAAAATAACCTTTAACCATAACTATTTGTATAAAA
TTAAAATGGAAAAAACTCCCGATGAATCAAAAGCCGAAGTAATTATCCGA
ATGTTTCCTTCAGATGCAAATCCGGCTGGAAACGTCTTTGGTGGTGCAAT
TTTAAAACACATTGATATGGTTGCAGGAATTGTTGCACAAAGGTTCAGTC
AGACAAATGCAGTTACTGTCAGTATGGATAAGATTAGTTTCTTAAAACCT
GTTTTTGTTGGAAATGTTTTGTTTGTAAAGGCACGAGTAAACTATGTTCA
AAAATCATCAATGGAGATTGAGGTAAATGTTGAAGCAGAAGATATTGCAA
AGGGAACACGTGTTCATACAGGAAATGCATACGTTACCTTTGTCGCATTA
GATGATAATGGCAAGCCTACTACGGTTCCAACATTGCGTATTGATAACCC
TGAGGATCAAAAACGCTTTGATGAAGGTAAATTAAGAATGGAACGTAGGT
TAAAAGAACGCAAAAAATAACTCATCCTTTAAGTAATTAATATCAAAATT
TTAGTTATGTCTGATCTTCTGTATCGATATCGGAAAACATTCGGTCCTGG
AATTTTATTTGCATGTACAGCAATAGGTGTCTCACATCTTGTACAGTCCA
CACGAGCTGGTGCAGAATTTGGTTTCATGATTCTTGGTTTTGTTATACTT
GCAAATGTTCTAAAATATCCATTCTTTGAACATGGTTCACGTTATGCAAA
TGTAACTGGCACAAGTATAATTGATGGATATGAAAAACTGGGGAGAAAAT
TCCTAATTCTATATCTAGGAATCACTTTAGGCTCTATGTTTTTTGTAACT
GCTGCTGTAGGTTTTGTTACAGCAGGATTTTTTGAAAATCTTTTTCAGAT
TGATTTTCTCGGAATATGGACTATGGTTTTGTTGTTTGCAATATGTGGAG
TCATTTTATGTATTGGAAAATTTGGAACTCTGGATGGAATTATCAAAGTA
ATTGGTTTTGTTCTGATAATTTCAACAGTTACCGCATTTGTTTTAGCTTT
GATTAATGGACCGGTAGAGCAAAATGAGAATTTTCTTCCTCGTGATTTAT
GGAATGATTCTGGAATTTTCTTTTTAATTGCTTTAATGGGTTGGATGCCT
ACTGCGATAGATCTTTCAAGCTGGAATAGTTTATGGACAATTGCAAGAAT
TAAACAAACAGGTTTTAGACCGAAACTAAAAGAAACGCTTACTGAATTTC
GAATTGGTTATTTTGTTACCTCTCTAATGGCCATCTTCTTTTTGGGCTTG
GGTACGTTGGTATTTTTTGGTTCAGGAGAATCGCTGCCCAATAACAATTC
TATGTTTGCCCATAAAATAGTCACAATGTTTGCCGATACTATAGGTCAAT
GGAGCTATATCATAATTGCAGCATCTGCATTTAGTGTGATGTTTGGAACT
ATACTTGCAGTTTTTGATGGGTATTCCCGTTCATTTCAGAAAATCATACA
ATTGTTACAAAAAAAGGAATCTGATGATTCGAGAAAATCATATGTTGCAA
TTGTTTGTATCCTTGCCATTGGTTCTATTCTAATCATTATGCAGTTTGGC
GATAAGCTAAAGGAGTTAGTTGACTTTGCAACTACTTTGTCATTTCTCGT
TGCACCAATAATTGCGGTATTGAATCATAAACTGGTAATTGGTAAGTTTC
TTCCTAAAGACACTCAGCCTTCTGTATGGATTAAGGGGCTCAGTATGTGT
GGTATTGTATTTTTAACAGGTTTTGCACTATTTTTCATATATACAAAATT
TTTCTAGAACCATCACACAACTTATAGATATTCTTCTCACTTTGAATTAT
TATGGTAAAAAGTAATTATGAGATTTTAGGTATAACTGAGGGTGCATCAA
GAAATGAAATTCGTAGTGCATTTAGAAATCTTGCACTAACTCATCATGCT
GATAGGGGTGGTCAGGATGAAGAATTTATCATAATTAAACAGGCATTTGA
GGATCTCAAAGTTGGAAAAAAGTTTCCTGACTCTTTAGATGAAAAAAAGA
AAAAGTCAAAATTTTTCTGGGGTACAGACGAAGAAGAACGTCTTCGTCAA
AATACATTATTGTCCAATGATGTTGCAAGAGAAGTTAAAGTTGCACAAGA
ATGGATTGACGCATTAAACAGAACTGATACAACAGGAATACGATTGTTTG
GTTCAAATGAATTAGGACAAATAGAAATTGAAAGAAAACCTACTGGTGCT
TTATCAGTCAAAGGAAAATTTTGGGCTGGAAAAATTTCATATCCAAATCA
TGTATTCATGTGGGGCAGTATGACAAGTCCATACTTTTTAGAAGATGATG
ATTCCAAAACTGTAATCCATTTAACACAAGGAACCTTCAAACTAATGGAG
CCATTAGAAAATGGCTATAATATTGAAAATGGTTCTCACATTATTGTAGA
TAATGGTGATATTGTATGTGGTCATGTCAAAGGAATACGACAGCAGGTGC
CACATCCAACAGGTCGTGTTGGAATGTCTATAACAAAAGAACATTTTACA
AAATTAGAGGCTCCAAATGGAAAAATTATTGCTGGTGACGTTAGAGAAAC
TGTTTCTTTAGAGGCTAAAGAAGTTTTAGCACTTAACCTAATTGATAATG
TAACAGTAAGGGGTAAGAAAATTTCTGTTTTTGGTCCTAAGGTTAGTTAC
GATGTATTTTTTGAACTAAAAGAAGGTGGCATGATACGCTTCTATGACAA
AGGTTCAGGATTTGATATCAGTGATGATGCAATACTCAAACTTGAAAATG
GAAAAGAGTTTTTCTTAGATGATTTGAAAACTCGAAAGTTAATTGGATTT
GGTGGTCGAGATATGACGTATGAGTTTCTTGATAGTTTAGAAGAAAGTAG
TGGTGTAATTCCATCTAATTGGGCTTCAAAACTGTCTGGTTTGTTTAAGA
AAAATTAACTACTTTTTAATTCCCAGTGCTCTGTTTTTCAATCTTAGTTG
AGTGCTTCTGCATTTTCTACATCTTGTAGCGCTCATATCTAATCTGCATC
CACATGTAATACAGATTTTCATATGAAGTCTTGCTTTTTGTGCAATCTGT
TTCTTTAGGGGATCTGCAACTGGCATAGTATATCGTCAAAAATCTGCTAT
TTATTCTATTAGCTATTCATTTTTCCGGCTAATAGTACTGCTACCTCGCC
TGGTCTTTTTGCAACAGGAATGTTTGCCTTTGCAAACATGGATATCTTTG
ATTCGGCTGAGCCATATGTTCCCATGACTATGGCGCCTGCATGTCCCATG
CGTTTTTCTTTTGGTGCCTGTCGTCCTGCGATATATCCAACAATTGGTTT
CTTAAATCCGATATCTATGATATGTTGAGCTAAAATTTCTTCAGAATCTC
CTCCAATTTCTCCTACCACTACCATTGCTTCCAATTCTGGGTCATCTTTT
ACCATATCAAAGGCATCAATCATACGTGTTCCATTAACTGGGTCTCCTCC
AATGCCTATTGTGATATTCTGACCAAAGCCTGCACTTGTTAGATTGTTTG
AGATTTCATAAAGTAATGTGCCGCTTTTTGATAATACTGCAACTTTTCCT
GCTGAAAATGGACTTGCAGGCATAATTCCTACCTTGATTAATCCTGGCAC
TATAACGCCTGGTGTGTTTGGTCCAATCATTATTGCGTCTTTTTGTTTTG
CAAGCTCGATTACCTCCATTGCATCTCTAATAGGAACATGTTCTGGAATG
GCAACTAGTAATTTTATTCCTGAATTTAATGCATCTTTGGCAGCATCTAA
GAAGAATTTTGCTGGAACAAATACTATTGATATCTCTGCTCCTGTTGCAT
CTACTGCTTCTTTCACTGTATCATAGACTGGAATTTTATCTTCAAATTTT
TGTCCTCCTTTTCCAGGTGTAACTCCTGCTACAATGTTTGTTCCATACTC
TAACATTAGTTTGGCATGAGTTGAACCATACTTGCCTGTTATACCTTGTA
CAATAACTGGTTTCTTTTCATAATTTCCATCTGCATCTTTTTTACCACGA
AGAATTTCATAAATGTCTGTCATTTGTTTGTCTCCATTACTACTCCGTTT
ATTGCTTCTTCAATGGAATCAAACATTTTTGTTTTTGTATCTTTTAGCAT
TTCTTTTGCTTTGTCTGATTCTGTTCCCATTAATCTTGCAAAGACCGGAA
GATCAATTAAATTATTATTGTATGCTTGAATGAAAGCTTCTGCAACTGTT
GTTGTTTTTACAATTCCGCCGTAAAGATTAACTAGAATTCCTTTAACTCT
ACTCATTTTACTAATCAAAGTTAATGCTTCATACACTGATTCTGTTGTAG
CTCCTCCACCAACATCTAGAAATGTTGCAGGTTTTCCACCATTATCTGTA
ACAAGATCAAATGTTGACATAACTAATCCTGCACCGTTTCCTATAACTGC
AATATTTCCATCTAGTTCGACAAGTGAAAATCCACTCTTCTCTGCCTGCT
CTTCTAAAGCTGATTTTTCTTGATATTGTTGTAATTCGTCATGTCTAAAG
TTTGAATTATCATCGGTCATCACTTTTCCATCGAGTGCCATTAGTGTGCC
ATCTTTTAGAATTGCAAGTGGATTGATTTCTGCCAACTCTGCTTCTTTTT
CAATAGTTAATTTTGATAATTTTTGTAACATTTCTACAAATTGTTCCTCT
TGTGAATCTTTTAGTCCAATTTCATTTGCAACTTCTTTTGCTGTTTGTGC
ATCAACATCTCCGAGTCCAACTTCACGAATAGTTTGATTCTTTACTGATT
CTATTTCCACTCCTCCTTCTGATGAGGCTATGATTGTGTAGCATCTTTTA
CTTCTATTCAAAAACAATGACAAGTACAGCTCTTTTTCAATATCTGCCAT
TTTTTCAAGTAGGATGGCACGAGTTTTCTCTCCTTTTATGGACATGTTTA
GTAATTGAGGATATTTGAGTTCAAATTCGTCATCACTGCTACATTTCTGA
ATTCCACCTGCTTTTCCTCTTCCTCCTACTGGAACCTGAACTTTTATGAC
AAATGGATATCCTAACTCTTTAGCATCTTTTCTTCCTTTTTCGATGTCTT
TTGATGAAATACTAGGTGGAGTTCTTATCCCGAATTCCTTGAAAAGCTCT
TTTGCTTGGTATTCTAAAAGACGCATAAATCCAGTCCAGAAATGGACTTT
ATATTCCTATTAGCTATTCAAACTGGTCTTCTAACAGGTCTACTACTTGT
CCAAAAAGATCTTTACTTTTCTTCAAAAGTCTATCTGGAAATTCCTCAGT
AGAAAATACTAACTGTTGTTTAATCTCTGGAATGACCATTCCCCCTGAAA
CAATCACCTGTTCAATAACGTGATCTTGCGTTAATGTACAAACAATCTCT
TCGAAGACATCTTCTTTTTCTTCTAGTGTTTCTCTGTACAAAACAATTGG
TGTGTTTGTTTGGCTAATGAAATTTGTAGCCTTTACCAGTAATTCTTGTA
AATGGTGAACCGACCATGTGTCTAAACTAATCTGTTTCACCATGCCATAC
TATGGCGAATTTTCTATATAAGCCTCGTAGGTACCTGTTAACTCAACAAT
TGGTCAAGCTTTTGTAAAGCTACTCGACTGCGATCCTTATTTTTAGCCCG
TCAATATCGTCATCTTTGTAGTTTTTGCATGATTCTGTAAAATCTACATT
TTTGACTCTAACTAAAAATGCAATATCTTCTGTCTTATCTTTAATCAAAT
TTAGAGACTCTTCGTCTAATTCTAAAATTGATGCTCTTTCCAAAATATCT
GTAGGATTGAATCCTTTCTCTTTTCTTAAGGTTTGAATTCTTCTTGCCAA
ATCTTTAATCAATCCTTTTGACATCATTTCGTTGTCTCTTTCCAATGAAA
TTACAACAATTAGATTCTGTCTTTTTGCAAATTGATATTTTTCATTAACT
TCAAAATCTACAATGAAATCTTCTTTATCTAATACAACTGAATTTTCTCC
GATTTGGAATGTGTATTTACCATTTGCATTTAATTCATTGATTATTGATT
CTGGATCTGTTTCTGAAAACATTTTCAATAATTTTCCCATGTCTTGTTTA
GCTTTAGGTCCTATTGCGCTTCTCTCTAACTCTATTTTAGGCACAACTGG
CAAGCCTTTTTCTTTTAATTCCAGATATTGTTCCATACCTTCAGAATTAT
CAATCTCAAAAATTTCATAATTTTGTATATTCATTTGTGACTTTACAAGT
TCTGATAATGATTCTAAAACTTGTTTTTCTCCTTTGTTTAAACAAATCAT
AGCTTGGTTTAATGGCCATCTTCGTTTTAGCTTGCCTTTCATTCTTGCAG
CAGATGTTACTGAAACTGTTTCTTTGAGTAAATCAAATGATGTTTCAACT
TTTTCATCAATTAATGATGAATCTACCTTTGGCCATGATTCAAGTAAAAT
ATTTTCTTTCTCAGAAAATATGGATTTGTACAGATATTGTGATGTAAATG
GTGCAAATGGATGAATCAATATGTTGATTGTTTTCAAAGTTTTAGCAAGA
ATTGCATAGATTGTAAAGCGTCTATCTTTTTTTGAATCATCTTCATCCCA
TAATTCTGATTTAATTATTGGAATGTAAATTTGGCTTAGAGAATTTATCA
AAAAGTCTTCAATTGATTTTGCAGATTCATGAAATCGGCATGAATCATTT
GTTTCAGTAGTTCTTTCGATCATTCTTTGAAGTTTTGATAACAACCATAC
GTCTGGAGGTGTTAGTAAATCATTTTTCTTTGCCCATTCAATAGTTGATT
CTTCTACATTGAATTTATCATACTCACTGTTTTGTTTGTAAAATGTATGT
AAATGATATAATGTACTTATGACTTGATAAGGTCTTGACATTAATTCTTT
AGTGCTAAAGTTTAACGGCTCAATTGGACTTGCTTTCCACATAAAATAAA
ATCGAACAAGATCTACTGGATATTTTTCTAAAAGCTCTTTTGCCTCAAGT
ACATTTCCTTTACTCTTACTCATCTTGTTTCCGTTTTCATCTAACACATG
TCCTTGAAACAGAAATGATTTGTACGGTGAAACTGATGCGTTATTGTAAA
TTACATTTTCAATCAAAAGTGTATATGCCCATCCTCTTGTTTGATCGATA
CCTTCTGTAAAGAACGGTGCTGGAATTTTTTCTTTGTATGTAGCTTCGTC
TAATGATGCTATTGGTGCAGCACCACTATTATGCCATGTATCAAGCACAA
ATTCTTCTCTTTGCATTACTCCGCTACACTCTTTGCATTTGACCTTGATT
TTATCAATCCACGGTCTATGTAATTCAAAATTTTCTCCGTCTGGTAACTC
AATTGCAGATTCAATAATTTCTTTTCTTGAGAATAATTGTTCTGTGTTTT
CACAATCATTACATTTCCAAACTGGAATTGGACATCCCCAATATCTTTCT
CGTGAAATACACCATGGATGTTTTTCTTTAATAATTTCTAAAAATCTATT
TTTTGGTTGATCAAAAAAGTATTCTACATCTTCAGCTGCTTTGATTGCTT
TATCGCCAAGTTTGTCAAGCATGTAAAAATATTCTCTACGTGCAAGCCAT
ACTAAACCATGATTGCAGCGCCAGCATAATGGATATTTGTGCTTAATTTT
ACCAATTTTTACTAGTGCATTTCTATCTTTTACCGATTGAACTAATTTCT
CATCTGCATCTCTAACAAATAATCCTGCATATTTTCCTGCATCTTCTGTA
AATTTTACTTCATCATCAATTGGACAGAAAACTGTAACATTGCGTTTCAT
TGCAATATTATTGTCTTCTTCACCATTTGCTGGAGATAGATGAACTAGCC
CACTACCTGCATTAACATCTACAAAATTTTCTGCAACAGTTACATGATAA
TTATCTTGTTTTGAAATTTCTGCAAGTTTTGGTATTTCATCTAATAATGG
ATGTATGTATTTTTTACCTTCCATTTCACTTCCCAAAAATGTTCTTTTAA
TTTCATATTCTTCGATTTTAACTTCTGTCATGAATTCTTCTAAGCGTGTT
TTTCCTACAACCCATGTTTCACCTTCTACTAAAACTTCAACATATTCCTC
TTTTGGATTAACTCCTACCATTGCATCTGTTACAAGTGTAAATGGCATTG
TAGTCCATACAATCAAAAATTTTTCTTCTTCTGCAAGTTTTACTTTGTAA
TATAATGATGGATCTTTCACCATATCATATCCTTGATTAACTTCTGAATG
ACTTAATGATGTTTGACAGCTTGGACAGTACGCAACAACTCTAAAACCTT
CAGTCATTATTCCATTCTCAAATGCTTTTTTCATTAATTGCCATTCTTTT
TCAATAAATTCATCTTTGTACGTCCAGTATGCTTTATCTTGGTCAAATGA
CATTCCAATTAATTTATCAACTTCTACCCATTTCGTATGGTATTTCTGAA
CTAAATTCTTACATTCTGCAACTAATTTTTCAATATCTTCTGTTGAACTA
ATATCACTTTTTCCATTTTCCATACCTAATTCTTTTTCAGCTTGTAACTC
AACAGGTAATCCTTGTGTATCCCATCCTGCATTAAAAATGACTTTGTTTC
CTGATAGTACATTGTATCTATACCATAAATCTTTGAAAACTCTTCCCCTT
AGATGTCCTGCATGTGGAATTCCGTTCATTGTAGGTGGTCCTTCAATAAA
CATTATTTCATTTTTTTTAGTGTCATCTTGTTGAATTAATTTTGAAATAT
CTTTATCTTTCAAATCATTTTGAACATTTTTTTCAATTTGTTTGATATCA
AATTTTTCTACGAGTTCCATCTATCGTTTGAAAAGGTATTTCATATAAAA
TCTCTTTGAGGAATATATACTGGAATCTTGTTCAATAATTATTGGTTAAT
GTCTTAGTTGTGGGCGCTGGAGGACGCGAACACGCACTGTCATGGAAATT
ATCAACTTCTGAAAAAATTGATCAAGTATATGCAGCTCCTGGAAATGGTG
GTACACTTCAAAATGTTGAATTATCTGTTACTGATATTGAAGGATTAGCA
AAATTTGCTCAAGAAAAAAATTGTTTTACTGTAGTTGGTCCTGAAGATCC
ACTTGCTGCAGGCATAGTTGATGCCTTTGTTGAAAAAGGTCTTCCTATTT
TTGGACCCTCTAAAAATGCAGCAAAATTAGAATCAAGTAAAATTTGGGCA
AAAGAATTCATGAAACGAAATTCAATTCCTACTGCAGATTTTGAAATATT
TGATGATGCACAAAAAGCCAAAGATTTTGTAAAATCATATGAAAAACCTG
TTGTAATAAAGGCCGACGGTCTTGCAGCAGGAAAAGGTGTTATTGTTTGT
AAAAATAAAGATGAAGCTAATGACGCTATTGATACAATTTTAACAAAAAA
ATCATTCGGTGATGCAGGATCTAAAATTATAATTGAAGAAAGAATTGATG
GCGTTGAAGCATCATACATTGCGTTATGTGATGGAAAAATAGGAATTCCT
ATGGCTACGAGTCAAGATCATAAGCGAGTTTTTGATAATGATGAAGGTCC
GAACACTGGAGGCATGGGTGCATATTCTCCTACTCCTATAATTGATGAAA
AGCTTGGAACTGAAATTCAAGAAAAAATTATTGATAAAACAATTCATGCA
ATGCGTGATGAAGGATTTGAGTTTAAGGGATTCTTGTATGCTGGAATAAT
GATTAAAGATGGCATTCCATATGTTCTTGAGTACAATGTACGCATGGGTG
ATCCTGAATGTCAACCAATACTAATGCGTCTTGATTCTGATTTGTATGAT
TATCTTCATGCATCGTATGAAGGAAAACTAAATGAGTTGCCTGAAATTTC
TTGGAAAAATCAATACTCGGTATGTGTTGTTCTTGCGTCCAAAGGATATC
CCTCATCATATCCTACTGGAGATGAAATTACTGGATTTGAAAATCTTTCC
TCTGACGCATTTGTTTTTCATGCCGGAACAAAAAAACAAGATGACAAAAT
AAAATCTAATGGTGGACGTGTTCTTGGAGTTACCGCATTAGGTTCTAGTC
TTGAAGATGCAATAAACAATGCATACGATGCATGTAATCACATACATTGG
ACTAACAAATACCATAGAACCGATATCGGAAAAAAGGGTCTATCTAATTT
ATGATGTTTTTATAACATCTTTTTCTGTAATTATCCAATCCATTTTGACA
TCTCCATCCGAAATTGGAATTGTTTTAACAATTTGTTTTGAATATGAAAG
TCCAATTTTGATTAAATCTTTCTTTTCAAGATATTTGTCGTAAAATCCTG
CTCCGTAACCAATTCTATTTCCTTCATTATCTAATCCCACACATGGAACC
AAAATCACATCGTGTTTTTCTTCTACTTGTGCATTATCTTTTGGTTCTGG
TATGTCAAATTCTCCCTTTTCTAATTTTGTTAAATCCTCAATTTTTCTAA
ATGTCATCATACCATTTGATATGCTAGGCAATGAAACAATCTTCTTTTCT
TCCAATAGATGAGTGATTAATTCAACCGTTTGAACTTCGCTTCCTATCGA
ATAATAGCATCCAATAGATTTTGCTTCTGAAATCACCTTTGTTTTCATTA
GCTTTGATATGATTTTCTGACTGTGAATTTCCATCAAATCAAATGATGTG
GAATCTCTTTTTTCTAAAAGATGCTTACGTAAAGCAGCTTTTTCAGGACT
AGATGTCAATTCCCTTAGATATTGCAGCTGCAGTTACAGTATTTTTCAAA
AGCATGGCAACAGTCATTGGTCCAACTCCGCCTGGTACTGGTGATGCATA
TGATGTCTTTTCAATAATTTCTGTATAATCAGCATCTCCGGCTAACTTTC
CTTCATGTCTGGTAGTTGCAACATCAATAACTACTGCTCCCTCCTTTATC
ATGTCTGGCGTAAGTTTGAAAATTTCCCGATTTCCAACTCCTGTTATTAT
AATATCTGAATCTAAACAAATTTTCTTCAAATCTTTAGTTTTTGAATGAC
ATGTAGTTACTGTTGCATTGTTTTGTAATAATAGATGGTAAAGTGGTTTT
CCAACTAAATTACTTCTATTAATGATTACCACGTTTTTTCCTTCTAATTC
AATATTGTAGTATTTACACATTTCAATAATGCCTGATGGTGTACATGCAA
CTAACATTGCCTTTCCAATTGATAACAATCCAACATTTGGTGGTGTTAAA
CCATCAACATCTTTTTCAGGTAAAATTTGTGTTGTTGTATTAAATTCATT
TAGATGAGATGGAAGTGGCAGTTGTACCAAAATACCATGAACAGTTTCAT
CTGCATTCAATTTTTCAATTAATTTGTTTAATTCATCTTGAGTAATGTCT
GTTGGTGGTGTATGATCTTTTGTTAAAATTCCAACTTCTTCGCATGCTTT
GTGTTTATTTCTAACATATGTTGCAGAAGCTGGATTATCTCCAACAAGTA
CTGTTGCAAGACATGGAGAAATTCCTTTTGATTTCAAATCATTTACAATC
TCTGCTACTTTTACTTTGATGCTTTTTGCAACTTCAATTCCATCAATTTT
AACTCCTGTCAATGATGGTTAATTCTCAAGGCTAATAATAAATCCTTGAA
AATCACCGAAAAGAAATTATTTGGTTAACAAAAGTCGATGATATGTTCGT
CGCAATTGTAGAAATTGTTCTCAAAGATGAGAAAAAAGATGATTTTAAGA
CTTGGATAACAGATTCAAACAAAACATTATCGAAATTTGACGGTTTTGTT
TCTAGAAGATTATTAGAATCACGTGATGGCGGAAATCGAATAATGGTCGA
ATTCAAAGATATGGAGTCATTCCAAAAAATGCATTCTAGCCCAGAACATA
GTAAATTTGCATCTGAAATTGGTCAATTTATGGCTCAACCACCACAGCGC
AATTTCTTCCAAGTGGTTGCAGAATAAAATGAAGTTTGAATACAATACAG
ATGATTATATTCGAAAAATAAATAGTGGAAATTCATATTTCAACACATTT
CTTGATAAGAATACACTTGCTGCAGGCGTATTGGTCTTAAAACCCGGCGA
AGAGGATACTCAACTTCCACATGAATCTGATGAAATGTATTACATTTTAG
AAGGTGATGGATTTTTAAAAATAAAAAATAAGAAGTACAAACTAAAAAAA
GGAAAAGCATTTTTTGTTCCAAAAGACACTGAGCATTATTTTTTTGGAAA
TAAAACTAAATTAAAAGTTCTATACTTTTTTGGTGGACCTGACTCTTAAT
TTGAAATTTTTACTTTTCTTCCCTTAATTGAGATTTTCTTTTTAGCAAAA
AGTTCAACAGCTTTTGGATAAATTTCATGTTCTTTTACAAGAATTTTTTT
AGATAATGATTTTTCTGTATCATTATTATTTATCTTGACAATTTCTTGTA
TGATTATTGGACCTGTATCCACTCCTTCATCTACAAAATGAACTGTACAC
CCTGAAAACTTTGATCCAAATTCTATTGCCTGCTTTTGTGCATCTAATCC
TGGAAATGCAGGTAAGAGTGCAGGATGGATGTTTAAAATTTTATTTTTAT
ATTCTTTGATAAAATATGGGCTTATAATTCTCATAAATCCTGCTAAACAA
ACCAGTCCATTTGAAGGAGTCACTTTGTATTTTTTTAATGTCGAAATAAT
TTTTTTATCATATTGAAGCCTCTTTCCTTTGTATTTTGAACTCTCTATGA
CCTCTGTTTGAATTCCCATTTTTTTTGCAATTGCCAATCCCTTTGCATTG
GGTTTGTTTGAAATAACTACTGCAGGATTGATTGGAATTTTTTTCTTTTT
AATTGCCTTGAGAATTGATTCCATGTTACTACCTCTGCCTGAAATCAAAA
TTCCCAGATTTTTCAATACCTGCTTTTATTCATGGAATAAATTAAACGCT
ATGTTAACATTCGATCAAACTTGCAATTTATAATCAAAATCATCTGATTA
GATATAGTGAGAAACGTTAGATTAACTAAAAATGGCATACAATGCACAAA
CTCTAGTTCTACTGTATACCTAGATCCAAAAAAAATTCAAAACGATGGTG
TACATTTTGTCTCGCACGCACACATAGACCATCTTCCAAATGGCGGAACT
GGCACGATTCTTTCTTCTCCTGAAACTGATAAAATTGCAGAATTACGTGG
TTTTACGCTCAAAAACGCTACTGATTCTATTGAAAATTTCACGCTTGTTG
ACAGTGGTCACATTTTTGGTTCGAAGGGTCTTCTCTTTGATGATATATTT
TACACCGGTGACATATCCACTAGGGATCGTGGTTTCCTAAAAGGTGCACA
AATTCCAAAATGTAAAACATTAATCACTGAATGTACATTTGGATTACCTG
AATTTGTTCTACCACCTGTTACTGAAATTGTAAAACAAGTAAATGAAATA
ATTGCAAATCTTTATTCAAAAGGAAAACCTGTGCTTCTTCTTGGTTATGA
ACTAGGAAAAGCCCAAACACTGTCACAATTATTTGGTGATTGGGATCCAA
TCTATTATCATGATTCTGTAAAAAAAATGAATGATTTACACCGCTCAATG
GGTGTACCTTTGAAAGATTCTATTGGTCATACTGAAGCTGAATCAAATGG
ATTATTAGATAAAAAACCATGGGTTATGGTAGCTCCTATGATGAGTGCAA
AAAATAATTTCATTAAACATATGAAAACAAAATATGATGTAATTACAATA
GGATTTAGTGGTTGGGCAAATTCAAAAAAATTTGGTTTTTCAAGAGGAAC
TGATTATTCAATTCCTCTAAGTGATCATTGTGACTACAATGAATTAATTG
AGCTTGTAAAAAAATCTGAAGCAGAAAAAGTATACACAATTCATGGATTT
GTTGATGAATTTGCTATGGATTTAAACAAACTTGGTTTTACTGCACAACC
ATTACGTGAAATCTCTCTAGATAATTTTTGCTAATCAAATTTTCGTAAAC
TTCGGTTATATGCTACACCAAATCTATGTGTCTCATCTCTGATATGTTGT
AGAATTTTAATTGAATCTTTATTTTTTGCAATACGTATTGATTTTGTTCG
TTTCGGAATAAACACCTCTTCGTTTTCTTTTGCAAGTGATACACATGGAG
TTTCAATTCCTACATCCTTTAACGCCGATAATGCTGCAGTAAGCTGACCT
TTTCCTCCATCAATTACTATTAAATCTGGAAATTCACTTTTTTCTTTTCT
TAATCTCCAATATCTTCTACCTACTATTTCGTTAATCATGGCAAAATCAT
CTCTACCTGATATTGTTTTTATCTTGAACTTTCTATATCCTGATTTGTCT
GGTTTTCCATCCACAAATCTTGCCATGGAGCCTACTGCATATTCGTCCCC
ATGATTTGATATGTCAAAGCACTCTATTATGCGTGGAATTGAAGGTAGTT
TGAGAATATCTCTCAATTCCACTAATCCGGGTTCTGCATTCTTATCTTGA
ATCAAATCTAGATTTCGAAGAATTAATTCTATCATTTCTTTTCTTTTTCC
CTTTACTCCAACTATGATTTTGACTGAAAATCCGGCTCTATCTGTTAATG
CATCTGCGAGTGATTGCTTTTCTTCAATCTCTTCACTTGTAACTATAGTC
TTAGGAATTTGATGTGTTGTATAATATTGATATAGAAAATTTGTGAAATT
ATTATCTCCAATTAGATCAAAAGAAAATTTTTCACTATCTCTGATTACTC
CATGGGTTTGCCTAAACGTCATCACTATGGCATCTTGTTTTCCATATCTT
ATTCCAAAATATTCTTCGTCTGATTTTTTTGCATCTTCCATTTTTTTGCC
TGAATCTATGCTGCCTAATCTTTGTAGTGTATCTCTAATTTCTATGGCTC
TTTCAAATTGTTGTGAATCTGAAGCATCTTCCATTTGTTTTTGTAATTTT
TTAGCAAATTCTTTCATCTGTTGTTTACTTTTTAGAATTGATTCTAAATC
TGAAATATTTTTTACATATTCTTCTTGTGCTGATTTAAATTCACATGGAC
CATCACAATTTCCTATATGATATTCCAAGCATACCTTTTTTGGCAGTGTA
TTGCATATTCTTACTTTGAATGATTTTCGTAACGAACCTATTGTTAATAA
TTTTGAACTTCCTTTTGTAAATGGCCCAAAAATTTTTCCTTTACCTAAAA
AATCTCCATTCCGCGTTCTTCTTGCAACTAACAATCTGGGAAATTTCTCA
TTTGTAACTCTAAGGTACGTGTATCTTTGCTGATCCTTTAATTCAATGTT
GTATGTTGGTCTATATCTTTTAATCATATTTGATTCAAGTAAAAATGCTT
CACTTTCATTATCTGTTAGAACGAATTCAATATCTGCAATCTTTGAAACT
AACTTTTGAGTTTTATAATTTTGATTTTTTAAAAAATATGATTTTACTCT
ATTTTTCAAATTTTTTGCTTTTCCAATGTAGATTATCTCTCCTTTGGAAT
CTTTCATTAAATAAATTCCCGGCTCTTTTGGTATGGAAATTTTAGATATT
TCAAATGTCATTAGTTTATCACTTTTTTGAGATATTTTCCAGTATAACTT
TTTGAAAAACCTGATACCTCTTTTGGTGTGCCTGAGATGACTAGATTTCC
TCCTTCATCTCCTCCTTCTGGTCCTAAATCAATTATCCAATCTGAATTTT
TTATAACATCCATGTTGTGTTCTATGACAATTACGGTATTTCCTACATTT
ACCAATCTGTTTAACACATCAAGTAATTTTTGAACATCCGCAAAATGTAG
TCCTGTTGTAGGTTCATCTAAAATGTACAGTGTTTTCCCTGTTCCTCTTT
TTGACAATTCTGATGCAAGCTTTACTCGTTGTGCTTCCCCTCCAGACAAT
GTAGTTGATGATTGACCAAGTTTTATGTATCCTAATCCTACATCTAGAAC
CGTTTCCAATTTCTTTTTTATTGCAGGTATGTTCTCGAAAAATTTTAGCG
CTTCTTCTACTGTCATTTGTAAAATATCTGCAATATTTTTCCCCTTGTAC
ATGACGCCTAATGTTTCAGAATTGTATCTTTTTCCATTACATTCATCACA
TTTTACATAAACATCTGATAAAAATTGCATTTCAATCTTTTTGACTCCAT
CTCCTTCACATGCAAAACATCTTCCAACTGCAACATTAAATGAGAATTGT
CCTGGTGTGTACCCTCTTTCTTTTGAAAGTTCAGTATTTGAAAATAATTC
TCTAATTGGTGTGAACGCACCAATGTATGTTGCAGGATTTGACCTAGGTG
TTCTTCCTATTGGTGATTGATCAATTGAAATTATTTTATCTATATTTTCT
ACTCCTGCAACATCCTTATGTTTTCCAGGTAATCCTGTAGTTTTGTAAAA
GTAAGATGATAGTGCTTTGAGTAATATGTCGTTGATCAATGTCGATTTTC
CTGAGCCTGATACTCCCGTAACTGAAATTAGAAATCCTAACGGAAATTCA
ACGTTAATGTTTTTTAGATTATTTTCTTGTGCACCTTTCACAACGATTTT
TCCTTTTTGTTCTCTTATCTTATCTTCAATCTTGATTAGATTATGATCTT
TTAGATAATCTCCTGTTACTGATTTATGATTATTGAGAATTTGCTTCAAC
GTACCTTCAAAAACTACACTTCCTCCATGTACTCCTGCACCTGGCCCTAA
ATCTAAAATCCAATCTGAGTTTCTAATAATCTCTTCATCATGTTCTACTA
CTATGACTGTATTTCCCAAATCTCGTAATTTTGATAATGTCTTGATTAAT
CTTGCATTATCTCTTTGATGCAAACCTATTGTTGGTTCATCTAGTACGTA
CAAAACTCCTGTCAAATTCGAACCAATCTGTGTTGCTAGCCTAATTCTCT
GTGATTCTCCTCCAGAAAGTGTTGCGCTTGAACGATTCAAAGAAAGATAA
TTCAATCCAACATTTCTTAAAAATTCCAATCTTTCTTTAATCTCTTTTAA
AATATCTCTTGCAATGAATTGTTCTGTATCAGTTAATTCTAATTTATTAA
AAAATTCATAAGATGAATCAATTGATAAATCACAAACTTCCATTATGTTT
TTTGAATTAATTTTTACTGCTAGTGCTTCTGGTTTTAGCTTTCTACCTTG
ACATGTTAAACATGGTGTGTCTCTCATGAATTGTTTTAACCATTCTCTTT
TAGATTCTGAATCAGTTTCCATGAATTTTCGTTGCAGATTGTTTAATACT
CCTTCAAATGCATCTGTATATTCCCAAATTGTATCACTAGTCTTTGCTTC
ATATGAAAATTTCATAACATCTTCAGTACCATACAAAATTACTTTGATCT
GCTTTGACTTCATTTGATTTATTGGTGTCATCAAATTGAATTTGTATTTC
TTCCCAACCACTCTCAATTCCTGTTTTCTATATGATGAAAATCTCCCACT
CCATGGAACAATTGCTCCATCTAAAATTGATTTTGTTTTATCAGGTATTA
CTAAATCTGGATCAAATTCCATTTTGACACCTAATCCGTTACATTGGTTA
CACATTCCAAATGGAGAATTGAACGAAAATGTGCGTGGTTCTAACTCTCC
TACAGTAATCCCGCAATGTGGACATGCATTATTTTGTGAAAAAATCTTTT
CATTTTTTTCTGATGCTACTAGGACCGAACCCTTTGCGGCCTTTAATGCC
GTTTGTATACCTTCAAAAATTCTACTTTTATCCGATTTTGATGCGATAAT
TCTGTCAACAACAATCTCTATGTTATGCCATTTCTGTCTGTCTAATTTTG
GAAATTCATCTTCAAGTAAAATTATTTCTCCATTAACTCTGGCTCTTGAA
TATCCATCTTTTTTCATTTGCTCAAATAATTTTTCGTATGTTCCTTTTTT
TCTTTGAATTAATGGTGCTAAAACTAGAACTTTTTTCTGAGAAAATTCCT
TTATGACTGAATCTGTAATTGATTCGATTGATTGTGTTGAAATCTTTCTT
CCACAATTTGTACAATGTGGAATTCCAATTCTTGCAAATAACAGTCTCAT
ATAATCATAAATTTCTGTAGTAGTTCCTACTGTTGAACGTGGATTTTTAC
TAGTTGTTTTTTGTTGAATTGAAATTGCAGGTGATAGTCCATCTATTGAA
TCAACATCTGGCTTATCCATCATTTCTAAAAATTGTCTTGCATATGCAGA
AAGTGATTCAACATAACGCCTTTGACCTTCGGCATAAATTGTATCAAATG
CAAGTGTTGATTTTCCTGAACCTGATAATCCACTGATTACAACGATTTTA
TTTTTTGGTATATTCACATCAATATTTTTTAGATTATGGTGACGTGCACC
TCTAACTTTTAATTCATTTTGATTCATCTTTATCTAACTCCTTTTCAATT
CTTTTTATTTTATCTCTACATTTTATTGCATTTTCAAAATCTAGATCTTC
GGCAAATACTTTCATCTGTGTCTCAATTTCAATTTTTTGTTTTCCTAAGT
CAGTTTTTGATTTATTTTTAATATCATCTAATTCTGTTTCTTGTTCTGGT
ATTGATTTTATGATTGTTTTAGGTGTGATTTTATTTTCATTATTATATTC
TATTTGTTTTTCTCGTCTTCTTTCTGTTTCTGCAATTGCAGATTTCATTG
ATTTTGTAATATTGTCTGCATACATGATCACTTTACCTTGGGAATTTCTT
GCTGCTCTTCCAAAAGTTTGGATCAAGCTTGTGTTATTTCTCAAAAACCC
TTCCTTGTCTGCATCTAAAATTGCTACTAGTGACACTTCTGGAATATCCA
ACCCTTCTCTTAGCAGATTTATGCCTACTAGTACATCGAATTCACCTAAT
CTCAACTGCCTGATTAATTCTGTTCTTTGCAGTCCTTCTATTTCTGAATG
TAGATATCTCACTCTTACTTCTTTTTTAGATAGATAATCTGCTAAATCTT
CTGCCATTCTTTTGGTTAATGTTGTAACTAACGTTCGCTCATTTTTTTTG
GCTCTTTTAGAAACTTCTTTAATCAGATCATCCATCTGTCCCTGAGATTT
TCTTATTTCTACGATAGGATCAATTAATCCTGTAGGTCTCACTAATTGTT
CTACAATTTGTTTTGATCTCTTTTTTTCATAATCTCCTGGCGTTGCTGAA
ACAAAAATTACATCATTAAGTTTTTTTTCAAACTCTTCAAACTTTAATGG
TCTGTTATCAAATGCACTTGGTAATCTAAATCCATAATCTATCAGTGATT
TTTTTCTAGAGAAATCTCCTTTGTACATTCCATGTAGCTGCGGGAGTGTT
ACGTGTGATTCATCAATAACAAGTAAGAATTCTTTTCCGTAAAAATCTAA
GAGACAAAATGCTGGCTCTCCCTCGTTTCTTCCATCAAAATGCCGTGAAT
AGTTTTCAATTCCTGAACAATATCCTAACTCTTCTATCATTTCTAAATCA
TATTTTGTTCTCATCTCTAGTCTTTGTCTTTCTAATTCTGGTAATCTGCT
TAACCTGTCTTTCAATTCTGTCTTGATTGATTTTACCGCATTATCTCGAA
TGTCTTTTGCAATGAGATAGTGTTTTGCAGGAAAAATTTTGAAAGATTCC
ACTTGTTTTTTTATATTTAATGAAACATTATCTAGAATTGTTATTTTTTC
AATTTCATCTCCAAATAATGATATTCTAATAATGTCTTGGGAGTATGCAG
GTATTACATCAATTGTATCTCCTTTAACTCTAAAATTTCCTGGAATTAAC
TCAACATCGTTTCTTTCATACCTTGCATTGATTAATTTTTTAATAATTTC
ATTTCGTGCAATTTCCTCATTTTTCTTTAATGTGATTGCCATATCTTCCC
ATTCTTTTGGTGAGCCTAGTGAATAGATGCATGATACAGTTGATACTATG
ATGGTTGGTTCTCCTGATAGAAGCATTGCAGTTGCTTCTAATCTCATTTT
TTCAATTTTTTCGTTAATTTGAGTATCTTTTTCTATATACGTGTCTGTTT
GTGGCATGTAACTTTCTGGCTGATAATAATCATAATAGCTAACAAAATAT
CCTACATTATTTTTTGGAAAGAATTGTTTTAATTCTGAATAAAGTTGTGC
TGCTAATGTTTTATTATGAGATATGATTAATGCGTTTTTTCCAGTATTAG
CAATCACATTTGCTACTGTGAATGTCTTGCCGCTACCTGTTACTCCTAGT
AATGTTTGATTCATTTTTGTTTTGGAACCTTTTACAAGATCATCAATTGC
TTGTGGCTGGTCTCCTGTTGGTAAAAACTCTGAATTTATCTCAAATTTTT
GCAATACTTAGCGTTATCTGGAAGAAAAGATATAGCTAGCTATTGAAATT
TAACAAACCGCTTCTCTAATTGTTTGACCTGGGAAATTTCTATCAAACCA
ATCTTTGTAGGTTGGTTCATTATCGTATCTATCTAGATAATGCTGCAAGT
CTTTTTCAGGATCTGGAAATCCTGGAATTATTGTTTCTTTGTCTCCTACT
TGTGGTACCAAAACTTCTTCTATTGTTTGACCTGGGAAATTTCTATCAAA
CCAATCTTTGTAGGTTGGTTCATTATCATAACGGTCCTGATAATATTTCA
AATCTTTTCCTGGTGATGGGAAATTAGGAATCTTTGTAGCTGATACAAGT
AATATATTATCTTGACACGTAATTCTTTCTTCAATTTCTGGTTCTGAAGA
AAGTAAATCTGAACTACTTCCCATGTATGCCGCACCTCCACCAATTGCAA
TTACGGCAATAATTCCTATAATGATCCCTACAACTTTTCCTTTATTTGAT
TTCTTTGTAGTGGAACGATCTTTTTCAACATGTTCAATAAATTTTTCTTC
AATTGTTGGTTCCTTTGAGGCAAGTTCTTCTTTTTGCGGTTCTGATTTTT
TAATTTCTTCAGTTGATTTGATATATGGATTTTCTGTTGTTCTTTCTTCT
GATTTTGTCTTTTCTGATGTTGCTTTAACCTCTGTAATCTTAAATGAAGA
TTCTGTTGTTTTTCTAATTCTTGGAAAATTAGTTTTTTGTCTCTCAGATG
GCTTCATTTTACTTGTCATCTGTCTATGTCTTGGAGTCAGATATTGTTCG
ACTAGTGCATCCACATATTTTCTATCTTGCATAGAAATCATGCTTCTTTT
TTGAAATGATTCAATTATCTGCTTTAATCTATCTGGATTACCTTTACCAA
TTTCTAATAATCTTAATGCATCATCTATGGTTGAATCTGACATGTAATAT
CCCTGTTTGAAATGTTTATAAAAATTAGTACGAACTTACCACTCTACATC
TTCTTTCATGACCAGTTTGTCATCTTGAATTGCAAAGCCCATAATCGCTA
ATGTCTCTCTAGATGTTTTAGAATTTCTATCCTTTATTTTATTAGCCAAA
TCAATTTTTTCTTCTTTACTCATGTTTTGACCAATTTTGTATTTTCCGTT
CATCTCTTTTGGTATTATCTTGATTACTGCAGTTGCATCTAATACGTCCA
TATCCTTATCCATTGGCTTGTATCGTCCTTCAGGTTGATATTTTTTCATT
AATCCATTCAATGCTAGAACCTTTTCCTCATTATTTTCCACTAGTAATGC
TTCACCTTTGATTACAACACTAATGTATAATGTATCTGCAAGCGATGCAT
CTTCTGGATCTGAAAAATATGACGGTAAAAATTCTAAATTTCTATCTACT
TCAAATCCGACTTTAGAATTACGCTTTATGTTTTCAATTTTTTCTCCTCT
GATATGTGAATGCATATACACTGAATCATTTAAGAAAACAAAATTCATTG
GAATAATCTGAGGAAATCCATGTTCGTCTATACTTGAAATTCTACCAGTA
TCTTCTTCATTCAAAAATTTAATAATTTTAGTTTTAGATTTTATGACTAA
TTTTCCTAACAGTTGCATACGATTAGAAATTTCTTGTCAGTTAAATTATT
TATCTTGATCTTTGAAATATGGAATTACTTTATTTGCAAATTGATCAATG
GAGCCAAAGTAATTTGAACCCCAGAATCTGATAACATAATGATTTACACC
TGCTTTAAGGAATTTTTCAAAGACTTCGATTACATCATCTGGTGTGCCGA
CTCCTACTGAAGATCTTGCAATCTTATCTGGAATTGTTGTTGCGGCTTCT
CTCATTTTTACAATCCAATCTTGGTTTGACATTGAATATTCTGTAAAGTA
TTTTTTGAAATCAAATCCTTCTATGTCTTTTAATCCATGAACTCTTAGAA
CTTCTGGTTTAAACAAACTAACTTTGATTGCTTCTTTCATCTTTGCCCAT
GATGTCTCTGCATCATCTGAGAAGTATACGTCAATATCTAGCGCCATTTG
GAAATCTTGCTTTTCTTCTTCTGTTCTTCCATTCTCATTCATTGAATCAA
CAATTTGATTTTTGTGATCTTCAAATAATTCTGGTGTGTAACCTATTGGT
AACCATCCGTCTCCATACTTTCCTGTCATCTTTAGTGTTCGTGGTCCTCC
AGATGCCATGTAGATTGGAACGTGTGGCTGTCGTACTGATTTTGCTTGTA
GACATGCTTCTGTTAATTGATAATATTTTCCTTCCCAGGTTTTTCTGTTA
TCTGGATCTGAATCATAAAGATGTTTGATAACTTGAAGTTGTTCTTCGAA
TTTTGATACTGGTTTATCAAATGGAATGTTGAATTCTTTTAAATTCTGTG
CTTCTCCTGCACCAATTCCTAATGTTCCTCTTCCTTTTGATAATCTGTCT
AGTGTAATTGATGCAAGTGCAATGTTTGATGGATGTCTTCTTAGTGCATC
TGTTACACATGTTCCTAATTCTACATTGTTTGTTACAGCTGCAATACCTG
CAAGCATAACCCATGGGTCATTGACAATTGCGTTACTCCATTGTGGGACA
TTTGAGTGGTCCATGTACCAGATTGAGTGGTAACCTGTTTTGTCTGCTAA
ACTACATGCTGTTAAAATTTGATCTTCAGTTAATCCTAATCTTGCTACGT
TTAATCCATTTTGAATTCCGAATTTGAGCATTTTACCTGTTGATACTCGA
AAATTACCGTTAATAAAGCATAGCGGTTTGTTAAGGCACTAGTAAATAAA
ATATAAAAAAGAAATAGTGTTTAGAGATTTCCGGCTTTAATATCATTGAG
ACATTTTACAACATCTTCTTTTGAAATTGGAATTGGGTTTGGATCTAAAT
GACCTTTGTCTGTCATCACAACATCTGCAGCTTGATCAACATCTGCTTTG
AGGTCTAATTTGTCAAATCCCATTTTTTCGATAATTTCTTTGAATCTGTC
ATAAAATATCGATTTGTTATGTTTGTGGGCAACTGTGGTACATGATGAAA
GTGAGTAACCATGTGGTACTCCTTCATTTGAAAAGACATACGATAATGCA
TGTCCTAATGTAGTTGAACAGTTTCCAAAGCCCATACCAGATAACATGGA
GCCATATGGATAATTCTCTGGTTTATCATTCATGATTGCATCGTACAACA
CATCGAATGCTTGTTTACACAATGTTTTGGTAAGGTCATTTCCAAGTTTA
CTGTCATAACCTTCTGTTGCTTGTGCACATGCATCACATACTGAACTTTT
GATAACTTGTTCTGGTGTACCGTTCATAAAGTATGAATCAATTACTGCTC
TGTCTGCAAGGAATCTATCCTCTCTGAGCAATTTCTTTTTTCCATCAAAC
TTTAGAACACAATATGTTGTCATTTCTGCACCAGTTCCAAATGTTGTAGG
AATTAGAATTTTTTCTACACCCATTTCAGAAGCTGCATACTTGACAACAT
CCATTGAACTTCCTCCACCTAATCCAATCATTGCACTAATGTTTTTGGAT
TTGTATTCTTCAATTACCTCTTTAACCATTTCAATTGATGGTTCTGGTTG
GACTTTGTCATACAACAAATAATCTTGTATGCCCATTCTTCCTAACCATT
TATCAGATAATTCTGGAGGTACTGTTGTTACCACCAAAGCATTTTTTGGA
TATTCAGCTTGTGATAATGCATCTTCCCCAAATTGAATTACTTTAGGAAT
TCTTACTGTATCCATATTTGATGTAAGATAGTATTCTTACTTATACCTTC
CAATCTCAAAAACTTAAGTTATTTTCATCCTAATCATAAGTAATTGATCA
AAAATCCCTCAAAATTACCTCTCAATCATAATTCTCGTGACATTCTAAAA
ATATTGAATGAAGGGATAATTGCATCATCACCTTCTCAACATCTTAAAAA
ATACATCTCAAAAAATAAAATTCAATTTTCTACTTCTAAAATTGATCTCA
AAAAATTTAATAATATTTTCTTAATTGCAGTTGGTAAATCTGCCGGCACT
ATGGCTGAATATGTTTCTCAAAAAATAAAATTCAATCATGGAATAGTTGT
TGTACCAAAAGAAGTAACTCCAAAATTAAATAAAAAAATTTTTGAAATAA
TTAATGCAGGTCACCCTCTCCCTAATCGCAATAGTCTCAAAGCAGGAAAG
AATTTGGTTGAATTTCTGAATAAAACCCAAAAAAATGATTTTGTGTTATT
TCTTATTTCAGGTGGTGGTTCTGCCCTATCTGTATATCCTAACTCAATTT
CATTGCGTGACAAAATTCTTGTAAATCAAGAATTGATCCGATCAGGAGCA
AACATTAATGAAATTGCGTGTGTTCGTAAGCACTTATCGCTAATCAAAGG
AGGACGCTTAACCCAAAACATGAATTGCAAGGGAATATCGTTTGTTGTTT
CTGATGTAATTGGAGATGACATAACTTCAATTTCATCAGGAATGACATCT
TATGATAAATCCACTTTCACTGATGCATTAAAAATTCTCAAAAAATTTTC
TCTTCAACATAAATTACCAAATTCCACATTATCTATCTTGAAATCAGGTG
TCAATGGAAATATTCCCGAAACTCCAAAAAAGGCAATAATAAAAAATACT
ATAATTCTAAATAATTCAACTTGTCTTTTAAAAATGAAAGACAAATCTAA
GAAATTAGGTTACAAAACTCAACTGATTTCAAACATTACTGGCAATCTTG
ATCAAGTCACTCAAATGATTGCATCTAAAGCAATTACATCAAAAAATAAT
TGTATAATATTTGGCGGTGAACCCACAGTCAATGTAATTGGGAATGGAAA
AGGTGGACGTAACCAAGAGCTTGTACTACGTCTGTATGAAAAATTAAAAC
ACAAAAAACCTGATTTCACATTTGCATCAATTGGAACTGATGGAATTGAT
GGAAATACTAAATTTGCTGGTTCTATATTTTCAACTAAGCATAATTATGA
TGGGCGCTCATATCTAAACAATAATGATTCATCATCATTTTTTAAAAAAT
TTGGCGGTTTAATTAAAACAGGTATTACTCAAAACAATGTCAATGATATT
GGTGTTATAATTAGACATACCCCTTAGAATCTCTTCCTGCAGTATCGACA
TCTGCAAAAAGATGTTTTGATGCAATATTTTCTTTAGACTCTATTAATTG
ATAATTAAGTTTCAATTTTCTTAAATTTGTTAATTGATTTATGAAGTAGA
CCTTATCATTGATTATATCATTATCAATTTTTTCTGCTCCTGTCATAATT
TCAAACATAATTTTTGAATCACACATTACATTAATGACATCATTATCTTT
TATGATATTGACACCTAATCCCCAGTAAATTCCAACATGTAATGCAACAA
ATCTTGATTCTTCATTATTTTTTATGTCTAATTTTCCACCTGAACGAAAA
GCTGGCGGGTGTTCTCTAATCTGGTCTGCAACTTTATCATTTGTTTTTAT
CGACCACGAATATTCTTTCACATTGCCATCAAAGAAAATATCATGTTCCA
TAAGTCAACCAAAAAGGTGTTTTTTGTCTATTTAATTTGTATTCTTGTCT
TAATGATCCATATCGAAATTAATTTTCATGATGAAGTCACATAATTTCTT
CAGAAAAATGGTTGATGAATTAGTAGAATTCTCAGCACATGACCCTGAAT
TAGCTGATGGAATAAAATGGCTAGATAGTCAGGCTCAAAAAAAGGGAATT
ACATTTTACGATATGGTTTTCGAAGTATTATACAGCCATGATGTAAACTC
AAAAGCTCAAAATTGGTTGAAAACAAGAAATTAGTTTATTTTCGTTCTTC
TATTGGTATGTAATTACATCCTTGCGGTCCTTCGTATTTTCCAACATAGG
TTGCTTTAGGTCTGTACAACATTGGTTTTGGTGCGGCCTCCGCAAATTTC
TCTTCAATAACATGGGCTGCCCACCCTGAAACTCTTGATATTGCAAAAAT
TGGTGTGTTCAAATCCATAGGAATGTTTAGCATATAGTAAACTGATGCAC
TGTAAAGATCAACATTTGGAAAAATATCTCGCTCTTTTCTATTTTTCATA
ATCTCTGAAGTAGTTTCTTCAACTTTTTTTGTAATGTTATACCACGGCAA
TCCTGTTTTTGCTGATAATTTTTTTGATAATTCTTTTAGAACCATTGAAC
GAGGATCAACTGTTTTGTAAACTGCATGTCCCATGCCCATAATTCTGTCT
CCTTTTTCAATTCTGGATTTAACCCAATTTGTGGCATTATTTTCATCTTT
AATGTCTAGTAACATTTTCATAACTTCATAATTTGCTCCTCCATGTAATT
CTCCACTAAGTGCGCCTACTGCAGCACTTACTGCTGAATACATGTGTGCA
CGAGTAGATGCAACTTCTCTCGCAGCAAAAGTTGACGCATTAAATGTGTG
GTCTGCATGCAAAATTAGGCAAACATCAAACACTCTTTCCATTTCTTTAT
CTGGCTTGTTTCCTGTCAACATGTATAGAAAATTTGATGCATGACTCAAT
TCTGGATCTGGTTGAATTGGTTCTTTGTCATTTCTAACTCTCTCCCAACT
TGCAATGATGGTTGGAACTTTTGAAATTAGATTGATTGCTCTTTGTTGGC
TAATTTCTTTTTCTGTACCTTGTTCATCGTAATATCCTGCAAGTGCTGCA
ACAAATGCTTGCAGTACATCCATAGGGTGAGCATTTTTCCTCCAGTTTTT
CATATTTTTCTGCATTTGTTCAGGAATTGCTCTGGCTTCTTTCAGCTTTG
TGGTAAATTCATTGAATTCTATCTTATTTGGTAAATGATCATGTAAAAGC
AGGAAACAGCATTCCTCAAAATTTGAATTTTTTGTTAAATCTAAAACATC
AAATCCTCGATAAATGAGCTTGCCTTTTTCTCCATCAATTAACGATATTT
TTGTATCTGCAATTGGTATGTTTCTCAATCCAATATTCTTAGTTTCCATA
CATTACTCGTAATTTTTTGACTTTTAAATTTTCAACTAGTCTGCCATGTA
TTTCCTATATTACCAGTCAATAATTTTCGGTGTAGAAAGTCTAAAGAATC
AAAGCTTGAGCATATTAGAACATATTTCATTAATTTACATGTCAACCTTA
TCTGAACGTGAAATGAGAAAAAGAATTGACGAAGAAATTCTTAATGCAAC
ACCTGAATTTCTTGAAAAAGTTCAAAAATTTGATCAAGAAAACCAATTGA
ACTATTCAACGATTTATGAGATTTATTCCACAATACTCAATTCGGAAAAA
ACGGTATCTGCAAAACCAAAGTCAAATCAAAAATAAGCATTTTTGGTTTA
AATGAGGGTTAATCCACTTTTGATCATTAATGGCAGCTAAAATAAAAAAA
TCAAAAATTGTTTGTGTTTCTCATAGAGAAGATTGTGATGGTATAAGCTC
TGCTGCATTAATCAAACAAGCCTTCGGAGGTGAAACAATTCTCACAGATT
ATCCTGGAATGATGGATGATATGGAGCCTCTACGAAATGATGAATCTTTG
AAAGAATTGTACATCTGTGATCTTGGACTAAATAAAAAAAATGAATGTGA
TTTTGTTGAATTGCTAACACATCTTAGAAAACGTAGTGTAAAAATTTCAT
ATCTTGATCATCATGATCTTGATAGGAAAATTATCAATCAACTAAAAAAA
ATCAAAGTTAATGTCGTACATGATACAAATGAGTGTGCTTCTGTTCAAGT
TTATGATACGTACAAAAAGAAACTAGATGATCATGCTGCGTTTATTGCTG
CATGTGCTGCAATAACTGATTACATGGAAGATAGACCTCTTGGTTCAAAA
CTTCTTCAGATATTTGATAGACAATTTGCATTGATTAGTGCAACTGTAAT
GACATACAATATTGTTGGTCATCAAAAAGATCCTGATTACTTACTTTATC
TTGTAGATGAACTTAGTGAATCAAAATATCCTCATGAAATTCCTAACTCG
TATGAATTTGCACAACTACAAGTTGAAAAACTTGCATCCATTGTTGCCAA
AGTCAAAGAGAATATGAAACTAAAAAAGAATTTGGGATATATGGAAATTA
CTGATTCTGGTGCAAGCGGTGCAGTTAATTTTGTTCTTGGTTTATCTGGT
AAAGATGTTGGAGTTGCTTACAAAGAACGAGTTGACTATGGTGTCTATGC
AGTTTCTGTAAGAGGATCAAAACAGTGTAAAATTCATCTTGGAAGATTGA
TAAACAAAATTACTACTGAAATTGGTGGTTCTGGTGGTGGTCACGATAAA
GCATGTGGTGCATCAATCCCAAAAAATAAAATTACAAAATTCCTAAACAC
CCTAAATTCCTCATTGGCAAAATAAAATGTCTACTCAATCATTAAGAAAG
GATCATAAATTAATTGAAAAAGTATTACAAGCTTTAGATGCAACAATAAA
ACTTCTGAAAGATGGAAAACAAATTCCTGAAGAAATACTGTCACCCACAC
TTGATTTTACTCAAAACTTTACAGATGTTTGCCATCATGGAAAGGAAGAA
GAAGCATTATTCCCTGCACTTGAAAAGGCTGGCATGCCTACAACCATGGG
TCCAATACACATGATGCTACTTGATCACAAACGAACTAAAGAAATTGCTG
AACATATCAGTCTAGCATCAAAAAAATATCTTGAAATTGGAGATTCTGCC
TATTTGATAGAGACTTTAGAACTATACGTTCAACATGTAACTGAACATTT
ATGGAAAGAAAATAATCGCTTATTCATGATGGCTGATGCTAGATTGAATG
ATGCTACAAATGAAATTGATAAGAATATGGATGACATCGAAGCAAAAAAA
CTTTCAGAATTAGGAAAAACTCGCTCACATTATGAGTCTCTTGTAGATGA
ATTAGAAAAAAATGTCTCTGAGATTAATTAGAAAACTCAACAACCATATC
AATTTCGACTGTTGAATTTAATGGGAGACTAGCTACTCCTACTGCAATTC
TAGAATGTTTTGCCATGTCTCCAAATATTTCGACTAGTAAATCTGATGCT
GCATTGATTACTTTTGGTTGTTCTGTAAACTCTGGATTGGAATTAACAAA
TCCTGATATTCTTACAAATTTTGTAATCTTATCCAATGATCCAAGATTTG
CTTTTAATTGCGCAAGACCATTAATTATACAAATTTTTGCTGCATCTCTT
GCCTCATCTAATGATTGCTTGTCTGGAACTTTTCCTTCAAACACAACTTT
TCCTTCTTTCATTGGAATTTGCCCTGAAACAAATGCAAGATTTCCTGTAG
TAACTACTGGAATGTAAGACCCTGCTGGACTTGGTGGTGTTGGTAACTCG
ATGGATAATTCTCTTAATTTATCTTCAATCATGAAATTTCAGAGAAATTT
GCATATTTAGTCCTATGTCGAATTCTTGCAGGCATAAATGATAATTTCAG
TTGAATTAATTTCACTAAAATTTCGATACCAGTTTACTCTGTGTAATACC
TAGTCAAATCCCGATTGAATTCATTAGTGATTTGAGATGAGTATGGCCCC
ACAAGAATTAGAAAAAAGTGCTAGCAAGTATGCCGCCGCAGCTATAAGAG
CAGATTCACAAGGGGCTGCTGGAATGGCCATAACTGACTATCAAAATGCA
TCTGAAACTCTATTGAAATTAATGAGACTTTATCCTACTAGCAGTCTAAA
CAAGATTTATCAGCAAAGCTATCAAAAATATCAAGAGCGTATCAAAGCAT
TACGTGAGACCCGTGGGGCTAATGTTGAACCTGTAGTAGACCCTAATGCA
TCTCCTGAGGAACAAAAAAAGGCTTTAGCAAGAGCTCAACCTCATAAAGA
TGACGGTAATGACCTTGAAGAATTGGTCATGAAAGAAAAGCCTGATGTAA
AATGGTCTGAGGTAATTGGATTAGATGATGCAAAAGGAGCATTACGTGAA
TCAATTGTTTATCCTAGTAAAAGACCTGATTTGTTTCCATTAGGTTGGCC
ACGTGGAATGTTATTGTATGGTCCTCCAGGAACTGGAAAAACAATGCTTG
CTGCCGCAACTGCAAATGAACTTGATGGATATTTCATAAATGTAGATGCA
GCATCTATGATGAGTAAATGGTTAGGTGAAGCAGAAAAAAACGTATCAAA
ATTATTCACAATGGCTAGAAAGTATAACGAACGAGAAGGAAAACCAGTAA
TATTATTCATTGACGAAGTTGATTCACTTCTTGGTGACCGTAATAGTGAA
GTTGGTGGTGAAATTAGAGCCAAAAACCAATTCCTCTCTGAACTAGATGG
TGTTAATGGAAAAGGTAAAGAAACTATGATGTATGTTATAGGTGCTACAA
ACAAACCATGGAGTTTGGATGAACCATTTTTGAGAAGATTCCAAAAAAGA
ATTTATGTTTCACTCCCTGCACAAGACGCACGTCATAAACTCTTTGAACA
GTATACTAACCCTTTGAAAAAATCTACAAGATTCAATATTGCTAGTCTCG
CAAAACAGTTTGATGGATACAGTGCAAGTGATATCAAAGATGTTTGTCAA
GGTGCACAATTACTAGTTGTAAATGAATTATTCCGATCTGCTACTTACCA
TGAACCAGTTGATGGTGAAGCTCCTCAAGACCCACGTGAGCTAACTATGG
CTGATTTCAAAGATATCAAAGCAAGAAGAAAACCAAGTGTCTCCACAGAA
AATATTCGTGCATATCATAAATGGAGCGAATCTTTCGGTGCACTCTGATC
GTTTTTAGTATCGATCAGCTAAAGAAGCTTTTAAATCCCGATTCAAAGAG
ACTTGTAGAGGGTCACAATAACTACAAAGAAATCCAAACATGCAAACAAG
TTTGGGAAGCTGATCCTTTCTGATGGAACCGTTCTTGATGGAATGGGTTT
TGGTTATTCTACTACTGTTTTCGGTGAAATTGTCTTTAATACAGGCATGG
TAGGCTATACTGAGGCCTTAACTGATCCATCTTACAACGGTCAGATTCTT
ACCTTGACGTATCCTTTAGTTGGAAATTATGGCATTCCCGATTTAGATGC
AGTAGATGAAGATGGAATATCCAAATTCTTTGAATCTGACACGATGCAGA
TTAGAGGACTCGTAGTTCATGAATTGTCTCAAACTGCAAGTCATTGGAAT
CTGAAAATGACCTTGGATGAATGGATGTATAATGAAAAAGTTCCAGGAAT
TTCTGGAATTGATACTCGTGCAATTACCAAGAAATTAACTACTAGTGGAG
TTATGATGGCAGCCCTTGTTGTATCTGATGAAGAGATTGATGTTGAAAAA
GTCAAAAATGAACTTGCGAACATTACTACCTACAATTCTGAAAAATTCAT
GGATATTGTATCTACAAAAGAAGAAAAAATTTATGGGAATGAAAATAATT
CTGTGGTTGTTATTGATACCGGGGCAAAAAATGCAATTGTTAGAAATATA
CGAGAATTAGGTTACAAAGCAATTGTAGTTCCATGGAATACTCCGTTTGA
TAAAATAATGTCATACAAACCTAAAGGAGTTGTTTTGAGTAGTGGTCCGG
GTGATCCACAAAACTGTCCTGATACCGTTGATACTGCAAAAAAACTAATT
GAAAATAATATTCCTACACTAGGTATTTGCTTAGGTGCACAAATTATTGG
TATTGCGGGAAATACGGAGACTTACAAATTGAAGTATGGTCATCGTGGGC
AAAACAAACCTTGTGTTAATTTAGAAACAAATCAAGTTTATGTTACAAGT
CAGAATCATGGTTATGGTATCAAACCAGAATCTCTAGAAAAATCTGATTT
TAAATTATGGTTTGCAAATGCTGATGATGATACTGTTGAAGGTATAAAAC
ATAAAACAAAAAATTGTATTGCTGTACAGTTTCACCCTGAAGCTGCGCCG
GGTCCTTTTGATTGCAAATATGTTTTTGACGAACTAAAAAAATTAATGGA
GAAATAAAATATGCCAAAAAATGAATCATTAAAGAAAATCCTGGTACTTG
GAAGTGGTGCAATAAAAATTGGTGAAGCGGGAGAATTTGATTATTCTGGA
AGTCAGTGTCTAAAGGCCATTCATGAGGATGGAATCAAAAGTGTTCTAAT
TAATCCCAATATTGCCACCATCCAAACAGATACGCGATTTGCAGACCAAG
TTTACCTCTTACCTGTAACTCCAAATTATGTTGAATCAATTGTTGAAAAA
GAAAGGCCTGATGGCATCATGCTGGCATATGGCGGACAAACTGCCCTAAA
TTGTGGCGTAAAGTTAGAGGAAGCAGGAATTCTCAAAAAATATGACGTCA
AAGTTCTTGGTACTCAAGTAGATGGAATAAAAAATACTGAAGATAGGCAG
CTTTTCAAAGATTCAATGAAAGAAGCAGGTGTTCCTGTACTCAAAAGTAA
GACTGTTACAAATTTCGAAGATGCAAAAAAAGTGGCTGAAGAATTAGAAT
ATCCTGTCATAATTCGAGTCGCATACACTCTTGGGGGTCGAGGAGGCGGT
ATTGCTCATAATGAAATTGAACTCCATGAAATTGTAGAACGTGGTTGTAA
GGCTAGTCTTGTAGGACAAGTTTTAGTTGAAGAATACATCGGACACTGGA
AACAAATTGAATATGAGGTCATGCAAGATTATGATGGAAATAATGTAATC
GTCTGTAATATGGAAAATGTTCTTTCTATGAAGGTCCACACCGGTGACAA
CATTGTAGTTGCTCCTTCTCAAACCATTAACAATCATGAATATCATATGT
TACGTACCGCAGCATTACGTGCCACAAAACATGTTGGAATTGTCGGTGAG
TGTAACATTCAGTATGCATTGGATGCAGATTCTGATAGATATGTAGCAAT
TGAAATTAATCCTCGTCTTTCACGTTCTTCAGCTCTTGCTAGTAAAGCCA
CTGGTTACCCATTAGCATACATGTCTGCAAAAATTGGATTAGGATACAAC
CTATCTGAATTAGTAAACAGAATAACAAAAAGTACAACTGCATGCTTTGA
ACCTTCGCTTGATTATGTTGTTTGTAAACACCCTCGATGGGATTTCTCTA
AGTTTGAGCTTGTTAATCGTAAACTAGGTGTAACAATGAAATCTGTCGGT
GAAGTTATGGCTGTTGGAAGAACCTTTGAGGAATCTCTACAAAAAGCAAT
TAGAATGCTTGATATCGGAAATGATGGTCTTGTATTAAATCGCTCTAATG
GTAAAACATACACTGAAGAAGAAATTGAATACAAACTTTCACATCACGAT
GATCAAATTTTGTATAATGTTGCAATTGCACTGAAAATGGGTGTCTCTGT
TGACAGGATATACAAACTGTCTGCAATTGATCCTTGGTTTATTGAAAAAA
TTCAAAATATTGTCAATACCGAATCAAACCTTAAAGAATCTGAATTAAAT
GAATCGGTCTTGAGAAATGCAAAAAAGATGGGATTTTCTGATAATCAGAT
TGCACGTGTAAAAGAAAAAACTCCTGATGAAGTCCGTAAAATTCGAAAAG
ACTTTGGAATAATTCCTGCTGTAAAACAAATTGATACTTTAGCTGCTGAA
TGGCCTGCTGTCACAAATTATCTTTATCTTACTTATGGTGGAAATTCTAA
TGATATTCAAGTATCTCCAGATGAAAAAGGTGTAGTTGTAGTCGGTGCAG
GTCCATACCGAATAGGAAGTAGTGTCGAATTTGACTGGGGAACCGTAAAC
ATGGTGTGGGGTCTTCAAGAAAATGGTGAAAAAAATGTGTCAGTTGTAAA
CTGTAATCCTGAAACCGTGTCCACTGATTATGATATTTGTACTCGATTGT
ACTTTGAAGAATTAACTCAAGAACGTTTACTCGATATAGCTGACTTTGAA
AATCCTAAGGGTGTAATCACTTGTGTTGGCGGGCAAACCGCAAATAATCT
CACTCCTGGTCTTGCACAACGTGGAATCAATATTATGGGTACAAGTGCAA
TTGATGTAGACAGGGCTGAAGACCGTTCAAAGTTTAGTGCAGAACTTGAT
AAGCTTCACATACAACAACCAAAATGGCAAGCATTTTCAAATCTAAATGA
AGCAAGAAACTTTGCACAAGACGTAGGCTTCCCTGTAATTGTTAGACCTT
CTTATGTTCTGTCTGGTGCTGCAATGAAAGTTGTCTGGTCTCAAGATGAG
CTAAAAACATATGTGAAAGAGGCAACTGATGTCTCTCCAGATCATCCGGT
TGTAATTTCAAAATTCATGTTAGATTCACTTGAAGTAGATGTTGATGGAA
TTAGTAATGGAAAAGAAGTAGTCATAGGTGCAATAGTTGAACATATTGAT
TCTGCTGGAGTTCATTCGGGTGACGCAATGATGTGCATTCCACCATGGCG
TCTTAGTAATAAGATAATAGAAACCATAAATGATTATACAAAAAAGATTG
CACTTACATTCAATGTTAAAGGCCCATTTAATTTACAATTTCTTATTCAT
GATGACCATGTCTATGTTATTGAGCTTAACATTAGGGCATCACGTTCAAT
GCCGTTTGTCTCAAAACTAGTGAAAACTAATCTTATTTCTCTAGCATCTA
AAGCAATTTTGGATAAGCCCTTACCAAAAGTTCCAGAAAATAAATGGCAA
AAAATCCATAATTATGGAATCAAAGTGCCTCAATTTTCATTCATGCAATT
AGATGGTGCTGATATTGCATTAGGAGTAGAAATGCAATCTACTGGTGAAG
CTGCATGCTTTGGAAATAGTTTCTATGATGCATTATCTAAAGGTCTAACA
TCTGTCGGTTACAATTTGCCTGATAAAGGAACTGCTTTAGTCACTGCTGG
AGGTTCTCAGAATAAAGAAAAACTATTGCCATCAATTGCTAAACTTAAAC
AACTGGGATTCAAAATACTGGCAACAGAACACACTGCTGAATTCTTTGAA
GAGAAAGTTGGAGATATAGAAATTGTACATAAAATCTCTGAACCAGAACG
TAAACCAAACATTTCTGATTTACTTTATGAGAAAAAGATTGATTTCATTA
TCAATATCCCAAGCACACTTTCTTTGGAAAAATATGTTGGAATGCTAGAT
GATGAATACCAAATTAGACGAAAATCTCTTGAATTAGGAATTCCTGTACT
TACTACAATTGAGTTGGCTGATTCTTTTGTAAAGACGTTAGAATGGCTGC
AAAATAATGAAACAACAAGGGATCCAATCGAGCCATACGATATCATTGAA
TAATTCTATACTTTACTCATAAAACTTGGTCGATTATTGATTCATTTCCA
ATTATTGTTCCATCTAATGTCAAAATCTTTGCCATTGTTGAATCCTTAAT
TTTCTCTACTATTGGTGAAATCGATTTTTTATAATATCTTTTTTCAGTTG
CGTAAAAATATGGATTAAATGAAGGAATGATTGTTATGTTTAGATTTCCT
TTTGTTGATGGAAAAATTTTTGATTTATCTGTTTTAATTGAAATCCAAAT
TCTTTCTCCGTTGAGTAATGAGTTTTGATCAAAATAAACTGGATGTATGT
GTCCCATAATGATGTTATTTACATTAGAATAATTTTTTGATGGCATTGTA
TGACCGTGTGTTAAAAGAATATCATCAATAATCATTCCTTTGGAACCAAT
TAATGTAACATCGTTTGGAATTAATCTATCAATGTTTGAATCATGATTTC
CAGGAATTAGTATGATGTCCAATGAATTTTTAATCTCTTCAAAAAAATAT
GGTACATCATTCCATTCTGTTTTTGTTATATTTTGAATACTTGATTTCAC
ATCTCCTAAAAGAATCAATGTATCTGGATTTTCTTTTTTTATAATTTTTT
TAACATTAGAAATAATATCCTTTATTGAAGAATTATTTTCAATTGTATTT
TTATTTGATGAAAATTTATGCTCAAATCCAATATGGAGATCAGATATGAC
CAGATTTTTTCTCTCTTCTTCTACAATTAATGCAGGTTCTGAATCAATTA
TTCTTGTAGTTACCACCAAGATTATACGCTTGTCTTAGATTAATTCCTTA
TGTCTACAAAACAAGAAAAAATTAACTCCATTGTAGACCAAAGACGTGTA
AAGTTACATCGGTTTAATCCAAGTAAAAGAGAAATTTGGACTATTGTTGG
CAAAGCAAAAGAACATTGGATTGATCCTGATTCAAAATTTTGTTCTTGTT
CAGGCTATTACTTTGGCATGATAAAAAATAAAAGTCCTTGTTATCATTTG
GATTCAATTTTAAAAGCAAAAAAAGAAAATAAATTTGAAATTATCGAATT
CATGGATGATGAATACGAATCATTCATTTCTGGAATTGTTAGCGATTTGT
AATCTATTCTAGTTTAATCTCAAAAAGGTCTTCTTTTGAAACACCTTTCC
AAACTCCAATCATTCCTTCAGGCTCACATTCTTCTACTGCTGTGATTTTC
TGAACTTTGATATTTTCTGGATTTGGTCCTGGTGGCCATAATTGTACCAT
GTAGTCTCCAACTTCTCCTGCTTGTTTTGGATTGCCCATGATTGCATTTT
CTTTTTGAAATCCATTACTTGCTAATGAATCCAACATTTTTTCGTGCAAG
TCCATTCTTCCATGAAGAAAGAGATAGACCTTTTTGCTTGAATCTACGTC
TGCCATACCCTGATTCAGTAAATTCCGCAAATAAATCTAGATCGGATCAA
AGCATTAGATATTTAAAATACCTAAAAAAATGGCTGATATGACATCAGCA
GATAAATTTGGTGTGATTTTCTCAATAGCCTTTGCAGCTGCAATGATTGC
TATAATGGGTGGTCTATTACAAGCTGATACAACACCTGCAACACCAAGTA
TGGCTGCTCCAACTCAAACATATTCTCCACCACCAGCTCCGGCAGCAGCA
CCTGTACAAACACCTACACCTCAAGCCGCTCCACAAACATCATCTAGTGA
TAATTTGAAATATACAATTCGTGGTGGTATAGTTGATTCTATTTCTCAAG
ATGAACATCACAATGCAGTAAAAATTGAAATGGATTCAAGATTAGATGGA
CAAATTACAATTACAGTAAACAATAACTCAGTAAAACCATTTGATGATGG
AACATATTTTGTAACAATTGATGGTGAAGAAGTTGAATTCACTCAAGTAG
GAAAAAGATTAACAATTGACTTTATGGCAAACTCACAAAAAATTATGATT
TACGGTGAAGGCTACAAATCTGGCGGACACGATATGAGTTCTATGGGTCA
CTCTGAAGATTCAAAAGAACACGAAGCCATGATGGCAGCTGAAAAAGCAG
CAGAAGAACAAGCAGCACATGAAAAAATGATGGCAGACAAAGCAGCCGCT
GAAAAAGCAGCAGCAGACAAAGCAGCCGCTGAAAAAGCAGCCGCTGAAAA
AGCAGCAGCAGCCGCAGCAGCTAAAGCAGCAGCAGACAAAGCAGCCGCTG
AAAAAGCAGCAGCCGCAGCAGCAGCCGCTAAAGCACCAATGGCTGTCACT
GTTGAACCTGTAGCAGGTTCTGGTGCACCTGGTTGTGAAACCACTGAATG
CTATACTCCATCCACTGCAACAATTGCTGCAGGTGGAACTGTAACTTTCA
CAAACACTGATACTGCTCCACATACATCAACAAGTGGTAGTGCAGCAAAC
GGTCCTGACGGAGTATTTGATACTTCATTAATCATGATGAACGCAAGCTT
TGATGTTACATTAGCTGACGCAGGAACTTACACATACTTCTGCATGGTTC
ACCCATGGATGGAAGGCACAATTATTGTTGAATAATTGTATAAAATTAAA
CAGTTATACTCGAATAATCTGAAACAGAATTAAATTGGTTAGAGTAGGTG
GAATTATTGTAATTGGTGCAATCTTTGCAGTATTAGCTGTTTCTTTCTTC
TTTTACTCTGATGAAGTATTGACAGACGTCAAGGTCTCTTCCTTTGGTGA
ACCTGTTCAAGTAGGTGATGTGATGTTCGATGTACAATATGTTGCAAACT
TTGATTTTCTCCAAAAAACTAAAGAATTCAAACTAGCTGAAAAAGCTGAA
ATTGATAGAGGCTTGATAGAAGCATCTAATGAAAAACCTACTCACACATA
TTTCCAAATACAAGTTACTGCTGAAAACAAGGGTAATGATATTGTGAGAT
TTACTGGAGGCCAATTGCATCTTTATGATGGTTCAAACAAACGGTTCAGT
CCAATTTTTGTCGGTTATGGTGAAAATGAATTATCTTTACTAGATCTTGA
ACCTCAAAAAGCAGTTACCATGACAACGCAATTTGATATTGAATATGATG
AAGAAATGCAGTATCGTGTTGGTATTGTTCCAAATAGACATGGTATGGAA
GGAACACAAGAAATTGCATTCATCTGCATTAAAAATTGCAGTTAGCTTCT
AGAACATCCACATTTAACATAAACAACTTTGAATTCTCCTTCTGTCTTTA
TGTTATGTGACATGGGTCTCTGACAATACCTACATTCTGTAAATCCATGA
TATTCTTCTACTTTGACCAGTTTCGTTTTCCATGATTTACTCTCTTCGTC
CCAGTATACTGAGTCGATCTCTTGTGGATTATCCATATTCTTACTTGAAT
TAGTAATGTTTGAATTTATTGTTTGAAACGGTTAAATTGCATGTCTTAAA
AATCAGATTTAATGAAGGTAGTAACTGTTGGAAGTCGTGTATTTGTCACA
AGTTTCCAACTTGCCGGCGTTCAAGGAAAAATTGTCGATTCATCTGATAA
TGCTTTTGAAGAAATCAAAAAATTATATGATGATTCTGAAGTAGGTCTAG
TTCTTGTAAGTGATGATTTAACTGAACAAATTAATGATAAACTAACAAAA
CTACGCGCAGAAAAATCTACTCCTCTTGTATTTGCTCTTCCTGCATCAGG
AAGCGAAAAATCTGAGGTGGATTACAGAGTTATGCTCAAAAAAATCCTAG
GCGTATAAATATACAATAAAATCATTATCCATCATGAAAGCAGCTGTTGT
AAAAGGAAATTCAAAAGTCGAGATAGAAAATTTTACTATATCTGATGTTG
GCTCAAATGAATTACTCATCAAAATGCAATCTTGTGGAATTTGTGGTTCT
GATGTTGAAAAGGTATTTGGTAAATATGGCCAGCCTTCTATGCGATTAGG
GCATGAACCTGCAGGAGAAGTAATAAAAATAGGCGATGCGATTTCTGATT
TTAAAATCGGCGACCGTGTATTTACACATCATCATGTAGCATGTTACTCA
AAAGATTGCCATGAATGTAGTCATGGAAATGAAACTATGTGTAAACAATA
CTATCAATCAAATCTTAATCCTTGTGGATTAGCTGACAATTACGTTGTAC
CTGAATGGAATGTACTTCATGGCGGTGTTCTAAAACTACCTGATAATGTT
TCATATCAAGAAGCTGCACTAATTGAACCTCTTGCATGTTGTGTACGCGC
ATGGTCTAAATTCAAATATCAGAAAAATGACACTGTTGCAATTTTAGGTG
TTGGTCCAACTGGTATGATGCATGTTTTACTCGCAAAATATTTTGGATTC
TCAAAAATATTTTGTATGGATTTAAATGATTTTAGATTAGATTTTGTAAA
AAAGTTCGATGTTACAACTATACGTTCTGATGATCCAAATTTAGTACAAA
AAGTTACTGATGATACCACTATTGGGGTTGACGTTGCAATTGTAGCTACA
AGTAGCTTACATGCTTTCCAAGATGCAATCAAACTTGTAAGAAAAGGTGG
AACTGTTGTAATGTTTGGTGTACCTAGTAAAGGTGCAACAACTGAAATTG
ACATGAGCGTGGTTTATTCTAAAGAAATTAGCATTGTCACTACATATGCT
GCATCTGATATGGATACAAAAAAAGCATTAGAATTAATTTCATCTGGTCA
TGTAGATGTAAAATCACTTGTCACACACAAATATTCACTTGATGACTCGC
AAAAAGCATTTGAGCATGCTAAAACAGGTGACAGCGCCATGAAGATAATT
ATTGAAAATTAGCAAAGGCTTAAGAAAGGTAATTTTTTTTCAAAAAAATA
AGAAAATGGACTGGGGATTAAAAAATAGACTTGCAAGAATTATCTCGCCT
GCTGATAATAGGGCATTAATGCTTGCAGTTGATCATGGTTACTTCCTAGG
TCCTACTGAAAAACTAGAAGATTTGAAAAAAACAATTGCCCCATTGGCAA
AACATTGTGATTCTCTAATGATTACGCGTGGAGCATTAAGAACTTCTGTT
AATCCTGATTATCCTGTACCAGTAGTATTGCGTGTTTCTGGTGGAACTAG
CATAATTGGTGAAGATCTATCTCAAGAAGATATCACAGTTAGCATCAAAG
ATGCACTCAGATTAAATGTGTCTGCAGTTGCAATGTCCGTTTTTGTTGGT
TCAAAATATGAATATCAAACAATTGTAAATCTTGGAAAACTTGTTAACGA
AGCTGAAGAATACGGAATTCCTGTATTGGCTGTAACTGCAGTTGGAAAAG
AAATCGGAACAAAAGATGCTCGTTATCTATCTCTTGCATGTAGAACTGCA
GCTGAACAAGGTGCACATATTGTAAAGACATACTTTTGTGAAAACTTTGA
AAAAGTTGTAAAATCTTGTCCTGTACCAATAATTATTGCAGGTGGTAAAA
AAATTCCTGAAAAAGATGCTTTGAAATTAACATTTGATGCACTAAAGGCT
GGAGCCGTTGGCGTAGATATGGGACGCAACATATGGCAATCTGATAATCC
TGTTGCAATGATTAAAGCTGTTCATTCCATTGTACATGGAAGTAATAATG
CTGAACAAGCATTCACTTTGTATAAACAATTATCTGGCAAATCTAACCAA
AATCAAAATAACAAACCTAAAAACAAATCTAACCAAAATCAAAATAACAA
ACCTAAAAACAAATCTAACCAAAATCAAAATAACAAACCTAAAAACAAAT
CTAACCAAAATCAAAATAACAAACCTAAAAACAAATCTAACCAAAATCAA
AATAACAAACCTAAAAAGAATTTTAATAAAAAATCAAAAAAACGTAATTA
GTTTTCTGATTTAGATAAATGAATGTGGATAATTTTCCACGTAGGTTGTC
TTATCAACACAAATGTTGCTCTTCCTCCAATTGTGATATGCTCGCCTGTA
AATGCTTTATTGTCTACAAGCATTCCTTTTTGAACTAATTCTAACGCTAC
TACTGCAGTTTCACCAAAAATACTCACTTTCACATTATTTATTTTGTAAT
CATAATCTGAAATACTAACAAATCGTAATTCTTCTAATGCAATTGTAGTT
GCATAATCTTTTAGATCATATGGTGGAACATCACTAAAACTAGAAAATGC
AGAATCATTAATCTGAATATCTTTTAAAATTTCTAATTTCTTTGATTTTC
CAATTTCAAAAAATGTTTCTATAATTTTTATAATTTCTTCTTGGTCAGAC
ATATTACATCATTTCTCAAAAAGGAATCTTTATAGGTGCATCCCCTGTTT
TTGAGTTTACATTGAAACATGAAGCAACAATTAGCACTTTTGGTATGTCA
CTGCTAGTTGACCTGCTGCTGTAAACAACAGCCAATTTACCGATTTAAAT
TAGGAATATTGATGATAATAATAAAATGAATGAAACTATGATCGGCGCTA
CTGCGCTAATGAAAGCATTGGAAAAAGAAGGAGTAAAGGAGGTCTTCGGT
CTACCGGGAGGTGCGAACCTTCCAATGTATGACGAGTTGGGTAAAAGTAA
CATTCGTCATATTTTGGTCAGACATGAACAATCTGCTGCACATATGGCAG
ATGGTTTTGGTAGAGTTAGTCGAAAACCTGGTGTATGTTTTGCAACCTCT
GGTCCTGGCGCAACAAATTTGTTAACTGGAATTGCAACTGCTCAAGCAGA
TTCTGCACCAATGGTTGCAGTTACTGGACAGGTACCTGTTGCAATGATTG
GAAAAGATGCATTTCAAGAAAGTGATATAATTGGAATGGCAAATCCTGCT
TTGAAATATTCATATCAACCTAGAACTCCTGAAGAAATTCCAACTATGGT
TAAACAAGGATTTTACATTGCTGAAACAGGAAGACCTGGACCTGTTTTGT
TAGATATTCCTAAAGATGTTCAACAAAATGAAGGTAACATTCCATTCCCA
GATGAAGTTCGAGTTCCAGGATATCATCCATGGACTGATCCTGACATGCA
AAATACTGGACGTGCAGTAGAATTACTATTGTCTGCAAAAAAACCAATAA
TTCTTGCAGGCGGTGGTGTAATCATTTCATCTGCATTTGCAGAATTACAA
TCAATTGCTGAATTACTAATGATTCCTGTGGTAACCACTTTCAAAGGTAA
AGGTGCATTTCCTGAAAACCATCCTTTATCATTAGGTCCAATTGGAATGC
ATGGACATGCTGAGGCCAATAAATTAATGACAGAAGCTGACTGTGTGTTG
GCAATTGGTACAAGATTCTCAGACCGTTCTGTAGGTACATTTGAGGAATT
TGAAAAGAACTTAAAGATTATTCATATGGATGTTGATCCTGCAGAAATTG
GAAAGAATCAAACAACATCTGTAGCTGTTGTAGGTGATGTTCGTACATCG
TTGAGAATATTTGGAAAATTATTGATGGATAAAGCAGTTAGAGCTTCTGA
TGACAATCCTTGGTTAAAACATGTTAAAGAGACAAAACAATACTGGCGTG
AAAATTTAAAAATACATCCTGGAGAAATGGGAGCAGCTAAAATTCTTAGA
AAATTAAGAGAATTACTCCCAAAGGAATCTATCGTTACAACTGAAGTCGG
ACAACACCAAATGTGGGCATCATTATTTTTTGATGCAATACATCCTGGTA
CTTTCTTCAGTTCTACTGGTTTAGGTACTATGGGTTGGGGATTTCCTGCT
GCTATTGGTGCAAAAACTGCACGTCCTGATGTACCTGTAGTTGACATCGC
AGGTGATGGTAGCTTCAATATGACAGAACATTCACTTGCAACTGCAGTCT
TAGAAGATTTACCTGTAATTGTCTTTTTGATAAATAATTATTCTTTAGGA
ATGGTTGCACAATGGCAGAGAACTTTCTATGACCGTCGAATGGTTGGTGT
CGACCTTAAGAAATGTCCTGATTATGTTAAATTAGCTGAGTCATATGGCG
CACAAGGAATTCGTGCACAATCTATGGATGAACTTGAAAAGGCAATCAAA
GATGGATTAAACAGTGATGTTGCAACTGTAATTGACATTCCAATTGATCC
TGAAGAAGACGTTTTACCATTTGTTGCACCTGGAACTGGATTAAAGGATA
TGATCTTACCTTCATAGTGATGCAAAATGGTTTGGGCAATTTTATCAATC
AAAGTCGAAAATAAACCGGGAATCTTGTTTAAGGTTACACATCTTTTTAG
ATCACGTAACTTTAACATCGATAGTATTTCTGTAGGTGTCACTGAAGACA
AAAAATATTCTCGAATGACAATTACTACAATTGGCGATGAGAAGCAAATT
ACCCAAATTGTCAAACAACTTGACAAAATGATTGACACAATTGAGGTTCG
TAGGTTAGATGTTAATAATTCAGTATATAGAGAGTTGGTAATGTTTAAGA
TTAAAGTAAGCAAACCAGAAGATAGCATGGAAATTAACAAATTAGCTAGT
GCATACTCTGCCAAAACTCATGATGCAAAAAAAGAATCAATCATTGTTGA
GATGACTGCTACTCCTCATCAAATATCTGCCTTTGAAGAATTAGCAAAGA
AATTTGGTATAAAAGAAATGGCACGAACAGGAATTACTGCATTGGAACGT
GAAGAACATGAACATTAGAATTTTTGATACTACATTACGTGATGGTGAAC
AATCTCCTGGTGTTTCATTATCTCCTGAAAAAAAATTAAACATTGCAAAA
AAACTTGATCAGTTAGGCGTTGATGCAATTGAAACAGGTTTTCCTGTAAT
ATCTGATGGAGAAAAAGAAGGTGTAAAATTAATTGTTGGAGAGGGGTTAA
AAGCAGAATTATGTGGATTAGCAAGAACTAACAAAAAAGATATTGATGCT
GCAGTAGACTGTGGATTAAATTACATCCACACATTCATCGCAACATCTGA
TATTCATTTAGAACATAAATTAAAAATGACTCGTGATGAAGCATTAGAAA
AAGCAATTGAGGCTGTTGAATATGGAAAATCACGTGGATTACAAGTAGAA
TTTTCTGCAGAAGATGCAACTAGAACTGATCGTGAATTCTTGAAAAAAGT
TTTTGGTGCTGTTGCCAATGCAGGTGCTGATAGAATTGATATTCCTGATA
CAGTTGGTTATTCAACACCACAATACATTGGTGAAATAACTAAGGATGCA
ATTGAGGTATCAAAATTACCAATTAGTGTACATTGTCATAATGACTTTGG
TTTAGCTGTTGCAAACGCAATATCTGGAGTACAAGCAGGTGCATCTTGTG
CACATGTTACCATAAATGGAATTGGAGAACGTGCAGGTAATGCTTCTTTG
GAAGAATTTGTTATGGCGTTACATAGTTTAGAATTTGAAAACAAATGGGA
AACAAACATCAATACAAAATTAATTTATGAAACCTCTAGGTACATCTCTA
AATTAGCAGGAATGTCTGTACAACCAAACAAAGCAATTGTTGGTGAAAAT
GCATTTGGTCATGAATCTGGAATTCACACTCACGGTGTATTGAATAATCC
TTTGACATACGAGCCAATTAGTCCTGAAATTGTAGGCAGAACCCGTTGGT
TACAGGTAGGAAAACATGCAGGAATTCACGGTATGAATGCAATGCTCAAA
GAGTATGGCATTGAGCCAAATGAAGACCAAACAAAGCAAATCTTGGATAA
AGTAAAGGCATTAGGTGATCAAGGAAAACAGGTAACAGAAGTTGAATTAT
TATCTATGGCTAATGAAGTAATTGGTGAAAATAAATTAAAACGAATTGTC
CAGTTAGCAGGATTTTCAGTATCTACTGGTGTTGGAACAATGCCATATGC
ATTTGTTAAATTGAATGTTGATGGTCAAGAATTTTCTGCAACTGATTACG
GTGTCGGTCCTGTGGATGCTGCATTAAATGCAATTCAAAAAATTACAAGT
CAAGTTACTGATGAAGTTCGATTAAAAGAATACAAGTTAGATTCCATATC
TGGTGGCGCTAATGCATTATGTGAAGTAACTGTAAAAGTTGAAGATGCAC
GTGGTAATATCATTTCATCGAAATCTGTTGGAGAAGATATTGTTACAACA
AGTGTTCAAGCAATGGTTGATGGAATTAATCGCATCATGTTGAAAAATCT
TCTAAAGGAAAAGAAGATTTAATCATTACAAAATTTTAGGTGATTATGTA
TGTATAATATTTCTCTAATTACTGGTGATGGAATTGGTCCTGAATTATCA
GAATCTGTAAATACGATTTTGGACACAATCAGTGACAAATTTGACATTAA
ATTTAATGTCAATTCACTTGTAGCTGGAGATGCCGCACTCGAAAAAACTG
GAAAAGCATTACCTGATGATGTCTTTGAATCGATCAAATCATCTGATGCA
TGTTTAAAAGCTCCTGTTGGAGAAAGTGCTAAGGATGTCATTGTTGCATT
AAGACAAAAATTAGATTTGTATGCAAATATCCGTCCTGCAAAATCATATC
CAAATACTCCTGCACTAAGAGATGATGTTGATTTAGTAATTGTTAGAGAA
AATACAGAGGATCTATACACAGGTGAAGAATTTCAAGTAGATGATACTGC
TGTTGCATTGAGAATAATTAGTGAAAAAGCTTCCAAGAGAATCGCAAAAC
ATGCTTTTGAGACGGCAATGGATAGAAGTCAACAAAAACGGGTTACATGT
GTTCATAAATCAAATGTCATGAAGATAACAGATGGTCTTTTTTCTCGTGT
ATGTGAAGATGTATCAAAAGATTATCCTGACGTCACATTTGATCAGATGT
ACGTTGACGCCTGTGCTATGAACTTGATTCGTGCTCCTCATGAATTTGAT
GTAATTGTCACTACAAACTTGTTTGGTGATATATTATCTGATGAGTCTTC
TCAAGTTGTGGGAGGATTAGGTATGGCTCCTGCTGCAAATTTGGGCGATA
ATTTTGGTTTATTTGAGCCTGTCCATGGCGCTGCATTTGATATTGCTGGA
AAACAGATTGCAAATCCTTCTTCATTCATACTATCTACAAAAATGATGCT
TGATTGGTTAGGTTCAAAACATAATGATTCTGAATGTATCTCTGCTGGAA
AGAAACTTGAAGATGTAGTATTGGATTTGATAAAATCTGGCATTACAACT
AAGGATATTGGTGGAGAAAAATCCACACAGGAATTTACTAAAGAAATTAC
TAATAGATTATAGATATCTAGTAATTACTTCTTCTGGTTTCCCAGCCTTT
TACTGATGCAATACTTCGTTTGAGAGCTTCAACATCATGATGAATCCAAC
CTAATCTTGCTGCTCTACTACGTTCAGCTGTTGTCATTATGATTTGTGAA
AATACGATTTAGCTGATATCTAATTCTGTCATCTTTGTTTGTTTTTTTGA
TTTAATTTTTTCTATGGTTTGAGCCTGTCTGGATCTCTTGGATACAAAGT
TACCTCTCTTACATTGTCAATTCCAATCAAAACTGTCATCAATCTATCTA
ATCCCATGCCCCAACCTGAATGTGGTGGCATTCCCCATCCGAAAGTTTTC
AAATGTTCTTCAAAGCTTGCTGGATCCAAATTTTGTTCTTTTAGTCGAGA
TTTTAGCTGTTCTGGGTCATGTAATCGACGTCCTCCTGATGACAATTCAA
GATATCCATACTGTAAATCAAAAGAACGTGAAAGTGTTGGGTCGTCATCT
TTCTCATGGATATAGAATGGTTTTAGTTTCATAGGCCAATCTGTCAAAAA
GAAAAATCCTGGGTGTTTGTCTCCTAAACTACGAAGGTGTGAGTCTTGCA
AATCTTCTCCAAACTCTAATTTGATATCCAGATTTCCTAACTCTTCCAAT
GCTTGAGTATATGATACTCTTTCAAACGGTGAATCTGGAATTTTGATTTC
ATGACCAATATCTTGTTGTTCTGTTTTAGAATTTTCAGCGGTATTCTTGA
AAACATCTACCACGATTGATTCTAAAACATCCATGACGTCTGTATAATCC
ATCATTGCAGCTTCAATATCCACGCTTGTGAATTCACTCAGATGTCTTCC
TGTATGTGATTTTTCTGCTCGGTAAAATGACGATATCTCAAATACTCTTT
CAAGACCTATGGTCATCTGTTCTTTGTATAATTGTGGGCTTTGAGCCAAG
TATGCTTGTTTTCCAAAATAATCGAGACTGAATAAATCAGCACCTCCTTC
ACTTGCACTTCCGATAATCTTTGGTGTGTTTATTTCAATGAATTTTCTTT
TAATCAGCGTCTCTCTAATTGATGCCAAAACTTGACTTCTTAATTTGAAA
ATTGATGCTGTCTTTTGGTTTCTCATATCTAGCGCTCTTGAATTTAATCT
ATTATCTATGTCACTTTCTAATCTTCCAATTGGATCTATAGGTAATGGAT
ATTCTGCTTTTGCAAGAACCTGGAGTTCTATGGCAGAAACCTCAAAATCA
AAATCTTTTGCTTTACTAGCTTGCACTTTGCCTAAAATTCGAACAACACT
TTGTCTGTTTAATCCTTCAAGTAAACTCATTGCATCTCCTTTTACTATAA
CTTGACACATTCCTGTAACATCTCTTACAGTCAAAAATGCCATCTTTCCA
AGCTTTCGAAGATCAACAACCCATCCTCCAAAAAGAACGTCTTGACCTTC
CATGGATGAATTTAGATCTTCAATAAGATGTGTTCTTGAAATATCCATGT
AATGATGAAAATATACGCCCGTAAAAACTTAATCTAAGCTCTCATAACTA
AAAATATGAGTTTTATTTCAATTGAAAATCTCACTACTCGCTATAACACT
TCGAAAGGGTTAGTTCATGCATTAGAAGATGTCACCTTTGCAATCAATAA
AGGAGAATCAATTGGAATTGCAGGTGAAAGTGCATGTGGAAAAAGCACTC
TTGGGTTATCTATAATCCAGATGATTTCAAATGGAAAAATCTATTCTGGA
AAAATTCAATTTGATGGACAATCCTTACTTGATATTTCTGATGATGAATT
TGATAAAAAAATTAGATGGAAGGAAATTTCTATGGTATTTCAAGGTGCAA
TGAGTTCTCTTGATCCTGTATTTTCTATCCAAGAACAATTTGATGAAGTC
TTAAAACAACATAATTTTGAAGGTGATTCAAAACAATCTATTATTCAATC
ATTAAATTCTGTAAATCTTGATGAATCTGTTCTAAAGAAATTTCCACATG
AATTGAGTGGAGGAATGAAACAAAGAGTAATTATTGCTATGGCATTGATT
CTAAAACCAAAATTTGTAATTGCTGATGAACCTACGACTGCACTTGATGT
CTTAATTCAAGCTCAAATTGTTAATTTGTTTAAAAAATTAAAAAAAGATG
GCCAGTCCTTCATGATCATCTCCCATGATTTAGCTGTACTATCTGAGGTT
GCAGAGAAAATTGGAATTATGTATGGAGGAAGAATGGTGGAATTTGGTGA
TTCTGAAGAAATTTTTCTTGAACCAAAACATCCTTACACAAAAGGTCTGT
TAGAATCAATTCCAGTTTTATCTAAAGATACAAAACCAAAATTTATTCCT
GGAACTCCTCCAAATCTGGTAAACCCTTCTGAAGGTTGTAAATTTTATGA
TAGATGCCCTGAAGCAATGGAGAAATGTAAAAAAGATCCGCCTAAAATAA
AAACAAAAACTGGCTATGTTTCATGTTGGCTTTATGAGTAGATAATCACA
TTAGGTATTGTTATCATAACCCACTGTCTTCATACCAAAACAAGGTTTGT
TGCCTTTAGTCCAACACTTACAAGAACAGGCCACAGCTTTTCCAGTTTCT
AAATCTTTAACGACTTTATGAAATACTCCTTCTCTAACTTTTGATTCGAT
AGATATTGTTTCATAACGATCTTCATCTGTGTCGGCCATATTGTTAGACA
ATGTATCTATCTACAAATACATTTCCAAATGTATGTGTTGTATCATTAGT
GGTTACCTCGATTGGAATTGGGTCTACATTCGACTGCAACATTGATTTTA
ATTCCTCTTTAGTGAACCACTGGCTGCGAAAACCAAGACCATTTTGAAAA
ACCTTATTCTTTACATCAAAAGAATTTTCGTCTATCTGTTTAATCATGGG
CATCATTGGATTATACAATTTTGGTGCTATGAAATCAAATTCGTCACCAT
TAAACGCTGTAAGTATGGTTAGCCCCTTTTCACCTGCAATGTTTCTCATA
TTGTCTATAAACTGCTGTCGTTTTTCTGAGGGAATTACCCCCAATGTGTT
GTATAAACACATTACAATATTTGTCTCATCTTTATTGAAATAATCCGACA
AGTTTGGATCTGTTAAATCATATTTGAGAAATTCAATTTTTGAAATCCCT
TCATGATTATTGTTTTTTTGTTTTGCATACTCTAGCATTGGTTCTGATAC
TTCTACGCCATAAAATTTTGCAGCACTTTCTTGTAGTCTTTCATCTAGTG
CAAATACCACTCGTCCTGTACCAGCTCCCATATCGATTATTGAAGAATTT
TTGTTAGAATCATACACTTTCTTACAGAGATTTGTTAGAATATCAATTTC
CTTCTTTAGATAATTGACAATAATTGGGTCTTGATTATTTTCTACACTAT
TATCATAATCAATAGCCATTCCATCCCAAATTTTGTGGTCCATGGGTGTA
TTTTTTTTATAATAAATTAAAACCTAACACTGACAATTAGTTGCAAACTC
TTGTTCCATGAGTTTAAGCTTTCTTTTCAAAACAATTTTTGTACGTATTT
GGATTTGTTTTTAGTTGTAATTCCATAATCCATTTTGAGAATTTATGAAC
CGTTAACATATGATCTGTAATATCATTACAGTCTGTTTTGCAACTTTTAC
ACGTATACTTGACCATATTTTTCTTGATTTTTGGCAGTATAGATACTGAT
CTATTCTTAATGTTCTACTTTGTGTATAAAAAATATCATGGATTTTCTAA
TCCTTGTTGATTAAGAATAACGTTTCACAATTGGAAGACATGAATCGATA
ATTCTAAGCATTTCTGAACGAATTACATTTTTGTCAATTGTAATCCAAAT
TCTTTTTGACGAGATTGCAAATGCAATTGTTTGAACTTTTGTTCTTTCTT
CCCACACAAATTCTGTTTCTCCCAATTGATCATCAAACTGTTCTTCAAGT
TCTGTTTTAATGGCAATTTGTGCAAATTGGTATTGTGTCCTTTTTTGGTC
TAATAGCGGAGCTAAATCCTCTCTTCTAAAATATGAAAGAAGTTCTCCAG
TTTTGCTAATAACTCCGATAAATCTAATGTATGGGCTAATTTTTGAGATT
AAGTCTGCAATTTCATAGTCTTCGTTTTCAGTCATTTATGTAAATGCCCA
TTCTCGAATATTTTAGTGATTTCTAATTGCATTTTTTTATATACAGTTGG
GAATCTTGTTATCTATTGGATCTTTGGGATTTCTTTCCATTTTTTTCATC
AGAAGTTGGCTATCTTGGTCTTGCGTTAGTTAGTTTTTTTGGATCGTTAA
TTCCGTTTGTTCCAATCCCATCATTCATTTTACTAATTACCATGTCTGTC
GGTGACCAATTCAATCTTCACATACTCGCTTTGATTGCAGCCATAACTGC
TACTGTTGCAAAACAAATTATCTTTGCTATTAGTTATGGAGGAAGAAGGA
TAATTTCAGAAAAAACAAAACAAAGAATGAAACCTTTTCAAAAACTAGTG
AAAAAATATGGTGCAGGAGCAGCCTTTTTTGCAGCTGCAACTCCAATTCC
TGATGATTTAGTCTATGTTCCATTAGGATTGGCAAAATACAATCCTCTTA
GGTTCTTTATTGCCACTCTAACTGGAAAAATTGTTCTGTGTTATGTGATT
GTTATATTGTCTCATTATCTTAGCGGTCCCGTAGTTGACCCAATTTTTGA
AATGTTTGGAATTTCAGAACCTGGAGATTTAGAGGATCCTACTCCAATAC
TTGTGGGAATTGTTATCTTTGGTGTTGCCATGACTAGTGTTGTAGTGATA
TTATTACGAATGGATTGGAATCGTATACTTGGAAGCATCTTACCTTGGAC
CGTAGAAGATGATGATGAAGATCAAAAATAATTTTTTGGGTTAATACTAA
AATTCCACTCTTTTTCCACTGCTTTTGAAATTCCAACTCTTGGAGATTTT
TTAATTTTTTTTATTGGTATTCCGTCACTAATGTAAATTGTTGAATTTTT
AGTCATATCTACATTATTTTCTTTCATTGAAATATTCATCGCCATTGTTA
TTTTTGCTGGCCCATTAGTAATTTTACTCAAATCCTTAATCCCTCTATTT
CTAATCATAGTCTTAATTCCTTCCTGGGGAAAAATTCCTCTAATTAGTAC
CGCTCCTGCATTCTGTCTTTTGCTTTTTGCTACAACATTTAGCATAAAGT
ACATTCCATAGGTGAAATAAACATAAGATTTGCCGACAGGACCAAACATT
ACTTTATTTCTCTCTGTCATTTTAGTCGCTGCGTGACTTGCGAGGTCGTC
TTTTCCTCTATATGCTTCGGTTTCTGTAATAATTCCTGATAATTTTTTAC
CTCTGAATTTTCTTGTTAGTGTTTTTCCAATGAGTTGTTTTGCTACTGTT
ACAGTTTCTCGTTCATAAAATTTTTTGTCTAAAATCATTTTCTTTTGATT
ATTGTGAGAACATCTTCATCAATTAAAACATGATTTAGACCTACTCTTTG
GCCTCCAAATTTTACACTTTTGCCCCAAACTAAACCAAATCTAAAATCTT
TTTTTAAATTTCTATGAAGTTTATTGCAGACATCTGTTACAGTATTTCCC
TTTCTCACTATTAGTGGTTCTTTGAAATCTGTTTCACCGCCCTTTGGTCT
AAGATAAACTCGAATGAATTGTAATTCATTGTAAATTCTTTCTTTTAATT
CATTGATATTTTTGTTTGAATCTGCAGATGTTGGTATAAAGTCGGTTTTC
AACTTTTTTGACACATCTTTTACAAACTTATCATCTACCAGATCAATTTT
ATTTAAAATTGTAATAGCTTTTGCATATGTTTTATTTCCATTTATGAAAT
CTACTAATTGCTCTGATTCAATATCTTCTCTAATTACCACCCGTGCACTT
GTATATCCGTAGACATTGAGAATTTCCTTTAATAATTTTTCAGACATTTT
TTTTAACTTTACTTGTTGTGCTACTGCGATACCTCCTGTAGTTGATTTTT
CAATTACAATGTCTGGGGGTGACTGGTTCAATCTGATTCCTATATTTCCT
AATTCAGTTATCAAAACATCTTCGTGGTAAGGCTGAAAGACATCTAAAAC
CAATAACACTATGTCTGCACTTCTTGCAACAGAAAGAATTCTTTTTCCTA
ATCCTTTTCCAGTTGATGCACCTTTGATAATTCCTGGTAAATCTAGAACC
TGAATCCTTGCACCTCTGTAATTCATTACTCCAGGAACTACTGTTAATGT
CGTAAATTGAAATGCACCTACTGCTGATTTTGAACCTGTTAACCTATTCA
ATAATGTAGATTTGCCCACACTAGGCAATCCGATAAAAACTACTGTAGCA
TCTCCCGTCCTTTTTACATCAAACCCATCTTGTTTTTTAGCACTTTTTTT
AACCTGCTCTGCCTCTTGTTCTCTTTTTAATTTTGCAATTTTTGCTTTTA
ATAATCCGATGTGATGTTCAGTTGCTTTATTCAGCTGTGTTCTATGTATT
TCGTCTTGAATTGCTTTAATCTTCTCTGGGATTCCCATTGATATCAATTT
ATTAAAAAATTAACTCAATATCAAAGGTTTCTAACGCTTTACTCATTAAT
GGTATCTGAATTGAAAAAACATTGGCAAAAAAAGTTCTTGCAGTTGATAT
TGATGGAACAATCACGCTAAATGGATTTGGAAAAATTCATTTGCAAGCAC
TAGAAAAATTGAGAAATCTGAAAAATGATGGACATCATGTAATTTTTGTT
ACAGGTCGTTCGTCTATTGAGGCATATTTTCTCTCTATCTTTGGAGGATT
AACATTACTTGGAGTGGGAGAAAATGGTGGTTGCATAACGCATGGTGAAA
TTATGACTCACAAAATGATTGGAGATAAAAATGAATGTCAAAATGCTTTC
TCTTATCTAAAAAAATCACTAGATGAATCAATCAAAGAAAAGCCTGTTTT
CCCTAGACTTACCGAAGTTGTATTAGACAGAACTTTTGATATTAAAAACG
CACAAGCGATTTTAGACGAGGAAGGATTCAATGTAGGATTGTTTGACAGC
GGATATGCTTATCATATTAATTCTCGTGGAGTTGACAAAGGTTCTGGTCT
GATTAAAGCACTTGAAATGCTTAATGCCGATTTGGAAGATACTATTGCAT
TGGGTGACAGTGAAACTGACGTACCTATGTTTAGAACTGTCAAAAACAAT
ATTGCGGTAAACAATTCTATTCCTGAATTGAAGGAAATAGCTAAAATTGT
AACTACAAAAAATTCAGGTGAAGGTCTATTGGAAGGCTTATCAATGATAT
CTGATCAATTTCTATAGTAAATGGTATTTCTAGAATTACTTGAAAATATA
CGAAAGGAGACGTCTGAAATTTTAGATTCTCAAAATTATGATCCTGTCTC
ATTCTCAGTTGAATCTGCAAAACCTGGATTTGGTGACATAACGTGTAATG
TTTCATTTTTACTCTCAAAACAGCTCAAAAAAAGCCCCCAAGAGATATCT
AAAGAACTGTCAAAATTATACAAATTTGATCATATCCCACAAATTAAAAA
TGTTGAATCACATGCCAGTGGGTATCTCAATTTCAATATTGATTACACCC
AATTCACTAATCTTGTAATTGATTCTTCTCTCCAAGAAAATTATGGTTCA
CTTGATATTGGACATAATGAAAAAATTGTTGTAGAACATACTTCTGTTAA
TCCAAACAAAGCTCTACACGTTGGACATATTCGAAATGTAATCTTGGGTG
ATATTGTCTCTAAAATTCTAAGAAAAGGAAATTTTGATGTAAAGGTCTTA
AATTATGTTGATGATTCTGGTTTACAAGTTGCTGACATCATAGTTGGTTT
TACTGAACTTGGATTTTCACAAGAACCTCCTGAAAATGAAAAATTTGATC
ATTATTGTGGTGATACTGTATATGTTAAGACTACTGAAAAGTATGAAACC
GATAAACAATTAGAAGAAAAACGACATGAAATTCTGAAACAAATTGAAGA
CAGTTCAAGTACCATTTCAAAAATGGCGCAAACAATTACTCGAAAAGTAT
TGGATGAACAACTAAAAACTGTGTGGAATTTAGGAGTCTTTTATGACTGT
CTTAATTTCGAATCTCAAATTATACATTCAAAATTATGGGATAAAATATT
TGAAAAATTAAAATCTGAAAACCAAATAAAATATGAAGAAACAGGAGATA
ATGCAGGATGCTGGGTTATTCCTGCAGAAGGCGAAGATGATAAGATACTA
GTTCGTAGCAATGGTGTTGCAACGTATATTGCAAAAGATATTCCATATGC
AGCTTGGAAACTAGGTCTTGTCGATGATCCATTTTCTTATAAAATTCACT
CTACACAAAAAAATTCTCAAACACTCTATGAAACAACTTTGGATGAAATT
TCTGATCATGATGACGATAAACTAAATTTATCTGGTAACAAAGTGATTAC
TGTAATTGATAATAGACAAATTCGTTTACAAAAAATAGTATCTGGTTTGA
TGGCAAAATTCAAAGAAGAAGGTGCATACACGCACCTTGGCTACGAATCT
GTCACTTTGAGTGCTGATACTGTAAAATCACTTGGATTGTCAGTTGATGG
CGAATCTGCACAAATGTCTGGTCGTAAAGGCCTGTATGTGAATGCCGATA
CCGTGCTTGAAACACTCACAAAACGTGTTTATGATGAATCAAAAAGCAGA
AATGAAAATTTGTCTGAATCTGAACTTGAAAATATTGCAAATATTGTAGC
GGTTGGAACAATACGTTATGAAATGATAAAACCTGATTTAGACAAAATCA
TTACATTTGATTTGAAAAACTCTCTTCGTTTAGAAGGTGACACCTGTAGT
TACATACAATATTCATATGCACGCGCATCTAGAATACTTGAAAAAACAGA
AACTAAACCCAATTTTGATTCTGGATTTGAATTATTATCTTCTGAATATG
AAAAAAATCTCATAAAAAAAATTGCAATGTTTGATGTTCAGGTCAACGAC
TCTGTCAATAACTTTTCGCCTAAAGTGATTGCAAAATATTCCTACGATTT
GGCAGTGACCTTTTCTTCATTTTATGAACATGTTAAGGTGTTAAAATCTG
AAACTCCTGAATTACTAAATGCTAGATTATGTCTTGTTGTATCATTCCAA
AAAACTCTCAAATCTTCATTAGGTTTACTTGGTATTGACGCACCTGAAAG
AATGTAGTTAATTCTTTTTCTCAACGTTTTTGTATCTTTTAAGCAAAAAT
GCATGTTGTACTGAATACTTGTTTTCTTTTGCATCTTTTTTTAGTAATTC
TGCGTCTTTCAATCTTACACCTTGTGCCGCTAGAAATGCATCGTCTTCCC
TTCCTAATTTCTTGAACGCTTTTGATTTTTCAATTGAGGCTCTAGAAAAA
TCAGGCATAATTTGTTGTACAGTATCATAATATGGAATTGATTCTTGATA
CCTTTCTAAGTAACTCAAAGTTACTGCCATATTCATTAAAGCATCTACAT
TTGTTTTATCCAACTCCAACGCTAAATCATACAATGTTAATGCATCCTCA
TGATTTCCTGTTTTGTTTAATGCAATACCTTTTGTGACTAAAGCATCTAC
ATCTTTATCATTTTTTGATAATAGAATTTCACAACACTCTAAAACTTGAT
CATGTAATTCAAGCTTCTCTAATGCAAGCATTTTATTTTTCACTGCATGT
TCTTCATTTGGGTCTTTTTCTAATGCCTTGTCAGAACATTTGATGGAATC
TTCATATGCGCCTACAATATAGTATGCTGTGCTTAGATTTTGCAATGCAA
TAGGGTCATTTGGGTCTTTTTCCAGTAATTTTTGACAAAATTCTATGGCC
GCATCAAATTTTTTTGCATCAAATAATTTCTTTAATTCTGTAACTGGATC
AAGTAATGGTATATCCTTCATTGTAATCTCACTATACCTCGTGAATTTTT
ATACTATATCTTTTGATAAATTGTATGGACACTCGTATCAACATCGCTGT
AATAGTTGGTGTTGTATTTGTTTTAGCCTTTGCTGTAACTTTAACCCAAT
ATGAAAATCAAGCTGTATCACAAGATGCTGAATTTGAAATAAGTGATGAG
TTAATGACTCACTGGATAGAAAAATATGATCCTTCACAAAATACTATTTC
AGTTTCAGGTAGTGCAACTGCTTCTTCAGAACCCGATACATTAATTGTTG
TTCTTGGTGTTGACTCTGAAGCAAAAACTGCAAATGAATCTTTGTCTCAA
AATTCTAACTCATTAAATGCAGTAATCTCATCATTAACTAATTCTGGAAT
ATCTGAAGACGACATTCAAACATCTAATTTTAGAATCTATCCGTTATATG
ATTTTTCAGATTCAGAAGATAAACAAATTCTAATTGGTTATCGTGTATCT
AACATGCTGTCCATTCAAACTGATAAGATTGATTCGGCTGGAAACGTAAT
TGATATTGCAGTGTCTTCTGGTGCAAACCGTGTTGATAATGTTTCATTTC
AACTTTCAGATGAAAAATCCCAAAAAATTAGTGATGATTTAATTTCCAAT
GCTATACTTGATGCAACACAAAAAGCAGAAAAAGCACTTGTGCCATTGAA
GCAACAAATTGTTGGAGTAAAGTCTGTAATTATCCATGACAATGCCATGC
CATTTTATGACAGTCCTATGAGATCTTCATTTGCTGGAATGGCAATGGAG
TCTTCAATGAAATCTGCACCAATTATGTCTGGTGATGAAGAAATTAGAAC
TGATGTAAGTGTAGTTTTCTACATTGCACAGAAATAATTATTCTCCTTGA
CCTTCAATCTTAGTTAGTGTCAAGGTAGAGCGAATTTTCTCAATTTTACG
TATTTTCCATGTGATAGTTTCTCGAATTTTATCAACTGATTCTGATGACA
CTTTTGCTATTATGTCATATGCACCAAATGTCCCATGAACTTCTTCGATG
TCATCAAATGTTTTCAATTCTGAAATAATGTGTTCTTCTGAACCTAATTC
ACAATTTATTAAAACAAATGCTTGAGCCATGGTACCAATACGTTCTCATT
GCAGTTAAATTTTCTTTCCTAAATCTAATATACCTCATGATCTTCTGTCC
TCCTTACAATGTATGAAAATTTATGGTTAATTCCATTGGGATTTGCAGCA
GGAGTATTGGGTTCTATTGTAGGGCTCGGTGGTGGAATAATTGCGGTACC
CGCAATGACATTTGCTGGATTTCCTCCTGCATTGGCAGCAAGTAACAGTC
TTTTTGCAGCATTTAGTAATTCTGTTGCCTCTACGGTCTCTTATGCACGT
CAAAAACGTGTTGAATTTGGAATTGGAATAAAACTTGGATTGATGTGTAT
TCCTGGTACAATTTTAGGTGCATTCGTTTCGGATATTATGACTCCTGTCA
CATTTCAAATTTTATTTGCATTTGTATTGATAGCATCTGCTGTTTACATA
TTCATTAAACGTGCAATCGATGAAAAACCATATAACAAAACCGCCATAAT
GATGATTTTTTCTGCAGGTGCTAGCTTTTTTGCAGGAATTATCTCTAGTT
TATTTGGTATTGGTGGTGGAATTGTCTTTGTACCATTAATGGTTATTGGA
ATAGGAATTCCAATGAGAAGGGCGGCACCTACTGCACAACTAATCTTGAT
GTTTGCATCTCTTAGCGGTCTTTTAGTTCATTCTGCATTAGGGCATCCTG
ATTACTTGCAAGCCTTTTTCTTAGCAGTTGGTGCATTTGGTGGAGGCCTA
CTTGGTGCCAGATTATCATTAGAAATCAAAGAAAGAAAATTAAAAATTCT
TGTAACAATAGTTCTTTTAGCAGCTGCTGTAAAACTAATTATCGATTCGA
TGGAGGCTCTTTTTTAATTCTATAGAGATTTCTCTTTGAGGTTAAAACTA
ATTCTCCATCTTCAAATGTAGCCTCAAAATCAACGCTAATCAAACCATAT
TCGTCATCGATATCTCTTTTATCTGAAATTGTATACTTGAGCCGTAAGAC
TTGATCAGTATATACAGGTCGGACAAATCTGGTTTGTCTATTTTTCCATT
CTTCATCTCCGTCAATTCCATACAACACAATATAATTTCCGTAAATTTGT
CTTAATCTTGTAAACTCTCCTTCCATTCGTGAAATAATTGCTCTTCCAGA
AATTACTCGGTTCTCGTCTTTTCCTGAATCAATCTCAAACATTGCATTTT
TTATTCTTGAAAAACCCAGATATTCATCTAATTCTTTTTTTGAAATGCTT
GTAGTCGAAACAAAGGAATTTCCTACCTTTATTGTTTTGAATTTTTCCAT
TTTTTATCTAGATTCATCAGGACAGAAAATTACTTCTGCACTAGATTTTG
AATCATCAGATATTAGATAATTCACCGTGTCTGTAATTCTGGCATTGTTT
GGCTCTTTACCGTCTACTGTTCCTGCTAATACTAGGAATGTTCTGACATT
TGATTTCAAAACATCACTTAGTTCTTGGTTAATTGTCGTTGCAAATGGTC
TTAATGCTCCTCTGAAAACTTCGACTTTGGCTCTTTCTCCGCCTCCTATT
TTCTTTCCATGTGGGAGGTCTGGACCAATTATTACAATACGTCCTTTTGC
ATCTTTGAAAAGTCTAGGATCCTCCGAACCATTAGGAACAAAAATTCCCA
TTGCATTTTGACTAACAGTAGCTGGAATATTGATGAATTTGTCTGTTAAC
TCATCCCACTCACTTCTAGATAATTCTGTTAATTTTGAAATTGTTGGGAC
TTTGCCGGTAATGTGTATGAATACTTCAATATCTCCTTTTGATTTAGCTG
TGTTGAACCATCTTGTAATTTCTTCATTATTTGAAAAATCTATTACATGT
GAATGGAATTTATTTCCAATTGAATCTTGAATCTCTTTTGAACACTTGTC
TGAAATGAAACAAATTGCTTGACCTCCGTTAGCTTGTACGTTAGTTGCAA
TTTCTTCAGCTTTCTTTGCATCTTCTTCATCAGTTGCATCAATTGTTAGT
ACTGCAATTTTTGATGAATAATCATATTGTTTTACAGTCTCAGGTACTGA
TGTAATATGTGATCTTACTGGATAGAAAACTCTGTCTCCTGGAATAATTT
TTCCATTTAGAATTTTTGCTTGTTGATCATCTGATAATGTTAGAACTGTT
GTTGCAACTTGATCTTGTGATAGGAATTGTTGATCAGCAATCATTGTTGA
TGTATTTTTTTGAATTTTCTCAGCAATACTTTGTACTTTATTGAGTAAAT
TTGTAAATGTTGATTCTTGTTTTCCTAATTTTTCTGCTGCAGCTTTAATT
CCATTCTTGATTGTATCTTCATCTTCGCCAAGTAATCCTACAATCTCTTT
ATTTGCAGCCTCAACTTCTGCAGGTGTTAAATCTTCAAATCCACTTACTC
TGAGAAATTCAGATGCAGCTTTTGGATATACCGTTTTGTAAATTCTATCT
GAATGCACTGGACCTGGATTTGTTCCAATCGAAATAATTCCTTTTTCTGT
TAATTCCCAAGACATTGCTTCAACTAATCTGTTCTTTGCACCTTGTGATG
CTGTATATGGGCCTCTGAATCTGTATGGTCTTTGCTCTAATGGTCTTTCT
TCAGCAAAGAATGTTGAAATTGTAATAATCTTCCCGCCTTCTTTCATTAC
CTTTAATGCTTGTACGGAAGTCCAAAATGTTCCAGTTAGATGTATGTCGA
CTGTACTTCTAAAATCTTCTAATGGTGCATGTGAGAAACATGTGACTGGT
CCTGAAACTCCTGCATTATTTACAATTACATCTATGTTGATACCTTCATT
TTTTAAAGCATCAAACATCTCTGTAACTGATTTCTCATCACTGACGTCTA
CTCCTGAAAATATCTTTACAAATCCTTTTGAGTTTTTTTCATTAATGATT
TTTGTTAGCATTTCTGATGTACTATCGAGGGGTTCCTTTCTTCTACCTAA
AATGACGACGCTGGCTCCATTTTCTACGAATTTCTTTGCAACCGTCATTC
CGATGCCGGTTCCACTGCCTGTGATTAAAACAACTTTATTTTCGAACTTC
AATCTGACAAAAAATTTGTCAGAATTGCAATATTAATTGCTTGTCACTCA
AGAATTATCTTTATTTGAGGGTAATCTTGAAGATAGCTAATGCATGATAC
AGAACCTGATACATTTGTTATTCAATCAATGCCTGAAAAATTTTCCGAGA
TGCTAAAAGAGATCGCAGTAGATTCAACTCCAAAAGAAATTGCAACTGAT
GATGTTGAAAATGATGATTATTACAGTAGAGTGTTTTCACAAACCACTCG
AATGGTTACAAACAAGGGCTGTCTTGATGTCACTGGAACTAACATTGACG
TCATTCAGATAATACAGAAGGGATAGATATGCAAGATCCAAATCCACTTC
CTTGGGGTGCACAAGACCGTTTTCAGGCTCATTTTATTGTTAGAAAGCAA
GCAGAAAAATCTGTAGACCTTACCGCCAGAACTGTTCTTAAGACCTCCGG
ACATTTCGGTTCAAAAAAGGTCTCCAAGGTTGAATGGCAAGGTGGAAAAA
TTGCTGATACTTTAAACGCTGATACCGTATTGAATGATCTTATTGCACAG
CAATCTGTTGATGATGCAACAATTACTATTGATCCTACTTCAAAAGGTGT
CAGAATCTATGGAAAATGGAAAAATAGTTTTGAATTTAATGTATCAAAGG
TTCAATTCGAAATATTTGATAAAATCGCTGGCCACATCAAGAGCTTCTAA
GCTTTCCACCAATCAAGTGCAACATAATCAACTTTATCCTTCCCAGATGG
AATTGCTAAAATGAATTGTTTCTTAACACTTGATGCTAATCTTCCTGCTA
AAACAATGTCTGTTGATGTCATATTCTCATTTCTGTTGTAAACTTGAACT
AAAAATGGTGCGTGATCAATCCCTGGTCCTTTTTGATATACTGCAAAGTC
ACATCCAAATTTTATACCTGGATTTACAATATACCCTTTATCTCTAAAAT
CTTTGTACACTTGAAATTTTTTTTCAAAGTTGTGGTGTTGCTCTTGACAA
ATATCAAGCATTTTTTTAGTTGTAATTTTCTTTTTATTTTTATAGATTTG
AATTTTTGATTTACTCATTAAATAATATCCTTCAATTAAATCTAAAATTA
ATGGAACATTGATTTCATCTAATTTTGGTTTTGGAATTCCAATAGGTTTT
CCATAGTAACCTTGACCAAATAATTTTTTAGAATCATCTAAATCCCATAC
AATCAAACGATTTTCTAGTAATTCTGTTTTCAAAACTATAAACTCAATGC
CAAAAGAATGAATGAATCTGATACTTCTTGACATTTGTCTGCCATTTCTT
CAATTCCTTCTATTGTATCTTTCATCAATAGCATTTCACTTGTAGTAGAA
ATTTCAAGTGCTTTCAATACCATTTTTCGATATTTGATATCAATTTCTCT
TTCTAGTTTTTGTGTATCTTGTGCTAATTCAATTGATTTTGCAGAATCTG
AATTTAGACTTCTAATAATTTCATTTAATTTGTAAATCTCATCTACTACT
AATTCAATTAATTCTGTTAGGTCTCCATCAAGTTTTGATGATTTTAGTGT
GCTTGCTTTGATATTTGATAATTTGAATGCAATTCCTGTGATATATCCTG
CAATCTCATCCATGGTATAAGCCGTATTTAGCAAATTTTCACGATTTAAG
ATTAGACCGCCTACGTCTGCAACGTCTCTTGTAATTTTCCTTCTTAAACT
CTCAACTTCTTCCTCTAATGATGTAATTTGCTCCATTGCATCTTTAATTC
CAGCTTTGTCTTTTTTTACAATTAATTCTGGTAACTGTGAAAGGCTTCTT
CCTGCATTTAATATCCTGTTTATCTCATCTTGTAAAACAGCAACTGCTTT
TCGCTTTGCTTGTACTTCTAATTCCCCACTGTACATAACAAGTAGCATAA
CTTTCGTACTGAATATTAAGGCTTGGTTAAATGAATTTAAGTTACTCTTG
ATTTTCTGTCTTTTTTTGGACTTTGTATAATGCGATAACTTCTTCATCTG
TTGATGCATCTTCTGAATTTTTCTCAGTTCTAATTTTCCCTGTAAATTTT
GGAAATCGTAATGCTAACCCTGTACCTTCTTTAATTTTATCCAACGCGGT
TTTATGAATTGGGCTTTGTGTAATTTCTGATGCGACTATCTCTATAACTA
ATTCTGGTTCAAACCACACGTCTGCCTCCATTTCACTAACTATTCTTGGA
TTTTTTTTCAGAGTGACTTTAGGTGAAAGAATTTGATATAATTGATCTAA
ACTTTCATCTGTAAATCCTGTTCCAACTTTACAAATACTTGGAAAAACAT
CTTCTTCATCATTGTAAGTAGATAGTAACAGTGTTCCATACTTGCCGGTT
CTTCGACCTTTACCAAAAAATGCACCGACGACTACTAAATCAAGACTATC
TCCTAATTCATTCTGATATTCTCTTTTCAGCTTCAACCAGTTACTTCCTC
TAATTCCTGCTCGATACGTCGAATCCAGATGTTTCAACATTAATCCCTCG
CATCCTGAATTTATTGAATTTTCTAAAACTTCTAGAACTTGTTCTTTGCT
TTCTATAATTGACATTGGAATTAGTCTGGCAAAATCATCTTGTTTGATAA
TCTTCTCGAGCAACTCTCTTCTTTCTTCATATCTCATATCCATGCAATTT
TTTCCCTCAGAAAATAATACATCGAAGAAATTAACCGTAATAGGATATTT
TGTTACCGCCTCTTCAATTTCATATTTTCTTCTTCTATGCATTAATTCTT
GAAATGGTAAAAAATCTCCTGAATTTGAATTCATTGCAACTACTTCTGCT
TCCAAAATCACATCTTCTGAAATAATTAGTTTTGAAATTTTTTCAACAAT
GTCTGGATAATACGATGTAATTATTTCTAAACTCCTAGAAAAAATTTCTA
TCTTATCTTTTTGTTTATGTATCTGTGCCCTCTCTCCATCTAATTTGTAT
TCTGCAGCAAACTTTTCTTGAAATTTTTCAACTGTTTCTTCTCCACTCTT
TATTCTATCTGCTAGCATTGGTCTAATTGGACTGAATAATTTAATTTGAA
ATTTTTCAATCTCTTCAACTCCTCCAGTTGAAATAACTTCTGCAACTTTT
CCTAAATCGCTTGAGACATTGTATGCATTTTCAATAATTTCTCTATTTTC
TTTTTTTCCGGTAAATGCAATTGCTAATGCATCCATGACTGTATTTTCTG
CAATACCTAGGCGTAGCGTTCCTAGTAAAATCTTCAAAATAAATTTTGAT
TCTTGAGGAGTTGCATCATTTAGCATACTTGAAACATACTTCATTTTCAT
TTCCTGTGAGCCCTTTCCTTCTAATTTTGAAATTTTGAATAGCGTATCGT
AAACCTTCTCTAAAGTTATCACTTCTGATGCAAATGTTGTCTGAATTTTT
TGCTGTAAAATATTTTCTGCAGTTTGTCCTAAATCTCCACCTTTGTTATA
ATCGTCTTCGATTTTTTTTAATGGTATTCCTGATGATTTTGACATTGCCC
TCATCACAAGTTTCTCTGCAATGCCGAGTTCAACACCCTCAAAGTTTGGT
CTCAGTTTTCCTTGTATCAGATAGATGGCTTTTGCAATTACATCTTCTGG
AATTTCTTGTATTAGTTTAACAAGAATATCTGTTAACTCTAGTCTCTTGG
TAGTTGCTTCCATTTGTTGAAATGCATCTGAAATAATTGAAAATTTCATG
TATTGTTTTAGTTTTGTTTGTTTATTTGATTAACTTTTGTTCTAGATGTA
TCGGAACATTACTTTTTTTCGATCCTTTTTTACGTCTGATACTAGCGCAA
AATTGTTTAATGGATATGCCTCTTTGTACTGTTTCATGAAACTCCATGCC
ACATCGTGGTTTCTAAATTCTGTTCGTATACCTGGCAAAACTGTTTCTTT
TCCATCAATATCGAATACCACTACTGAGTAGTGTTTTGGTCTATTGTGTG
GTCTTGCTTTTAGAAACCATGCAACAGCAAATGCAAATGCTGCAAATATG
ATAAATCCTGCTCCTATGTCTTTGAACACTGGCCAGAAAAGATCTGGGAT
TGTCTGTCCGAACAGTTGGACTACAATATGTGAAAATGTCAATACTGCTG
CAACTGTCATTGCAATTTTTGTTACACTTTGAGATAAGAATGAAAATTGA
AATTCATATTTTGAAATCATGGTTTAACTACGACAACAATTGATTTAATC
TTTGCTTAAAATATCTGAGATCTCTAGTCTGGATCTTCGTAATTTTCTTT
TCTTTCACTAGTATCTGATTTTGAGTCCATTGGAACCATCTTTTCTTTTA
GTCCTGTCATGACATCTTTGTATCCTTCTGCGTATTCTAATTCGTCTGGA
ACAAGTGTTGCTGGATGAATGAATCCTTGACTTCTAATTGCTAGTGCTTT
GATTGTTGCTTGTTCTCTTACATAATCCCAGTCTGGTGTTGAGAATCCGT
CAAATGGACCTGTAAACTTTCCATCATGCATACTGAATACAAGTGATTGT
ACAATTGGAATACAGAAATTAATTGTTGCAGCAGAATTTAGTTTAACAGG
CATTAGAGGCATGTTGTGACTTCCTCTTGTATTTCCTGCAACGTAATGTG
GATTATTAAAAACACTTCCTGCTTCTTCTGTTGCTGGGAACATTTTTTGT
GTTCTTACAATACAAACTGGATCATCTTTTCCAACATAAGTTCCTGCAAT
GTTGTGCAGTCTATCTGTTGATGCATCCATGATTGGTTCTCCATCTTTTG
TAGTAATTGATGAAATAACATATCTTCCTGGATACATTAACGCAGCTTCT
AAAACTGGTTTATCTTGCCATAATGATAATTTTGCAATGGTTGCCTCTTC
TACATCCATTATGTGAAAATCAACTCCTTTTGCAAGTGATTTGTTTACAA
TTAATCCTGTGTTACTTAATGCGTCTACAAATAATCTATACATTGGATAG
TTGAAACATCCTGGTTCAGTTTTATCTGCTGCAAAAACTGTAAATGCTTC
GTTAGGTCTTTCTTCAAACTCTAATTCTGCTACTCCTGGTCCCATTCCTT
TTACATTTCCTGAAAAAGAATCTTTTAACAAATCTTGACCTGCACCATAT
AGCCCTTCATTCTTTGCGACTGCGGTTCCTGCAACAAATGCGTCATATGC
TAACTTGTGAATTTTTTCATTATCTACTCCATGTGTGTGACTCATGACAA
TGTGTACGTCATCTCCACAATATCCGATATAATGATCAATCAATAGATCT
GCTGAAGCGTTAACAGTATCTCTAACTGCTTGAATCAAATTGTCGCTAGG
TCTTGTATGTCCTCCAATGCCTCCGACATCTGCCTTGATTACAGATACTG
TAATTTTCATACTAACGATTTTTTCTTCTTTGATTTATAGTATATGTTAA
GACCACAAATTTGTGTGATCTAAAAATTTCAAAAAAAGATAGAAAAAAAT
GCAAAAAATCAAAATGATTATAAAGACCATATAATGAGAATTTCTCATGG
CAGACAAACCACACCTGAACATGATTATCACAGGACACATTGATAATGGT
AAGTCCACAACAATGGGTCACTTTTTGATGGATCTTGGTGTAGTTGACCA
AAGAACAATTGATGCTCATGCTGCTGAATCTGAGAAAACTGGAAAGGGTG
ATACCTTCAAGTATGCTTGGGTTATGGATAACATCAAAGACGAAAGAGAA
AGAGGTATTACTATTGACCTTGCTTTCCAAAAATTCGAAACCCCAAAATT
CAATTATACATTAATCGACGCTCCTGGACACAGAGACTTTATCAAAAACA
TGATTACTGGTGCTTCAGAGGCTGATTGTGCAGTTCTTGTATTGTCTGCA
AAACCTGGTGAAACTGATACCGCAATTGCACCTGGTGGACAAGCACGTGA
ACATGCTTTCTTACTAAAGACACTTGGTGTAGGTCAAATTATTGTTGCAA
TTAACAAAATGGATGATAGTAACTTTGCTGAAGATGCATACAATGCAGCA
GTAGAGAAAGGTAAAGGACTAATCAAATCATGTGGTTACAAACCAGACGA
AGTACCATTCATCCCAGTATCTGGATGGAAAGGTGACAATCTAGTTAAAA
AATCTGAAAACATGGGTTGGTATTCCGGTAAAACACTTTTAGAAGCATTT
GACGATTTCAAAGCTCCTGAAAAACCAACAGGTAAACCATTAAGACTTCC
AATTCAAGATGTTTATTCAATCACTGGTGTTGGAACCGTTCCAGTAGGAC
GTGTTGAAACTGGTGAAATGAAACCAGGACAAAAAATTGTAGTTATGCCA
TCTGGCGCACAAGGTGAGATTAAATCTATTGAATCCCATCATGCAGAACT
TCCAAGTGCTGAAGCAGGTGATAACATTGGTTTTAACTTGAGAGGAATTG
AAAAGAAAGATATCAAACGTGGAGATGTTTTAGGAACTCCTGACGCACCT
CCAGCAGTAGCAAAAGAATTCAAAGCACAAATTATCGTTATTCATCATCC
AACTGCAATCGCACCAGGTTACACACCTGTAATGCATGCTCACACAGCAC
AAGTTGCAGCAACAATCACTGAGTTCCTAGGAAAAATCAATCCACAGACT
GGTGCAATGGATGAAGAAAATCCAAAATTCCTTAAAGTTGGTGATTCTGC
AATTGTCAAAATTAGACCTGTAAGACCAACACCAATTGAAACTTTCCAAG
AATTCCCTGAAATGGGCAGATTTGCATTAAGAGACATGGGTGCAACAATT
GCAGCCGGTGTTGTAAAAGAAATTACAGAAGCACACACACCTTAGAGAAC
GAGTCATTATGGCTCAAAATGCTCGCATTAAACTAACCAGTACAAGTCTT
TTGAAGCTCGGCGGTGTATGTGATGAAATTATGGGCATTGGTAAAAAAAC
TGGTGTCAAAGTAAAAGGTCCAACTCCACTTCCTGTTAAACGTCTTAATG
TTGTCACTCGAAAATCCCCATGTGGAAGTGGAACTGAAACATATGAAAAA
TGGGAAATGCGTATGCACAGACGAATTATTGATCTTAATGCTGACGATAA
GGCAATAAGACAACTAATGCGTCTAAAAATCCCTGATGACGTCTACATCG
AGTTATCTCTAAAATAACTTAGCCTTTTATTATGGAGTCTGTGATTAGCA
ACATGTCTGAAGAGAATTTTGAAGAATCATTTTCTCAAGAAAAATTCGAT
GTATTTTACAAATGTATGAGATGTGGTCATGAAACTGCTTTAGAAGAATT
AGCAAGACTTCCTGAAATTAAGTGCATTTGTGGTTTCAGAGTATTTACTA
AGAAAAGACCTGGTCTGGTCAGAAACGTAAACGCTATCTAAATTCTATCC
TTTTTGTAACTGTGCTTTCTTTGTAAATGAGTTCTCATATCTTCCATATT
GGAAAAATTTTCTCCACATTCCTTACAATCGTAAGGTAAATCTTTGAAAT
GTGTAATCTGAAGATGTTGCATTAATTCTTCTTGACTCTTAAATTTTAAA
TCACATTTCTCACATGGAATTTTTGCAAAAAATTTCATTTCAACTATTTT
TTGCTTTTTGTTCGTCCCAGCATACTCTACATAGCTGACCTTTGATTTTC
CATTCTGGTTTTGGATTATATCTGATAAATCCCATTTTTTTATTACATAA
AACACAAAATTCTTTTTTTGTCTTAAAATCTGCCTCTTTATTATCAAAGC
ATGTCTTGCAAAGTAATCCTTTCATATCCCATTGCCATCTTGGTTCCCAC
AAATCAGTAATCTTACTTTGTTTTCCACAAATTACACATTTCGCTTTGAT
GTTTGAATCATAAGATTCCTTCATCTTATCCATATAGCAGTCTCCACAAA
GTGGTGATTCTACATACCACTCTTTTTTTGCCTTATGCTTATGCTTGGTT
TCCTTTTTACAAACTGTACAAATGGCAGGTTTTTTGGTAAACAATCCCAT
ACTGAATGATAAAATGGAGATCTAATTAAATTATAAAATTATAAAAAGAA
TTTTTTGATTTAGAGTTCTGATAGTAGTTTCTCTAAACCTTGACTAGAAT
TTAGCATGCCTTTTTTCTTGGCAATTTCTTCGATCTTTTTGTATTGCTCG
TTAGTAAAGCATACTGGCATTGAACGTTTATCCATATTCATTGAATTTTC
CTTTTTGTTTTAAACCTTGCTTATTTTTTCAGTTATATTATGTACATATG
ATCTTATGATATGGCAAAGATGCGTCAGATCTTAATTATTGGAAATAATG
ACAATGGCTGCACTCCTGAACTTGAAAAAATTGCGTATGATGCAGGAAAA
CATGTAGCAGAATCAAACTCTGTTTTGATCACTGGAGGTCTTGGCGGAGT
AATGAAGGCTGCATCTCACGGTGCAAAAGACGGTGGAGGCTTAACAATTG
GAATTATTCCTCAAGATGATGCTTCTCTTGCAAATGAGTTCTGTGATATT
GTAATTCCTTCTGGAATGGGATTATCTAGAGACTTTCTAAATGCATTATC
TGCAGATGGTGTAATAGTTGTAGGTGGTGGCTCTGGTACTTTATCTGAAA
TTTGTGCCGCATACATGTACAAAAAACCAATTGCAACTATCAAAAATTCT
GGTGGAATGGCCACCAAATACGCTGATCAATATTTAGATCATAGAGAAAA
TGTAAAAATCATTGGATTTGATTCTCCAAAAGATGCAGTTGATTATATTT
TAGAACAAACTAAATCATAGATTCTAAAAGTGGGTCTGGTTTGTAAAATT
CACCATGTTCTTCTGCTAATTTGTTTAATTCATCTACGATGTTTTTGATA
CCAATTTCTTTTGCAGTTTCAAATAATGGTTTTTTCAATCCCAATCCAAG
TTTACATGCTTTTTCAATTTCTTCAATATCACTTGCGCCATTTGTAATTA
ACCAAGCTGCATTGTTTAGAATATTGGCAACAAGTTGAATAGGATTACAT
TTCTCAGCTAATTCTTCAGATAATTCTACTCTTTCATATTTGTCGTCTGA
ATATTTGTAATAGCCTTCTCCTGATTTTTGACCTAATTTTTTCTCATCAA
ACATTTTTTCTACTGTTTTATGTGGATTGATTACTTTTTTATCTCGTAGA
TGCATCTCAACTGTTGCTTTATGGATTACATCCATTCCTGTAAAGTCAGC
TAATTCAAAAATTCCCATTGGAAAACCTAGTTTGAATTTGACTGCAGAAT
CTATCTCTTCTAAAGTTGCATTAGTTCTATCTTGTAAATAACATGCTTCA
TGAACCATTGGAATGAATAATCTATTAATGATAAATCCTGGTACATCTTT
TCTACATAATACGGCTTGTTTATTTACTGATTTTACAAATTCTTGTGTCA
ATTCTGTTATCTCTTGTGCTGTTTTTTCACCAGGAATAACTTCAACTAAT
TTCATTAATTGTGGTGGATTGAAGAAATGAATTCCAATAAATTTCTCAGG
TCTACTTGTTGTATTTGCAATTTCTGTGATTGGTAATGTGCTTGTATTTG
ATGCAAAGATTACTTCTGGTTTTGCAGCCTTGTCTAATTCTGCATAAACC
TGTTTTTTCAGATCCATTATTTCTGGCACCACTTCTATTACCATTTCAGC
ATCCTTGACTGCTTCATTCAAATCTACTATTGGTGTAATTCTTGAATAAA
TTCCATCTGCCTCTTCTTTTGAAATTTTTTCCTTTGTCACCATTTTATCT
AAACTCCATTTGATTTTCTCCATGGCTTTATCCAAAAATTCTTGTTTGAT
GTCTCGTAGCACTACATTATATCCTGCTGTTGCTGAAACTTGGGCAATTC
CATGACCCATGACTCCTGAACCTAAAACTGTGATGTTTTTTACTGTCACG
CACCCTCTTTGAAAAAGCATTATATCAATCTAGTTTCAAATATCTGCATG
GGATTATTTGGTAAGAAAAAGAAAGATGATAAGAAAACTAATACCATCTG
CAAAGTTTGTGATTTGGAATTACATCAACCTGAAAGATTAGAACGACATA
TGAAAAAAGCACATGGTAATGTCCCTGAGAAAAAACCCGAATTCAGCACC
AAAGGTGGAGTTGAACAGGGTGGCATGTGGTAAAATTATTAATACAAAAT
TTCTGTGATTAAACATTGGAATTATCTGACGGTCAAAAATATGCGATAGT
TTTCTTGGGATCCTTGGCAGTTGCCGGTATTGTTCTTGGCACGCTTGTGT
TTCCATTTTGGAACTTTATTCGTGAAGATGTCACTGAAGAAGTTGAAATT
TTCCAATCTGCTGATGGCAATTGCTATGTTGATACTATTGACGGAATCCC
AAAAACCATTGAAAACTGTAATCTTAAACCTGGGACTACGGTAACCATAA
TGTATGGTCATGGACTTCCTTGGGCAAAAATTGTGACTCCTGGTGAATAA
TATGGATTGTATTTTTTGCAAAATAGTTACAAAAGAAATTCCTACAAAAA
TCTTATACGAAGATGATGATACTCTGTCATTTCTTGATGCATTTCCTGTT
GCAAAAGGACACACCTTGGTAATTCCAAAAGAACATCATGCAAAAATCCA
AGATTTACCCTCTGTTGTAAATCAAAAATTGTTCAATACTGTCCATAAAA
TGACTCCTAAAGTTGATTCACTTCAAGGTTCAACTCTTGTGGCAATTCAT
AATGGAAGGGACAGTGGTCAGGAGATTCCTCATGTTCATGTTCATTTGAT
ACCTCGTAGCAATACTGATTCTGCCGGTCCTGTACATTCAATGTTTAAGG
ATAAAATTGATTTATCTGATTCTGAGATTGATTCGCTTTACAATCAGTTG
AAGATTATCTAATATGGATAGATTCTTTGATTTTCATCTAGATTATCTAC
GATTATAGCTTTTGTAGGACATGTTTCTGCAGCATTGATTATTTTTTGAT
TCTTTGCACCTTTTTTATTATAAACTCTAGATTTTGGATTTGATTTTGTA
TTTTTATCAATTGTAAATACTCCTGGTGCAATCATCTCGCAACTACAACA
TCCGATACATAGGCTTTGATCAACATCGACTTTTAATTCAAATTCTTTTC
GTTTCTTTGGAAATCCTCTATCTTCTGGCTGTTTATCTGTCTGTTCGTTA
ACTGTTTTTTCATATTTATCCCAGAATTCACTTTCATATCGTTTCCACCA
TTCCTCATTTGCTTCAAAATCTTTTGTATACTTGCCCCAGTCTGCTTCAG
GTGTTTTACTCTCTCCATCTTTTCCCCATTTGGTTCTCTTGTAGAATTTT
CTACTTGTTTGGGTATAGTCTGATTCTTCTGTAGCTTTTTCTGGTTTTTG
TCTTGAAGAATGTTTATTTTGATTTTTCAAAAAATGATATGCTTCTGTGA
TTATTTTGAATTTTTTTTCACTTTCTGAATCTTTGTTCTTATCAGGATGA
TGTTGAAGTGCCAATTTTCTGTATGCATATTTGACTTCTTCAAAATCTGA
ATTACTGTTAATTTCCAAAGTTTTGTAGGCCTGACTTGAATTCATTATCT
TACCTTACCTTCAATATGTTAAAAACATGCTCTATTCTGTGATTTCATCT
TCTTGTTTCCACGCTGGATCTACTATGCAAAGTGCAATCAGATCTCCCTC
TCCATTGTTTTCTATGAATTGTCTAGACATTGGCGGAACAAAGATTGTTT
CATTTTTCTTAACTACTTTTTGCTCTTCTTCAATATGCATAATTCCACTT
CCTTGCAAAATATAGTAAATCTCACTTGTCTTCATTTTATGTGGTTTTGA
ACTATTACCTGGGCTTATTGTACAATGTGCCAAACTATATCGAGTTGTAT
TATCTGTATCCTCTGGAGAAAAAATTTGTCTAATTTGTGTTCCCTCATGT
CCTGAGAATGCGTCTATATTTTCAATTTCTTTAGTATTCATTTTATGGTA
ATTGTTCAGTTACGATTGTTTTAAAATCTGATTCATACCAAATTGTTTTT
GGTTCTGATTTTTTCTTTGGAAATGAGTTAATTGCAACATGTGCAAAATC
TTCATTTTTCTTTGTAGAACCATGTGTGTGTAATCTTTTTGCAGGAATAT
GTACACAATCACCTTTACTCAGATTCATACTTTCTAATTTTTTTATTTTA
AAATTTTTTGTTCCTGTACCAATTTTTTTGTACATAACTAAACTGCCCTT
ACCTTTAGTAACTATCAATGTCTGTCCTGCGTCATGAAAATGGAGTTTTG
TACGTGCTCCATTTTTGAATGTTACATGATAAATTTTCTCTGTACTTGGC
TTAATTTTTGCTGAAATATCTTTTGCAGCAATTTTTCCTGTAAAATAATT
CACTTTAGCTTTTTTACTTGGTATGCCTGATTTTGTAAAAAGATTCTCTT
TTTGCATATAATGCGTCATTTGGTGAGGTATATGAGTCATAGTTTAACAG
GATTTAAAAATAGACAAATCAATTGTATGTAGTTCATATGGCAAAAAATG
ATACAAAAATAAAAGTAATTTCATTGAAACCATTACTTGATTTTGATTCT
GCTGAAGAAATGGTTGATTCAAGAAAAGTAAAAACATTTCAAACTTTACT
TCACAAACCTAAAAAAAGTGAGGTGCATCTGCATTCTCTTACATTACATT
ATGAATCAATTCTTATTTTATCTGGTAAATATTCTGTTGATTTTATTCGT
GATGCAGATCATACCTTACATGTTGATAAGGATGTTCAAGAAGTAATAAT
TTCTGATGAAGTTTTTCCTGTTAAAAAGAAACGTGGTGTTTTGAGTAAAT
TAGAACCATCCTTCAAAAATAAAATTAAAATACAAATGCAGGAGCGTGTT
ATGCTTGAAAATGATGCTGATGTCTCATTTGATCATCATGGAAAAGCAAT
GAATCTTTCATATAACGACACATTGAAACTATTGGAAAAACATCCTAAAA
AAACAATCAATGACGATAAAGATTCTATTCGTCGACCTGAAATCACGATA
GAGGCTGCAAAGTTAAAACTCATTTCAAAATTAAAAAAACCTGCAGATGC
TGGAATAAAATCTTCTGAAGAAACTTTTGAATTTAGAGATATTTTGGAAA
TCTATGTGCCTATCTATGAAGCACGATTGATTGGTCCTAAAAAAAGAGTC
AAAATATTACGAATCGACGCTGTTAGGAAAAAAATCCTCTAATTATTTTA
CCATTCTTTGAAATTCTGGATCCTCATAAAATTTCTGAAAAACTTTTTCT
TTTCTTGCCCATAACTTGATTGTCTTTGACTGCTTTATTGCAACATTCAA
CAAATCAAATGCTTCATTTACCTCATTCAGTGCAGCTTTACTTCTAGCTT
TGGCATAAACTACATTCACATTTCCCTTGTGTTTATCTAAAATTTTATCA
AAAACCTCTATTGCTTTTTCATGTCTTTCTAATTCTGCTAACTCTATTCC
TTTGTGAAACAATGAATCCAAGTGTTGTGGATTTGCTCTGTGAACGCTTT
CAAAACAATTCAATGCAAGTTCATGTTTTCCCATTTTACCTAAAACAATT
CCTTTGTAAAATCTTGGATTTGGTTTCTTTGGATCTTTCTCAATTGCTTC
ATCCAAAACTTTCAATGATTCATCATGTTCAAGTTTCTTATCCAATAAAA
CTCCCTTATTGTAATATGCAGGCGCATAGCTTGAATCGGCTTTAATTGCT
TTTTCATAATATTCCATTGCTCCTTCTGGGTCTCCAAGTTCTGCCATTGC
AATACCTCTATTATTCAGCGCAGCTGCATCATTTGGATTTTTTTGTGTTA
TCATATCAAAGCATGTTATTGCATCTGCATATTTTTTTAATTGATTTAAT
GCCAAACCCTGATTATACCATGCGTTAACATTTTCTGGATCAATTTTTGT
TACTTTTTTGAATAATGAGACTGCTGCTTTTGGTTGGTTTTTTTCTAAAA
ATGTCATTGCTTGATACATCAAGTCTTCCGGGTCTTCCTTTTTTCCAAAT
AATCCCATATTTTTTTAATATTATTCCTGCTTATAGCAATTACACTGTTT
TGTCTTGTGGCGTATGCATCCCACCAGTCTGTGATCTTTACATCCACAAA
TTATGCATTTTTTCATCTTTTCACCTGTAATTACGATTGACTACTAATCA
ATGAATCGCATAATGAATCTGTAATATCCCTCAATCCCCTGTTATAATTT
TGAGAAAAATAACTGTAAAAGTAAATGAAAAAGATTATCTGGATTTTTTA
CTTGAAAGTAATGAACATGAAAATACTGTTGAAGAACAGATTACTGAAAT
TATACAATACTATGTTCTAATTAGACGAAGACGTGTAAAACTCAAACACA
TATCTAAAGAAACTATGGATTCTCACATGTGATCATTTACACTTCTTTTT
GTGTTTTCTCAAGTCATCTGGGTCTCTAAACTCTGTTCCACAATTCCGAC
ACTTGACGTCAACCCTTCTTCCATGTGCAATTTTTTCATGTTTTTTTAGT
CTCTCTGCGTCATGCAACTCTAATCCGCATTTTTTGCATTTTGTTGAACT
CTCTTCTGATTTGGTGAAAAGTTTCATCGTATCATATAGTGACTAGATCT
TAAAATGATTTTCCTTTTTGTTCCTAATGATATTGTTTATTTTATCTATA
AGATGAGAATAAATCATGGATTTGAGCAAAGTTGTAAAAATTGGCTTAAT
TGCTGGAATTTCGATAATTGCAATAATTGCAACAACAAATATGCTATTTC
CATCAAATGCAATAAATTTGCATGAGCAAGCATGCATGAGTCTTGCAAAT
CAAATGATTGAAAATATGGAAGAATCTAATTTTGACACTGAAAAATTTGC
AAAAATGAATGATCTATTATTTTCTCGTATGACTAACGAACAATGCACTG
ACACTGAAGGTTGGAAAAAAATTGTCAGCTATAGTCCTGAAGGCTAATTG
GGTCTAAATCTTTCTGGCATCATTTCTAAAATTGCTTTATGGGATGGCTG
TCTTTCTAACTTTTGACAAATTTTGTAAACACATTCTCCTACCATTGATG
AATCTGCATTTTTAACTTGGAATTTCTGAAAAATTTCATCTTCTGACATT
TTTTCCATTTGTGAATCTATGTTAAATGCAATTTCAAGTGCTACAGGTTT
TAATTTTGATTCATAATCACTCTGTAAGATTTCAATCTCTTTTTTTAGAT
TATCCAATTTTTCCTTGTCTTCTGTATTCTTTTTTTCTAGCTCTAATTCT
CTTAATTTTTTAACAGTTTTTCCACTATGATAGTCAAAACTAATGATTAA
CTCGCGTATCACACTGATAAAATCGAGAGTTTAGGATATAAGGTATATGA
AATACTAACTACCATGCAAGTAAATGAAATTTTTAAATCAATTCAGGGTG
AAGGGCCAAACTTTGGGAAACCTGCAATTTTTCTTAGAACCGCTCAGTGT
AATCTGAAATGTACTTGGTGTGATACAAAATATACCTGGGATTGGAAAAA
TTATGATTTTCAAAAGGAGGTAAAAGAGATGACCATAGACGAAGTTAAAG
ATGCTATATTGGATCTTGAGATAAAACACCTTGTAATTACCGGAGGTGAA
CCGTTACTTCAACAAGATGATCTAGCTGATTTATTGTCTTTCTTAAAACC
TGATTTTTATGTGGAAGTTGAAACTAATTGTACAATTTTACCAAACAAAA
TGTTAACTGATTTAATTGATCAATGGAACGTATCTCCTAAAACCAAAAAC
TCTGGAAATCCATTGGAACTTTGTGAAAATAATGAATGTTATTACTTTTT
TGCAAATCAAGAAAATTGCTTTTTCAAATATGTTGTAGAAAATGAAAGTG
ATATTCCTGAAATTAAAAAATTTGTCACAAAGTACAATATTCCTGAAAAC
CGAGTACAATTGATGACACAGGCATCGACAAAAGAGGAAATTTCTATGAA
AGAAAAGTCAATTTCTGAACTGGCCAAATTACATAATTTTTCATTTTCCC
CAAGACTACATGTTGCAATGTGGGGCTCACAACGTGGAAAATGATTATAA
CCAGAGAAAATTAGGATTTTGAACATGGCAAAAATAAAAGCAGGAGATCT
TGTGTTATTCTTTTACAACGATTCAAAAAAATGGCTATTAAAAATTTCTA
AAAAAGAACAATTTCATTCTCATATAGGTGTCATAAAACACGCTGATGCA
ATAGGAAAAGAATTTGGTAGTAGATTGATTACAAACAAGGACAAATACGT
CTACCTGTTAAAACCTACACTTCATGATCATGTAATGAAAATGCAACACA
GTACACAAATTGTATATCCGAAAGATTTTGGTTACATTGCAGCTAGAATG
GGCGTTCAATCTGGACAAAAAATAGTTGAAATAGGAACTGGTAGTGGATC
ATTAACCACTTTTCTTGCTAGTATTGTGAATCCTCGTGGACATGTGTACA
CTTTTGACGTTGAACCAAAATTTATGGAAGTTGCAGAAAAAAATATCAAA
AAAGCAGGAATGTCAAAATACGTCACTATGCATGAAATGAATCTAAAAAA
ATCTAAAAAAATGCCTTTGAAAGATATGGATTTGGCTATAATTGATCTTG
GAGATCCATGGGAAGTTTTACCACAGGTAAGAAAAATGTTGAAAAGTAGC
GGAAGTATAGCTGCAATCTGCCCTACAATGAATCAGCTTGAAAAACTATC
TGTGGCATTTGTAGAAAATGAATTTACCGACATTGAATGTACTGAACATA
TTCTTCGTCGTATTGAAGCTAGAGATGGTAAAACTAGACATTCCTACCAG
GGAATTGGTCATACAACCTATCTTGCAATAGCACGAAAAGTCCACTTTAA
TAAGAAAAGAACAAAGAAGAAGTGAACTGATTGACCGCCACTAAATTAAC
AAAAGAACTCATCGAAAAATTCATTCCACCACGTGAGAATAATTCCCGTA
AAGGTGATAATGGTAAGGTTTTGGTTGTCGGCGGTAGTTACATCTATCAT
GGCGCGCCAGTGCTTTCCTCACTTGCTGCGTTACGTTCTGGCAGTGATCT
TGTTTACACATGTGTTCCAAAAATCAATGCATTTTCCACCCGCTCGATTT
CTCCAGATTTGATAGTAATTCCAATGGCTGACTCAAAACTCACACGTGGA
ACTGTCAATAAAATGCTAGGACAAATTCCAGTTGACATTGATTCAGCTGC
TATTGGTATGGGACTTGCAATTCAGGATATTGAAGCAATAAAATTACTTG
TTAAATCATTACTTGACCGAAATGTACGCGTATCCTTAGATGCTAGTTCT
CTAGTTAAAGAAATACTTCCTATCATTGAAGGACAAAATGTTGTTGTAAC
TCCTCATTCAGGAGAATTTAAAAGAATATTCGGTGAATCACCTGAAACTG
AAATTAATTCAAGAATTTCTATATGTGAAAAGTTTGCAAAAAACCATTCA
ATTACAATTTTACTCAAAGGTCAAGAAGATATCATTACAAATGGTGATTC
AACTTATACAAATCCTACATCAACTCCATGTATGACCGTAGGAGGTACAG
GCGATGTTTTATCTGGACTCACAGCTGGATTCTTATCTAGAAATAAAAAT
ATGATTGAATCTACAAGTACTGCAACATTTGTCAATGGTGTTGCAGGAGA
AATACTTCAAAAAGAATTTGGAAACCACATACTTGCAAGTGATTTAATTT
CTGTATTGCCTAAAGTTCTAAACTCACTTGATAATTAAAAATGAACTCTG
AAAAAGCAATCAAATTCATTGATAAAAATAAAAATTCTCTTTTAAAAGAT
CTACAAACATTAATCCATCAACCAAGTATCTCTGCAAAAAATGAAGGAAT
CAAAGAATGCAGTGTTTTAGTATCAAAAATACTAAAAAAATCAGGCATAA
AATCGGAAATATTACGATTAGGAAAAAATGCGGCTCCTTTAGTATATGGT
GAAGTAAAATCAAAAAATAATCCAAACACTACTTTGTTATTCTACAATCA
TTATGATGTTCAGCCTGTAGAGCCTCTTGAATTATGGGATGATCCTCCTT
TTAGCGGCAAAATAATTGGAAATAAAATTTTTGGTCGTGGGGCATCTGAT
GATAAAGGTGAACTAATCACTAGAATCAAAGCTGTCGAGTCTTATTTGAA
AACATATGGTGATGTTCCATGTAATGTAAAATTTGTAATTGAAGGTGAAG
AAGAAAATGGAAGTGAAAACATTGGAACGTATTTAAAAAAATACAAAAAG
AAATTTTCATGTGATGGTGTTGTTTGGGAATTTGGTTATGTTGATCAAAA
AAATCGTCCTATAATTGGACTGGGTATGAAAGGATTATTGTACGTAGAAC
TTACTGCAAAAGAATCTGTACGCGATGTACATTCTAGTTTTGCAGTAATT
ATCAAAAATCCTGCATGGAGACTAGTTCAGGCACTAAATACGATGCGTGA
TGAAAATGGCAAAATTTTGATTAAAGGTTGGTATGATGATATCAAACCTC
TTACTAAAAATGATATTAAATTAATTCAAAAAGAACCCTTTGATGCAGAT
GGTTTCAAAAAAGAATACGGAGTAAAAAATTTCGTTGGTAACAAAAACTC
ACTCGATGCAAAAAAAGCATTGGTGTCAGGTGTAACATGTAACATTGCAG
GCATTGATTCTGGTTATACCGGCGATGGTGCAAAGACTGTCTTGCCTGGT
AGCGCAAAAGTGAAAATTGACTTTAGATTGGTTCCAAACATGGATCCAAA
AAAATTAATAAAATTACTAGAAAAACATCTTCGCGTTAATGGTTTTGGTG
ATATAACGATCAATGTTTTGAATGCAGAAGCTGCTGCAAGAACAAATCCA
AATGAAAAAATTGTAAACACTGTTTGTGAAAGTACAAAAAAAATTTTTGG
TGATTATGTTTTGAACATTTCTAACGCAGGAACTGGACCAATGCATGCAT
TTACAAATATTTTGTCAGTACCATGCATTTCTGTAGGTGCATCTTACATT
TTTTGTAGAATGCATTCGCCTAATGAATTTGCAAAAATCGATCTGTTACA
CAAAACAACAAAGAACATTTGTGTACTCTTAGAAAACTTTTCACGATCAT
AATTTGCAAAATCTACTTGATTATTTTACACAACGTGTGTGAAAACATGT
AACTTGTATAGTATAACACTGTTAAGATCTCGCAACAAGTTATGGCTATG
TCTAAAGCTAAGAGAAGCGCAGCAGCTAAAAAAGCAGCACGCACTCGCAA
AAGAAGAGCAGCAGCCGCAGCAGCAGCAGCTACAAAGAAGAGAGCTTCTG
CAGCACGTAAACGTAAGAGAGCAGCCGCAAAAGGCGGTGCAAAACGTAAA
GCAGCCCCAAAAAGAAAGGCAGCAAAGAGAAAAGCAGCCCCAAAAAGAAA
GGCAGCAAAACGTAAAGCTCCAAAACGACGTCGTCGTTAAACTGATCGAA
AAATATGTCAGTAACGTTGACCGCGGTAACACGCTGATGCGTTCTCGGCA
ATTCACGATCTACCGTTTTTTAGATACCACCCTAACTAAGGGTATTCACA
AATTTTTACTAATGCTTTTATTGTCTATTTTCAGAGTGTAATCATGAGTT
ACATGCCAGGCGCAACCGCTGTAGGTATCACCTTTGATGAAGGTGTGGTA
TTTGCAAGTGAGAAAAGAATCGCATATGGAAACTTTTTGGTTAGTAAATC
AACAAAGAAAACTTTTCCGATAACTCCTAAAGTTGGTGCAACTTGTGCTG
GTCTGGTAGCTGATATGCAATTACTATCATTACAAATTTCTGCTTTAGCA
AAAATTAGAAAAATGGATTTGAAACGTGATGTTCCACCAAACACAATTGC
AAAAATGATGTCAAACATGATGTATGAAAGAAGATACTTCCCATTGTTGA
CACAAGTAATTGTTGGAGGAATGACTGACAAACCTGTCATATACACACTT
GATCCTCTTGGCTCCGTATTACCTGATGAATATGCTGCAGTTGGTACTGG
TGCTGAAATGGCATTAGGTGTCTTAGACCCACAGTTTAAAGAAAACATGA
ATGAAAAAGAGGCTACAGATTTAGCTGTAAAAGCAGTACGTTCTGCAACA
ATGAGAGACTCATTCAGTGGTGATGGAATTGATGTTTTAGTAGTTAACAA
AGATGGAATTACTGAATTTACTGAAGATGTTAAATAATCTATAGTGTCTT
AGAAATTTCCCACGCCTTATCAGAAATATAGTGTAAATTTTTCAATACCT
CTCCTTTATCCATATTGTCTAATTCTGAACTATCTACTATTGATTTTCCT
ACAGCCAAAAATTTGTTCTGTGATTCCTCTACTATGCATACTATGTCATC
CTTGGAAAATTCTGTAAATTTTTTAATTCCTGGTCTCATGAGATTTGCTC
CTTTACACATGAATTTTACCGCGCCCATGTCGACCTGAACATATGGAAAT
TTTTCCAATGTTGCAATTTCACTAAGAAATGGGAGATGTTCATCCTTAAT
TTTTAAAATTTTAATCTCATTACCTGTGATTAATTGAATCTCATCATCAA
TTTCATAGACTTTGAGATTTTTCACTTTAGGTAGATCAATTTTCCATTTT
TCTGAGACAATTTTTAGCAATTGTGTTGTCTCGCTCTTTGAAATTAGATT
TGTTTTCAAGATTTTGTAATCTCTTTTCTAATATCTATCAGGTCTCTAAG
TATAGAACTAGCAGTTTCTGTTCCTCCTGCCCCTCTACCAATTATTGTTT
GAGTACCTGAGTGTTCTGATGTAAATGATATTGCGTTTAATGTTCCATTC
ACGCATAATGGGTCATTAATCTTGATTTCTACAGGAGATACTGTCAATTC
TTTGTTACATGATGCAATTAATTTCACTGCAGACCCATTTTTCTCTGCAT
TTTTGATATCATTTGTGTTTACTTTACGTATACCTTTTTTGATAATGTCG
GGCATGGTTACTTTCATACCCATTATCCAATTTGCTAAAATGACAAGTTT
TGCAGCTGCGTCTAATCCATCTAGATCAAGTGCTTCATCTGCTTCAACAT
ATCCTTTTGATTTTGCATCGTTTAATGCGTCTTCAAATGACATTCCTTCT
GCCATGTTTGTTAGTATGTAGTTAGTTGTACCATTAAGAATTCCTTGAAA
TGATAATATTTTTTCTCCTCGTAAACTATTTTTTGCATAATCCAAAATTG
GTGTTCCTCCACCAACAGTACCACTAAATCTTAACATAACTTGATTATAA
TTTGCTAATTCCATTAATGATGGAAATGCAAGTGCAAGCGGTCCTTTGTT
GACTGATATGACATGCATCTTCTTTTTCATTGCAGAAATAATGTGACTCA
TTCCCGGTTCTGCATCTTTATAGTTACTTGCAGTAGTTTCAATTAATACA
TCTGCATCAAAATTTTCAATGATTTCTTTACCTGAAATTTGTTTTATTGA
TTTATCGTAATTTCTTACTGTGCCTGATTGTTTTTTGATTTTGTTTAGTT
TCTTTAAATCTAAACCGGTTTCATCATATGCGCATCCTTTACTGTCAAAT
ACTCCTACAATTCGTGGTCTTAATCCAAATTTGGAATACAGATCATGTGT
ACGTGATTCCAAAAGCTCTGAAAAGCTTTGTGCAACTACTCCAAATCCGC
ATAGTATTATTCTCATAGTATCGTAAAATCAAGTCGATTATTTAATTTGA
CTTGTCTAATTTGAGAGATACTGAGTTAATACAGTATCTAAGTTTCGATG
GAGCGGGACCATCATCAAATACATGTCCCAAATGTGATCCACATTTTTTA
CAATTAACTTCAACTCTAACCATTCCATAGCTTCTGTCTTCTATGTATTC
TATTTGTTCATCATCTTCAGGTTTGAAAAAACTTGGCCATCCAGTACCTG
AATCAAATTTTGCATCGGATGAAAATAATTCTACTCCGCATGCTTTACAT
TTGTACACGCCATCATCTTTACAATCCCAATACATTCCAGTAAATGCTCG
CTCGGTACCTTTCATTCTACAAACTTCATATTCTTCTGCAGTCAATTCTT
TTTTCCATTCTTCATCTGTTTTAGTAATTTTTTCAGTCATTGCCTATTCC
TTTTTTCTTCTGTTCTTTTTTCTGATTCAAATCTTTCTAATTCGTATTTA
TTCATATCTACAAATTTCATTATATTGCTAAGAATTGGATGTTTTTTATT
TATTGCCTGATACATTTTTTGTGCAACAATTCTATAATCTTGATGTCCTT
GAGGTACCGTTCTTAATTCAATCATGTGAACAGCTTCTCTCATATTCATT
TTCATCATGTATGGATAATTATATCCAAAATTGACAACGTACTGTGCTTC
TTCAGGATTTTTCTTTTGAATTTTTTTGAAAACAGTGTCTGTGTTATTCA
TACATTCTTTGAATTCTTTTTGCATTCCAAGATCTTTTACTTCTTGAGGC
ATATCATACCCATGATGTGTTGTTAGTAGTTGTCTTTCTAATGTTAATGC
TCTATGTCTGTGAAAATCTCTAAACATTCCAAAATTTGTGACTAAATCAA
AGGTGTATTCTGCCATTTCAAATGCACGTGATGGTCTATGCCTTCTATTT
TTTCGTAAATCTGCCATTTCTAAAATAATTTTCTTTTTCTTTCCTGTTGG
AATCTTTTTCACTTGTTGTAAAATTTTCTCAAATGATATTCCTGGAGATT
GCTCATAAATTATTGCCGATATCACACTGTTGATTACCTTATTTTCATTC
TCATATTCTACTAATTTTGCTATTTTTCCTTTAGATGGTGTGCCTGAAAT
TGAGGTTTTTGCCACATTTTGTGCTGATTTTTTCACACTGTTCAGATATT
TCTGTAGAACTTTTCCATATTTGTCATCAGATCTTCGAACAAATGATTTG
ATTGTAGTGTCTAATTCTTTTTTAATTTGTAATGCTAAATTATTTTCTTC
TTTTAATTTTGATGCAAATAATATTGATAATAAATATTCGAATGCCCTAC
CATTTCCCGTAACTCCTACATTTGTTAACGTTGATGCAGGAAGTAAACTT
CTTAATGCATCAAGTGCTTTTGCTTTTGTTGCAGCATTGTATATTCTCAT
TGATGATTTAAGAATTGAATCATCATTTATGGCACTGAATTTTTTTTCTT
TACCATCTTTATCTTTAAATTTATAATTATTGATCGAATCTCTTTCTCGA
ATTAATTTTAACATAGGTTCTATATTTTTTGAATAAACTTCAAAGTCTAA
ATTACATGCATCGATATATTCATCTGCAAATTTAGTTTTCATTATTGTCG
GTTCATGCAGAAATTTGTATTTTCCTTTAATTTTTTTATCCCATGAAACA
TAGCGTGAGGATTTTTCTAAATATGAAAAACCAATTCTTCTATCTTCAAT
TTTTTTAACTGCTATGTTTGTAAGCCCTTCAATTGCAATTTGCGCAATAC
CTAGCTCTGCAACTGAATCATCTCCATATTCTAGTAAAACTCTATCGTAA
AACTCCTCTCCGCGATTTTTATTTTTTAAAAACTCATCTAAGAAAATTTT
CCTCATACTTTTGTCAGTTCTACTATATCGTGACATCAATGCACCACGAT
CAACTTGTCTTGGTGTTATTACAGCAAAGACATTCCTATCTGAATTTGAA
AAATGTTTTTCTAAAATTCTTCTTTCATTTTTAGAAAATTCGGACAATAA
TATTATTTTTCGTAATTGGTTTTATCTTTATCTTCTGCCAATTTGAATTA
GATCGGGTGATTTTGTTGGAAGATCAGTTGCTGTTTGTTGACCTTTAGCT
TGCCAACGCGCTAAAACCTCACGAAATGATTTTTCCATTTCTTCGTCTTC
CAAATACATCAAAGTCGTAACCCATCTGCCTTTGGTTGTTTTTTCATTTC
CAACAGGTCCTCCAAGTGATTTCATCCAAAATTTAGATGGTAAAATCTTT
AGAGCATCGTTGTCAGGATCATTTTTCAATTTTTCCCAATACTCTGATAC
AAATTTCATAATCTGTGCCAATTCTTCTTTGTCAATCATGTTATTTTTTT
GTTAAATTGTAATAATAAAAATAGGTTTAGTCGTGAATTTTTAATTTAGT
TAATTTCTTTGTACTAAAATTGTCAACCTTGTTAACACTTGGTGGGTTAT
ACGGATCTGTCAATCTCCATTCATGAGCAACTGTGAAGTTGAGATTATTG
GAAAACCCGTAAAAGACATGTACGGTGCACCAATGGGCAAAATTTTAGGT
ACCTCAACTGATGTTGATGGTTCTATACAGACAGTCGGCATCAATTGCGG
CTCTGAAGGCCTAAAACAAATTGCTTTTGATCAACTCGTAGTTCAATCTG
AAGTAGTAATTTTCATTCCAAAGTGGAGATTGGATTCACAACGTTTACTA
AAACAAAAAGAACTTGTAATCCGACGTCTTAACGCATTGATGGAAATTGT
CTCTGACAACGACAGCATGAAGTCTGATGCAGAAATAATTCATGAAAAGT
ACAACACTAAATTAATGACACTCCAACGTACTGAATTTGAAATTAGTTCT
GAATTAGATAATAGAGTCGTCGAAATTGAAGAACAGGAAAAATCTGTCAA
AGTTCTTTTGTTTGACGCAAAAGTTCAACTCAAAAGTAACGAAATTTCTC
AGGAGACCTTCGACCATGTTCAAAGCGAAACAGACGAAATGCTTCAGCAC
ATGAAACATGAGAAAGATGAGATTTCTAAAGTTAAATCCAGACTAGCAAA
TCTCTCACTCGAAGATATGATTCCAGAGGTGTCTCCATCAGCGATGCCAG
GAACTTATCTACCACAACCTTCTGATGATGAGCCAATTGAGACTCGTTTG
CCAGAACCTCCTAGCGTCGAGTCCTCATCACAAAAGTCTTCTGAGACTCA
AGTAATGACAATTCCTGCACAAGAACAAGTTCCAGCAGAACCTGAATCTG
ACTGGATTAAAAGAATGAATTCACAATAATAATTCAAAATTCTTAAAACA
TTCATTATTCAAACAATCTATAATTGCATTCTGAAGAATTTGATATTGGT
TTGGGGAATAATGATTCCTCAATTAGGGCTTCTGCAAAAAATGATTATAT
CTCATTTTGGGATAATTGTGCAAAATCATTATCATGGTTTAAGCCGTGGA
CCAAAACTTTACAGTGGGATCCACCTTTTGCACGATGGTTTGTAGGTGGA
AAAATCAATGCGTCTTACAATACCTTGGATATTCATCAAGATTCAAAATC
TGAAAAACCAGCAATTTTGTGGGAAGGTGAAGATGGAACTGACCGAAAAA
TTACATACAAAGAGATGTTCATCGAGGTCAAAAAACTTGCAAATGTTCTA
AAATCATTAGGTGTGAAAAAAGGTGACCGTGTCACAATCTATCTTCCAAT
GATACCAGAATTACCAATATCCATGCTCGCCTGTGCCCGAATTGGTGCAA
TTCATACCGTCGTATTTTCTGGATTTAGCTCAAAATCTCTTTCTGATAGA
GTGGAAGATTCTCAATCAAAAATAATCATCACTGCTGATGGCGGATACAG
GAAAGGTAAGATAATCAATCTCAAAGAAATTGTAGATGACTCTGCATCTT
CAGTACAATTTGTGAAAAATGTCATTGTCTATCAAAGAACTGGTCAAAAA
ATACAATTGAATGAAAAAGATTTGCTTTGGCATGAGGTAATGCAAAACTC
ATCTGAAGAATGTGATGCAGAAATACTTGACAGTACTGATTCATTATACA
TCTTATACACTTCTGGTACTACTGGGAAACCTAAAGGAGTATTACATGGG
ATTGGTGGCTATCTAACTCATCTTTATTCTACATACAAATGGGCATTTGA
CATAAAAGATACAGATGTTTATTTTTGTACCGCGGATATAGGATGGGTTA
CAGGTCATAGTTATGTGGTCTATGGTCCTTTGTTGCACGGTGCAACACAG
GTAATGTATGAAGGTGCACCTGATCATCCTGATTCATCTAGAATGTGGGA
CATAATCCAAAAATATGGTGTTACAATTTTTTACACAACGCCAACTGCAC
TTCGAATGTTAATGAAATTTGGAGATGATATTCCAAATTCATTTAATCTT
TCAACTTTACGTTTACTTGGAACTGTTGGCGAACCGATTAATCCTGAAGT
TTGGAAATGGTATTTCAATGTAATTGGAAAAAAGAAATGTCCAATAATTG
ATACATGGTGGCAAACTGAAACTGGTGGAATGTTAATCAGTCCTTTACCT
GGTATTGAAACAATTCCATTGAAACCTGGCTCTGCAACATTACCTATTCC
TGGATTAGATATTGAAGTTGTTGATGAAACTGGCAATGAAGTAGAACCTG
AAACTAAAGGCTCTCTAATAATTAAAACTCCTTGGCCAGGAATGTTACTT
GGATTATGGAAAGATACTGAAAAATACAAAGATGTCTATTGGTCAAAATT
TGAATCACTATATTATCCTGGAGATTACGCCATCAAGGATTCTGATGGTT
ACTTATGGTTACTTGGTCGTTCAGATGATGTTCTAAAAGTTGCAGGTCAT
AGAATTGGAACTGCGGAATTAGAAAGTAGTATTGTTTCTCATAATGATGT
TGCAGAATCTGCAGTATGTGGAATTCCTGATGAAGTAAAAGGTGAATCTA
TAATTGCTTTTGTTATGTTAAAAGAAAGTGTTAGTACTTCTGAGGAACAA
CTTCGTTCTGAACTACGTGAAACTATTCGAACACAAATCGGTCCCATTGC
AACTCCTAGTCAATTTTACTTTGTAAACAAACTTCCAAAAACTAGAAGTG
GAAAAATCATGCGTCGCTTACTAAAGGCAATTGCAAAAAATGAAAAAATT
GGTGATGTAAGTACTTTAGAAGATGGTGCAGCGGTAAATGAAATTCAATC
TGCATTCCAAGAACTACAAAAAAATATTGAAAATCAGAAAAAATAACTAG
TAATCATCTAGCGTTGTCTCTTCGTCATCTTCATCATCCAATGCCACATT
GGTCTGAAATGCTGCCCAAACTGTTGCTACGGCTTCAGAAGTCACCGGAA
TTCCTTGTTCTTTACAAAACTTGATGAAATTTCTACATTCACCATAAACA
TCTACGTCTTCTTCAAAACTCATATTTTTTTTTAATTTTTAGGTTAGTTA
ATCTTTTTCTTCTTCTGGTTTTTCAGTCTCTTGATCTATTGATTCTGCAT
CTCTGCTCATCTCTGGAATTATTTCTCGAAGATTTTCTATTGAACTTTTG
ATTTTTAGAACTGCAACTGATGCATCAACTTTTTCTTGATCATAATTATG
ACAATACTTGTCGATTCTCTCTAAAATTCCCTCCAAGCGTTTGACATTCA
GCATCAAATTATGCTTGATATCATCATTTTCTGTCATACTGATACTGAAT
TCTTTGTTGATTTATACTTTAGAATTGGCCGTTCAGCAAGTCCATCAACA
CGAGATGGAATTGTTTGGTATTCAGTATATTCCCAAACTGACCAACTGTT
CAATTCGGCATAATGTCTTAATTAAAAGAATTGATCTAAGGTCTGGCTTT
TTTTCTCAAGACTTTTCTTCAATCTATTCATTGACGTTTCTACTCTGTCT
TTTGAAAAATCCCGTTCTTCGGATAGATATTTCACTATTCCTTCATAGTC
TGTTTCTCCAAACTCAATTTTATCTATCTTGGCAACCTCTGGCTCAAGGA
AAATTTTTCTTATTTGATCAAATGGTATCTGCTCTAGTTGCTCTTGAATT
TGTGGAATGTCTTCCAATCTCTTGTGTTGTTTGATCATCTTAATGGCAGT
TTTTGGTCCTACTCTCTCAAATCCATCTGGATTGAAATCTGTTCCAATTA
AAATTCCTGTATCGACTAATTCTTGTCTTGTTAAACCCATACTGTCTAGA
TTTTTCTGAAATTCAATCATTTCAGGCAAAACTTCAATGTAGGAATTTCT
ATTTGGAAGTTTTCTTCTTCCACTATTTGTAAAATTTCTAACCAATCTTT
TTGCACCAAATAAAATTGAATCAAAATCTTGACTTGCTGACGCAAATGCC
TGACCTGTAATTGTAAGACTTGCAGCTGTTGCTTCTCCTTCTGATGGTGC
TTGTATGTGTGGTATTCCAAATAAATCTAATAATTTCTTTGAATCTTCAA
CCATTCCATCTCTCATTGATGTGGTTTGCTGTGCATACTTTCTTGCATCT
TCCATATCTCCTGCAGAAATTGCTTTTTCATATTTCACTGTAGCCTCTTT
TTTGATCTGTTTTCTCTTTTCAATCTCTGCTGATTTTAGTGAAGGTGGTT
TGCCATCAAATACATAGACTGGTTTAATTCCCATTGTGAGAAAATTTATG
TTTCTAAATAACAATCCTGTGATGTGACTTGTGACTCTTCCTTGTGAATC
TGTTAGGTGTAATCCCTCAGGTCCTCTAATTATTGCTAAAAATTGATAGA
TTGCATTGTATGCATCAATTGCAACAACTTTGTTTGTAAATGATTCAAGC
TGTGTCTTTTCTCTGACTAGTAGTGGTTTTAGATCTAATCCCATAGTAAC
TTTCAGTATTTGCTGCTTTTTTTGTTTACTGATTCGATTTTATACTAGAA
ATTCTTACTTTGCATGTCGGGATAGCCAAGCTTGGTCCAAGGCGGACGCC
TCGAAATCTCAAAACAGGATAGCGTCTGTGCTCTGCACACGGGGGTTCAA
ATCCCTCTCCCGGCGCCTTTTTTTCTAAAAACTGATATCATCCTTTTACT
CTGAAAAATTATGAGCGTAAAACAAGATGCTTTGGATGAATTAGTAACAG
AGCAGGAATTATTGTTAATGGACATGCTCAAAAACTGGAATGATATTAGA
ACTCGTCTTGCAAACATTGAACCAAATAATCCTATGAATGAAATGTTTGA
TAAAATGATTCAAGACTTGGTAAAAATACAAAATCATACAAAGAACTATC
GTACATTATTGGAAAAAATGAAACAAATCTATGATGAATTTAACAAAGAA
TCCAAAGAATGGCATGAAAAATATGATAAATCTGCTGATTGATGGAATTA
CTGATTAATTTTCAGATAATTATTCTCTAACGCCTCGTTTTTTAATAGCT
TTGAAATTAATTATTCTATGGCTACATCAGTTAACAAAATTCTGGTTCCA
CTTGATAACTCTAAAAACTCCTTTAGAGGTTTATCGTCTGCAATCTATCT
TGCAAAAAATTGTGATGCTAAAATCATTGCACTTCATGCAGTTTATGCAC
CTCCAAAAGGTGACTTTGATACTTCTGGTAAATTCAACAAAAATCACAAA
AAACAACTAGACTCTATGATGGATATTGCAGAAAATCAATGCAAAAAGGC
TGGAGTTGACTTTGTTCAAAAGATTGTGTATGGAAATCCTGGTTATGAAA
TTGCTAAATTTGCAAATACTTCAAGAAACAAGATTGACATGGTTGTAATT
GGTTCAAGGGGACGAAGCTCTGCAAAAGAATTATTCTTCGGAAGTACTTC
TCAATTTGTTTTACACAAATCAAAACCATCAGTGCTAATCATAAAATAGT
CCACTAGTGCAAAAGAGAGGAAAAAAAGGTCCGTCTCATTTTTGCCAAAA
AACGGCATTTTCACTAATGGAATTAGTCTACGTTAAAATGATTATTAAAT
ATTATCCACAAATCATCTTATTGTTTTTCTGATTTGATTGCTTCTTTTTT
CATCCATAATGTTTTATTTTTATGATCAATTAATGATATTCCCAATCCTG
CAATTTGGTCTCTAATCTTGTCTGCCTCTTCAAACTGTTTTTCTCCTCTT
AGGGTTTCTCTCTTGTTAATTAACTCAAAAACAGATTCTATTTCTTCATC
TGAAACTGTTTGAATCTCAATTCCTAATACTTCTAACATGTATTCTAATA
CTGGTAATGCTTGCTCTGCAATTTTTTTAGTAATTTTCTCCTCTGCTGCA
AGACTGTTTATTGTTTTTATCATGTTAAAAAATACAGATAATCCTAATGA
TGTGTTAAAATCATCATTTAGTGCCGCATCAAATTTTTCTCTTGATTCTT
CAAGTAGTGATGAAATATCTTCTGTTTCTTGTGATTCTTCTGCCAATCTC
AATTCATAATAACATGTTTCAATCTGTCTTAATCTGATCAAATTTTCTTT
TAACAGATCTTCTGTATAATCAATTGGTTTTGAATAATGTCCTGAAATAC
AGAATAGTCTTGCTACATTTGGACCCCATGATTCCAAAACATGATTTATT
GATTTAACATTTCCAACTGATTTTGACATTTTTTCTCCGTTTATGGTAAT
CATTCCTGCATGCATCCAAATTTTTGCAAATTGTTCTGAAGTAAATGATT
CTGATTGTGCAATTTCATTTTCATGATGAGGAAAAATCAAATCTCTTCCA
CCTCCATGTATCTCAAAATTTTTACCAAGATACTTGATACTCATTGCAGA
GCATTCGATATGCCATCCTGGTCTACCTTTACCCCATGGACTTTCCCAAT
TTGGTTGTCCATCTGAAAATTTCCACAGGGCAAAATCTAAAGGACTCTCT
TTTGATTCATCAACTTCTATTCTGGCACCACTTTCCAGATCTTCTGTTTT
CTTTTTTGATAATTTTCCATATTCTGAAAATTTTGAAACACGGAAATATA
CTCCATTTTTAGATACATATGCAGATTCTTTATCCACTAAATTTTGAATT
AGATTTATCATATCATCGATATGTTCAGTTGCTTTTGGGTAATTTGTTGC
TCTTCTAATGTTTAACCTATCAGAATCTTCAAAATATGTTTGAATATATT
TAGTTGATAATCCACTTGCTGATTCGCCCTGTTCTTTTGCACGATTAATT
ATTTTATCATCGACATCAGTAAAATTTTGAATTAATTCAACTTGAGTGCC
ATTTGCTTCAAGGAATCTTCTCAATGTATCAAAAACTATTATTGTCCTGG
CATGCCCTATGTGTGATTGATCATATACTGTTACGCCACAAAGATAGATT
CTTACTTTATCAGAAAATTCTAATTCTTTTTTTTGATTTGTTAACGTATC
TGAAATCTTCATTTGTTAATAACAGATTGGCGTGTCATTTATCTTGTTTG
TGTGAAAATTATCTTTATTCAAAGTGCATTTGGATTGATTCGTTTATGCT
CGCTTTTCTTATACATAGAATGGATCTTTTCAACAAATTTGATATCTATT
TGTGATTCATTTGCTGTATCGTCTAATGATAATTTTTTATCTATTAAACA
ATGTAAGATGACGTCAATTTGCTCATATTCTACACCAATTTCATGTTCTG
CTTCATGATTAGGCCACAAGTGAGGGCTGCTTTTCTTTGTAATTATATTT
TCATCAATTCCTAAATGTCTAGCTAATCCTCTTACTTGAGTTTTGTATAA
TGAGACAATTGGTAATACATCTGCTGCACCATCGCCAAATTTTGTAAAAT
ATCCGATGTTAAACTCACTTTTGTCGCTAGACCCTAGCGTAACTAAATTT
TTTAAATTTGCATAATAGTATAATATGTTCATTCTAATTCTTGCTCGTAA
ATTACCTAAAGCTCGATCTTCTGGCTCTAACACCATGTTAAACTCCTTAT
GTATTGAATTAATATCGAGTAATTTGTAATCTAATCCTAATTCATCTACA
ATCTTTATCGCATCACTGGTTTCTGATTCTGGTGAAATTTTCGAATCTGG
CATTATTACTGCAAGTGTTTTTTCTTTTACAACATTGTTACACAAATATG
CAATAACAGCGGAATCAATTCCTCCACTTAGACCAAAAATAACTCCTTTT
GAATTCGTTTCTTCAATTTTTTGTTTTAATCCCTCTTGTATTCTTGTTGA
AATACTATTGTAATCTTGATTTGTTATTTTCTCTAAAATCTCTTGGTTCA
CAGGTTTTTCTTAAACTAATCTCATAAAAAGTCTACCAGAATTATGCATC
GACATAAATGCCATCATCTCTTACATCTACATCATATTTTTTCAATTTGA
TGCCTTTTAGATAATCCATTAATTCTCCTGTCTTGATATTATAATGCCAG
AAATGTAACGGACATTCTACAATGTCTCCTTCAATTTTTCCTTTAGGTGC
AATTGAACCATCTTGATGTTGACAAATTCCATCTAATGCATGAAAACCAT
CTTGGTTAAAAACTGCAATTTTTTTACCTTCCACTTCAAACTCTTTGCTT
GAACCAGATTGAATGTCACCTTTTTCTGCAACTTTTGTCCATGTCATCTA
ATTGGTTTTGAAATAATGTTCTTTATTTACTTATTCTTGTTACCAGCTTT
CTGCATATTTCTTTTGTTCTTTTGTCAATTTGTCTATTTTGACATCCATT
GCTTTTAACGCATCAACTGCAATTTGTCTATCAATCTCTTTAGGAACAAT
CATAGTTTTTTTGCCCATTTTTTTGTGATTTTTAAAAATATACAATAATG
ATAATATTTGATTTGAAAATGACTGTGCCATGACTTCTGGTGGATGTCCT
TCTGCTGCAACTAAATTTGCTAATCTTCCTTTTCCAATTAGATAGATTTT
TCGTCCATTTCTCAAGACACATTCATCAAGTGATGGTCTTACTTCTCTGA
CAGATTTTGATTTTTCTAATAAGAATTTAGTATCTATTTCAACATCAAAA
TGCCCTACATTTCCAACTACTGAACCGTCTTTCATAGAAAGAAGATGTTC
TTTTCTAATTACACTAGTCATTCCTGTAGTTGTTATGAAAATTTGTCCAA
TCTTTGCAGCTTGTGACATTGGCATTACATCAAATCCATCCATATGTGCT
TCAAGAGCTTTTACTGGGTCAACTTCTGTAACAATTACTTTGCCGCCCAT
TCCTCTTGATCTTTCTGCAACTCCTCTTCCTACCCAACCGTAACCTACTA
CTACAATTTTCTTTGATGTAAATAATAATCCCATTGCTCTTAGATATCCA
TCTATTGTACTTTGACCTGTACCATATCTATTATCAAACATATGTTTTGT
ATCTGCATCATTAACAATTACCACTGGATATTTCAATTTACCTTGTTTTT
CCATTGCTTGTACTCTGGTTACTCCTGCAGTTGTTTCTTCTGTGGAGCCA
AGAATTTTTAATGATTTGAATTTTTTATCGAAATGTACTTTGACATTCAT
GTCTGCACCGTCATCACAGATTAAATCTGGTTTATGGTTTAGTACTTGAT
CAAGACACCAATCATATTCTTTGTTGGTTTGTCCATTCCATGCGTAAATG
TGAATTCCTTGAGTTGCAAGAAATGCTGCAATATGGTCTTGTGTTGTTAA
TGGATTTCCGCCACAAACTGCAACATTTGCTCCTAATTCTTTTGCCCCCA
TCAACAAGACTGAGGTTTCTTTTGTAATGTGTAGGCAAAATGCAATTGTC
ACTCCTTTCAGTGGTTTTGATTTTTTTAACCGTGTTAAAGTATTATCTAA
AATATCCATGTGAGTACGAGCCCATTCGTATGAGATCTTTCCCTGTTTTG
CTAGCTTTGGGTTTTTTACCTTACTCATACTTTACAACCTTCCCAATCTC
TTTAAAAACCATAGCTTAAATGCAAATAAATCCAAATTATCACAAATGAA
TAAAAAAGCAATAATCACAAGCGCTCTGCCATATTCCAATGGTGAGATAC
ATCTGGGTCATGTTGCATCTACATATCTCCCTGCTGATGTTACCACTCGT
TTCTTAAAACAAAATGGTGTTGAAGCATATTACGTATGTGCATCTGATGA
TTATGGAACTCCAATTTTAATACAATCTGAAAAATTAAAACAAACTCCAC
AAGAATATGTTGCACATTGGAATAAACGTGATTTTGAAGATTTTACAGCT
TTTGATATAGGATTTGACTTTTTTTATAAAACAAGTTCAGAAGAAAATAT
CTCATTTGTCCAAGATGTCTTTAAAAAAATTGAAAAAAATGGACATATCT
ACGAAAAAGAAATCATCCAAGCTTTTTGTACTTCTTGTGACAAATTTCTT
CCAGACCGATTTGTAAAGGGAACTTGCCCATTTTGTGATGCTGAAGATCA
ATATTCTGATTTATGTGAAAAATGTGGGCGTATTCCTGAAGAAATTGAAA
ATCCTCATTGTTCAATATGTGGTGAAACACCTGTACAAAAATCAACCAAT
CACTATTTCTTTAAACTGAAAAATTTCTCTGAACCACTTTTGGAATATCT
TGAAAATGCTCCACATCTTCAAAAAGATGTAAAAAAATATGTTGAAAATT
GGATTAAAGAAGGACTAGTTGATTGGGATATCACTCGAGATATTCCATGG
GGAGTGCCTATTCCAATTGATGGATTAAAAGATAAAGTATTCTATGGTTG
GTTTGATAATCATCTTGCGTACATTTCTTCTACGTTAAAATTTCTGAATG
ATAAAAATATTGATGGCAAAAGTTTTTGGAATGATGCTGACATTTATCAT
TTCATTGGTAAAGATATTGTTTATCACCATTATCTATTTTTACCTGCAAT
GAGATTGGGACTTGAAAAAGAATTCAAATTACCTGATTACATTCCAACTC
GTGGTCATCTTACCCTTGAAGGTAAAAAAATATCAAAAAGCCGAAATTGG
TATATTGGTTTAAAAGATTTCTTAGAAAAATTCCCTGCTGATTATTTACG
GTTTTATCTTATTTCCATAAACCCATATTCTCAAGATGATCTTAATTTTG
ATTGGGAACAATTTTCAACTAAGATTAATTCTGAATTAATTGGCAATCTG
GGAAATTTGGTTAATCGTGCTCTTGGATTTACAAACAAAACTTTTGATGG
TGTTGTTCCTGAGCCTGAAAAATTTGATGAGAAAGACTCTGAATCTGAAC
AAAAAATAAAATCTCTTGCTGAAGATATTGGCAAACTAATGGAAGAAAAT
CATCTAGATCGTGCATTAAAACAACTGATGGAATTTTCTGCTCATTTCAA
CCAATACTTCCAACACAAGGAACCTTGGAAAAAAGGACCAGGAACTAATG
CTTGCATATACCTGTCTGTCAATGCTGTTCGTTCAATTGCAATATGCTTA
CATTCATTTTTACCAAAATCTTCACAAAAAATATGGTCTCAGTTGGGACT
GGATGGAAATGTTTCTGATGTACATTGGAATGAAATGTCTAATTTAGAAT
TGAAATCTGGTCATAAAATTGGAACTACTGAGCCAATATTTTCAAAAATT
GAACAATCTGTAATAGACGAAGAACAATCTAAACTAGGAAACTAAAATGA
TTGGAAAAATATTTCCGAAAATATCTACTAGAGGGTTCTATGATCTAAAA
ACTGGAAAAACTCTCAAAAATATCTCATATGATATTTATCCAAAGACAAG
TTTTGAAAAAATCTCTCAAAAATCTGAAATTGTTATCATGATTCATGGCC
TGAGAAATAACAAATCCGGGGCATTAGCCAAATATGTGATTGCAGAAAAA
CGCTTGAAAACTCTGAATTACAAATATGATGTTGTTGGATACAGCTATGA
TTCTAACACTGCAGGTGTACAATACAAATCGACTGCACTTTCTGCATTGA
AAGTAGGAGTTACAATTGCAAAAAAGAATGGAAAAAACCTTTCAAAATTC
ATCAAAGATTTAAAATCTAAAAATCCCTCGATAAAAATTCGCTTAATGGG
TCATTCATTGGGGGCACAAGTGATACTATCTACCGTGGAATCACTTGCAA
AAAACTCGGAAAATAATGGAATTATTGAATCTGTACATCTATTCGGTGCA
TCAATTCCTGCAAATTCATTATCTCCAAAAATACACGGAAATAAATTCCA
AAAAATTGTAAATAAAAAAATTATGAATTATTACAGTCCATATGACGATG
TTCTCAAAGCTGCACATGATGAAAAATGGGTTGATTCTCCAATTGGTTAT
CGTGGTGCATTAGGAACTGCCTGCAAAAAATATCATCAAAAACAGGTTCG
TCCTCAAAACCATAGATTTGCAAGTTATGCAAAAACGATAAAATCGTTTC
CTTAAATTAAAAAGAGAATATGCAATTTTAACACATTGCTTTTTCTTCGA
GAATAAAGTATTTTGCGAGTTTAAGATATGTCTCACGTTCGAAGTCAGAT
ATCTCTTCATCACTACTATAGATTCTCTCAAACCAAGAAATTATGTTCTC
GATATCTTTTGTAGAAAAAACTGTCACTTCTGGCATAATGACCTCTAGGT
TAACTGGTATTTCATAATTTTAGTAAAAAATTGTCTCGATCAGTGTTGCT
AAAATTCCATTCTGTAAAGATCTTTAGTGGAGTAGAAGAGAGATGTTTCT
CTAAATACTGAAGTCAAATGTGCTCTCACTCCAATATGTATTACAAAATT
TGTATTTAAGATCTAATTATCCGAGTCGTTTAATGATGTGATATCCAAAT
TGAGTTTTCACTGGTGCTGACACTTCACCAATTTCTAAATTGAATGCAAC
ATCTTCAAATTCTTTTACCATCATTCCTTTTGTGAAATAGCCTAAATCCC
CTTCTTTTTTTGAACTTGGACATGATGAAATTTCTTTAGCAGCTGCCCCA
AATTTTTTTCCATTTTTTATTTCTTCAAGGATTTGTAAAGCTTGACTTTG
TTTTTCAACTAAAATATGTGAACATTTTATTTTTTGTGCCATTATTATCC
AAAAATCCTCTCTCTAATTTGTGGTACACGTTTGTATGCCATGTCTCTTA
CTTGCATTTGGTCTTGTGGTGTAGGATTTCCTCCTTTCATCTGTGCAAGT
GCTGCAACACCTAATCCTAAAATTTGACCCATGATTAATCCAAAAACAAA
CTCCTTTGGATTCTCAATTTTCAAAATTTCATTACTAGCTTCTATCTCTT
TGTAATATGCTTCAACATTCATGAGTGCCATGTCGATAGTTTGATCTACC
ATTCCTTGTAATTGCTCTTCAGCGCTCATAATGTTCTCATTATTTATTGG
ATTATAAGTAATTGCATCAAGATATCTTTTAATTAAACAATTCAATCATC
ACGATATTGTTCAAATACTTTACAGTACAGACTGCAAATGAAGTTTTACC
TCTTGTCATACAAAAATATGATAATATTAAAAAACAAAAAATGGAAGTAA
TCAAAGCCGAACAAGAACTTCAAGTTACGCTATCTGATAATGATACATTT
GAAAAATATGTTGTTTTAAAACAAAAATTAAATGAAGAATTATCTAAATT
CTATAAAACTATTGAAGAATTAGAAGAAACTGGTGTTGTTATGAAAGGTT
TAGATCAAGGCCTTCTAGATTTTCCTTCAAAAAGATTTGATGAAGAGGTC
TGGCTTTGTTGGAAAGAAGGTGAAACAGAAATAAAATTCTGGCATGAAAA
AGATTCTGGCTTTAATGGAAGAAAACCAATCAGTGTTGATGCTGAGTCAT
TAATCTAATGCTTTCTGTCTGGTTACGTGCAATAAGAGTAAAATTTCTCT
TAGCGTCTGTCATTGCTGTCTCTCTTGGATTGTCTCTTGCATGGCATTCT
GGTCATCCAATAGATATTCTTCATGCAATTTTGACATTTGCAGGTGTAAT
TTCTCTACATGCTAGTGTGGATCTACTAAATGATTATTGGGATTTCAAGC
GTGGCATCGATACAAAAACAAAACGAACTAAGATGAGCGGTGGTACCGGT
GTTTTACCTGAAGGACTATTAACGCCAAAATCAGTTTACATCGTTGGAAT
TGCATTTCTCATTTTAGGTGCAATAATTGGAATTTATTTTGTTATAATTT
TTGGAATCACAATTGGATTGATTCTTGGATTTGCAATTCTTTCTGTAATT
TTTTATTCTACAAAGATTGTTAATTGGGGATTAGCAGAAGTATTTGTAAC
AATTAAGGGAACTTTGATTATAATTGGAACATATTACATTCAATCTCAAA
GCATTGATGATTTTACAATACTTGCTGGAATTGTAGTGGGCGTTCTTTCT
TCATTAGTTCTATTTGTAACATCAATTCCTGATCATGATGTTGATAAAGA
AAAAGGAAGACGAACACTGATCATCATTTTTGGTAAAGCAAATGCAGTTA
AGACATTCTTAATTTTTCCAATATTGGCGTATGGAATTATAATTTATGGA
GTAGTATCGGGATTATTTCCAATTTACAGCTTGATTGTACTTCTGGCCAA
ACCGTTTCTAATAATGGCAATATTGCATTTGAAAGATTTAGAAAAATCTG
AAAATATTTTACTTAGTTCGATGACCAACACACTGTATTTCAGTAGAATT
GCTGGTGCACTATTTGTTATTTCATTTTTGATAGGATTTTAAGTAATGAT
ATGTGAAGTAATTTAGAATGATTTCCGGTTATGCTACATCTGAAGGAACA
AAGTCTTTCTCTGAAAAATTCCTTACTGAAAATTATAATTCATTTCAAAA
TTTGCATTTATCAAATATTGGAATTGGAACTTATCTTGGCGAACCTGATT
CACAAACCGATGAGATAGTAAAAGACGCTGTAAAAAAATCAATTTTATCT
GGAATAAATGTAATTGATACTGCAATAAATTATCGTGCTCAAAAATCTGA
ACGAAGCATTGGAGTTGCATTATCTGAATTACTAGATGAAAATCTAATCA
AAAGAGAAGAAATATTCATCTGTACAAAAAATGGCTATGTCACAAATGAT
GGTGACATCAAAGAGGATTTCATGCAATATATTATGCGTGAATTAGGTAA
ACCTGGAATTATCAAAGAAGGAGACATTTCTTCAGGCTATCATTGTATGA
CTATTCCATATCTGCAAGATCAACTTGAGCGTAGTTTGAAAAATCTAAAT
CTTGAATGTATTGATTTGATGTATCTTCATAATGCTGTTGAAGGTCATCC
TGAAATGTCTAAATCCCAATTCTTAGAAAATTTGAAAAAAGTTTTTGAAT
TTTATGAAGAAAAACGTAAAGAAGGGAAAATTAGATTTTATGGTTTAGCA
ACATGGGAATGCTTTAGAGCCACTTTTGATAACGCAATGTTTCTTTCTTT
GGAAGATGTAGTGAAACTTGCACAAGACGTTGGTGGTAACGAACATGGAT
TTAGATTCATACAACTTCCTTTCAATTTAAATTTCGATCAAGCAATGCTT
TTGAAAAACCAAACTGTTGAAGGAAAACAAAAATCAATTTTGGAATCTGC
AGTTGAATTGGGAATTGGTGTTTTTACAAGTGTTCCATTGATGCAAGGAC
GACTTTTAGAATGGGCAAAATCAAAACCACTCTTTGCAAATTCATCTCCT
TCTGTTGGTCTATTACAATTCATTCGTTCAACTCCTGGAGTTCTTGCACC
GTTAATTGGTCAAAAATCAAATACACATGTAGAAGAAAATCTTCAAATCA
TGAAAATCAATTCTATGAATCAATCTGAATACGACGAGTTTGTAAAAAAA
TTAGTTTCTTAATCATACGCAGGTTAGCATATTCTTTAATTTTTCAATCT
GTATTGCATAATCGCAATTTTTACAAACAATCCAGTTTTTGGTTTTCATT
AACATTCCTAAACAGTTGTATTCAGTCATAAATAATTCCTGTTTCCCACA
CTCAGAACATGCACCAAAAAGTTTTTTCATGTACTAAATTCATTTTTTTC
CATATAAGACATACTTATGATTAATGAGTTCTACCTGTTTAGATAAATAG
AAATACGACCCTAATTGAAAAAAATTGTGAAAGTTACAGATCCTGTTTGT
GGCCTTGAATTTGATGAGGATTTATCTGTGTCTCATGAATACAAATCAAA
AAAATATCATTTTTGTTGTGATGGCTGCAAAAAAATCTTCATTAAAAAAC
CCAAAAAATGGTCAAAAAAATCTAATTAATTGGAAATTTTCCGCACATCC
TACAAAACCTTGAGTTAGGTGCAATCTCATAATCACAATCTGGACATCTG
TTATCTGAATTTGATTTTTTAACTGAATTTGTTTTTCTAAAGCATTCGTA
GTAGTGTAGTGATTCTTTAGTTCTGATATATACTCCGTCTTCTTCTAAAA
TTCTTGTTTTTTTCTCCGTAAAAATATCATCTGTAATTATTGTATTGAAT
AATCCTGTTAGATTATTGGTGCCTGATCCATCCTGCATAGGTGATTTCTC
CCTCCATGTGATGTTGTTTGGTAGATATTTCTCAAATGTCTCTCTAAGTA
TCCACTTTCCAAATTTTTCCCCCTCTTTGGAATTAATCTTTTTTGAAATT
TCTATATCATCTGAAAATTTTATTAGTTCTTCATTCAAAAATGGCGTTTC
AACTTTCATGTTTAAAGATCTGGCAATATCTTTTGATGGAAAATGCATAA
TTTTTTTTATTCGTTTTAATTCTTCACCAATTTCCTCATCTGATTTTTTT
AAAAGAAAATTATATCCTGCAAAAACTTCATCAGCACCATCCCCTGTTAT
TACAGAATCCACTCCTTTCTTCTTCAATGTGGTTAGGTAAATGTAAGGTA
CAATTGAATTGCGTATTTCTATATCGTTGTAATTGCCTAGAATTTTGATT
GTTTCATTAATTGAATCTAATACTTCTTCCATACTTACTTGAATTAATGA
TAAAGGCAATCCTAAATGTTTGGCAATAATCTGTGCAAAAGTAAGATCTG
TACCTAGAAAATCTTTAGTGATTATAGTCATTGTTTGAGGTTTCTGATCT
TTTCGTAAATGTGCCAATATGCTACTATCTAATCCTCCTGACAGTGCAAT
CCAGTCTGACTTGCATTCATTTACGGCATTAGTTAAAATCCGCATGCATT
GCTCTTCTTCTGTTTTCATGATCTAATCATAATGGCATTTTAAATAAAAA
TTTGTTAATTCATTAAGAGATAGTTTCACCTAATTTTAGCCGAACTTATA
AGCTAATCCTGTTAATATGATTCATGTTACTTCCTGCAGAAATTGAATCA
AAAACATTGATTCCCGCATTACGTGCAATTCTAGCTAAAGATTTATCTGA
AAATCATAATGTTAGAGAGGAAATGATCTCAAAAATGTTAGGAGTCACAC
AAGCTGCAATCAGTAATTATATTCGTGGAACACGTGGTGATCCAGAATTA
ATAAAAAAACTCTCTGCTGAAAAACAAGTCTCTGAAATGATTCAAGAAAT
CTCACAAAACCTTGCATCTGATATGGCATATACGCCTTCAACTCTCTCAA
AATTCATAGGGCTTTGTAATTACATCAAAACAAGTCTCTTAATTTGTGAT
ATTCATCGTGATTTAGAATCTGATATTGATGAGGCAATTTGTAATGAGTG
CCAAACTATGTTAGAAAAAGGACCAGGCAGCGTTTACTAGTTCTTTGTCA
AAATAATTTCTATATTTGAAATCATCTGTCCATCTTCTTCTGAAATTACA
CTGTCTAATTTAATATCCTCGATTTTTGAATTTCCTTTTAACATATTTTC
TGTCACAATATTTGCAATTGCTACTGCATTTGGAATTAAATTACCTTTGG
CCAGCAAAACAACTCTTTTGCTTGCATCTAATGCTGTTAAAACATCCAAG
GCGCCAGTCATAACTGATTCATCTTTTACAAAATAACTATCTTTATCTAC
ATTATTTTCTGATCGTTCAACTTCTTGTAATTCCATCTTAATTGTAATCG
TTCTGAACTTCTTTTAAATTTTATAGACGAATCGTCTATTCTTTGAAATC
AAATAATGGTATATTTTGGTAATCTCCATTAGGTAAAACACGTCTTATTG
TAATTGGAATTACTCGTTCCTCAAGTTCTTTCATAGATATGTCTAATGAA
GTTGCAGCACTTACAGGTATGTCTATGAATGGTGGTGCTCCTAATGATAA
TTGTAATGCACGTGCTCCCATAATTCTTGCTTTTTCAAATCTTGTTAATG
TTGGAGGGCCCATCAATATTTTTCCATCTGCGCTTAATTCAATTGCTTCA
TGTTGTTCATCAACATCAATAATCTCTCTTTGTCTAATTGCCTCACATTC
TTTTTCCAAATCCTCAAGTTGTTTATCAGTTAATTCTTCTTTACCTTCTT
TGATTTTTCTATAATTATCAATTGCTTTTTCCATTGTTGCATGAATACTA
ACTTCTGCATCTGGATCAATTTCCTCTGTTTCTGGCTGAATAATTTCTTC
TAATTTTGCCTCTTCAACAAGTGGAGCTGGTTCTTCTTCTTTCTTTTCAG
TTGTAATTGGTGTTTCTTCAGGCTCAGACAAGTAAACTAATTGAAAAATG
CCAATATATAATCCAAAGCTTACAATTCATTATGGACAGTGGATCTGTAT
CAAAATCTCAAGTAATTTTGGAAATAAAAGGTAAAATCAAAATCAAATGT
GAATTAAAACGTCATCTTTCTCCTTCTTTAGTTGGTACAATAATTCGTTC
ATTGCCTGTAACTGGAACTATCCACATACTTGGTACAAGTGGTGTCTATG
TTGAATCCCACATTGAATCTGGAGGTGAACGTACTAGAAATGAGTTCAAG
AAAGGTGATATTGCTTTTCTATCAGTTGGTCATGCATTTTGTTTTTTTCA
CAAGGATACAAAGGTTGGAAAAGATCTAACTCCTATAGGAAAAATTCTTG
ATGGTGTTGATGAATTACTAAATGCTAATTCTGGTGATGAGGTATCTATC
TACTGTGATGCAGGCTGATAGATATAGTGACCACTAAATCCGCCGACCTT
CTTTACAGCGCCTTCTGCTAATGCTTTTTTAAGAAATGCATTTGCAGTTG
AAATTTTTACATTTGCTTGTCTTGCTAAATCTTGAATTGTAATTGCTTTA
GATGATTTAATTATTTTATTTGCCTGGTCTTCATTGATAAATACGTCAAC
CTCTTTTTTCTCACTGTGATCTTTTTTGTCTTTTTTTGCCTTGTCTTTTC
CACCTTGTGATTTTTCACTAGATGAGACTGATTTGTTCTTACTACCCATG
TTTCTCCATCTTTAATTCCTATTTATAAACGAACAAAAACTTTGTTCATT
TCAACTTTATTAACCGTCGAATTATTGTTATGACAATGGGTATTGTTTCC
AAAGGTTCACCATGTAATGTTCAAGGTTGTGATGGAACCGCTGTACGTTC
TCTTAATACAAAAAAAGTCGAAGATGCAGGATTTCGTTTAGATTCTTCTG
GCAAGAAATCTGGATTGTGTAAAAAATGTTACAAAGAATGGAAAAAGGCA
ACAAAAGAAGACCGCTCTCTAGAACGTGCTAGATATGATAGAGGTTAATT
TAAGGTCTACAATCCGTCAATGTGTATAATTTCTGTTTTATCTGTTCTAA
CTCATATTCATCGTTAGTTTCCATTGCAGCCTCTTTTAGAGTTAGTAACA
TGTTTGTATTGAATGAATTTAGTGCAACAGAGCTTTGACCAGCAAGATTT
TGTTCAATACATGACTCTATTTCTTGCATTACTGGATTATTATTCTGAAC
TTCCATTGTGATGGGACTTTCTATTGTAATTGTAGTTTGACTGAAAAAAT
ATGCAGAGGATGAAAATCCGATGATTGCTACTGCAATAATTACAATTGGA
AACATTTTTCCCATAAATTATTTGAAAAATAAGCACTTTTAATTTTTTAC
ATACACCGAATCATTTACATTGAAAAAGATTTTTTCCATTATTCATGGGT
AGTAAAAGAAAAGACGGAAAACATGCACGATTTGCAGACCAAAAGGCCGC
TCGAAGAAAGGCAAATAAAAAATCTTAATCCAGGTTAATATCTGATTTTT
TCAAAATGTCGGCAAATTTGTCTGGGACTTTGCTTGCTGAATCTTGTAGT
GTTTTGTAATATTTGTCCAAATTTTTGTAAATTCTTTTTTGTTCTCTTGA
TTCCTCATTTGATAATGCATAGAGTGCTAACAAAGGAAATGCGATTGTGG
AGTCAGTATACACTGTAATCAAATCTTCATGTGAATCTTGCACCTTTCCC
CAACTCTTTCCTTCTTGTAGTGTTGCACCAGATAATCCTCCGGTATCGGG
TCGAGCATCTGTAATTTGAATAATGTAATCTTGTCCTCCATGATCTTTTC
TTAAAATTTGATCTAACAGTGGACCTGTCTGCTGTGCTGTATTCTTTGGC
ACTCCTCCACCAAGTTCTAAAATGCCTGATTTTTTTGAATTGTAAACAAT
AGCTGCTTGTTCAATAATCTCTCTAACGAAATCTAAATTGAATGGTTGGT
CTTTCAATCTATGTACTGCTAAATTCATTGCAAGTGATGAATCTTTGAGT
GTAGATACGTATACTGGAACATCCAACTCATACGCTGTTGTAAGAAAGCT
TTTTTCAGGAAATTTTGATTTTTCTTTACTAATCTTTCCTAAAACATTAC
AAAATTCTGCAGTTGTAAATGATTTTTCTGAAAATTTGTCCTTAAACATA
TTCTGAATAATGTTATCTTCTAATTCCAATGTTTCATAAAATTTTACATA
TACATCTCTAATTCTTACAATTTCTTTCTCATACAATATGTTATCATCAA
CTTCAAAGTGACCTTGTTTTACTGGTAGTCCCCAGGCAAAATGATCTTCA
TGGTAAACGTTTGCACCTGTTGTGACAATCCAGTCTACAAACCCCTTTTC
TAAAAGCGTCTTGATAATTCCTCCAAATCCTACCGGTGTCATTGCACCTG
CAACTGTTAAACAAATAGTTGCATTCTCATGTATCATTTTTTGATATAAT
TTTGCAGCCTCGCCTAATTGTCTTGCATTGAATCCTGAATTTGCATAAAT
TTCAATTAATTCTTTCACTGTAGTTTTTGAATCAAGTTTAATGTGCGGTA
TATCTTTTCCTTCAAAGTGATGGTGATTCACATAAAAATTTACAATATAA
GTAAAATAAGCTTTTAGGATCTGATGTTTCGTGAACCATCTTCATGATCT
GATTCACCAACATGTTCTTTCACCATCTTTGTTACATCCTCAATTATGTC
ACAAAGATGTACATCTACTTCTGTACTGAACATAAGTAATCCATCTTTTC
CACATGACATGGTAATTCTATTCACTTTTTCATATCTAGTCATGGCATAT
TCTGGTTCGCCTATTTCAGCTGAAAATTGTTTTCTTGTTTTCCATCGCAT
AATTGCTTGAGTCATGGATTTTTTTGTTTGATCCTTATCAAAATGTCTGG
CTGTACCATTCTGCATTTTTTCATAAACATCTCCGCTAAAAGAATTGTAG
ACGCCTACGTAACGGATCTTATCGTTTGAGTCTAATAATGCATTACAAAG
TTTAGCATAGTCCATAACAAAAGAGTTTAACCAGTAAATGTGTTATAAGC
TTTTCATTTCTTTTAATATCTTAATCTATAATTCAAAATATGAAATTTGT
TGATGTGCCTGATTCAAAGAGAATTGAACGTGACCCAGATAATAGAAATA
TTGTATTTTCTGATGGAAAAATAACGCAGGATGATGTAGAAATTAAAAAA
ATTGAATTATTAGAATATAAAATTAACACAGATCAAAATTTAGGAACATA
TTCAATTATCACAGCATTAGTTGATACAGACCAAGGTCTGATTGAAATTC
TTTATGATGAGGGGTATAGGGGTGATGATGCACTGAATGATTCTGCAAAT
ATGCTAATACAAAATTTAGGCTTGTCTGGATTAATACTCCGAAGTTTAAT
TTCATTAAAAAACAAACTAGGTAAAATTGAAGAGTAAAAACTATCATTAC
AAATTATCTGCTGATGATAAAAAACCAAAGTGTGCGTTATGTGACAATGA
CTGTTCATACTATTGTAACATGAATGATCTCTATTATTGCGAAAAACATG
TCATAGGACACGATGAAAATGAATCTTGATTGTTTAATACATAGTGGTTT
TATCTCTTAGCGTTGGACGACAATTTTAGGAACGAGTGTATCGATAAGAT
TGCATCGAAGATATCTGATGAAAAGATCTCTGCAGATGACCCTTCGCCTG
AAAACCTCGTATACTTGCAAAAATTTGCAATAACTTTGGGTGTAGATATC
TCAAACACTGAAGAAATAGTTAATGAAGCATTTCTGTATATTGCAATGAA
AAATGCAAAAGATATTGATCCTTTAACTAAAGGTGATGAGTTTGGCGCAG
GATTCAGTTAACTGTTTAATGATTTGAATTTTTTAATCGCTTCTTTTGCT
ATCTCTTCTGCACTTTTTTCATTAAACTTTGTGGGATCATCATTGGCAAA
ATGCTCATGATCCTTGTCTTTCTTTTCTTTATTTTCTTTCATGGTACAAT
AAGATACTCTAAGTAAATTATAAGTTGTGGCAAACATTCCAGTCATTATG
AGAATACTACAACTCCATTGTGATAATATCTCGTATGAAGCAACAAAAAA
AGAGATAAAATCTGCTGAAGATATTGAGCCTAAACCTGTTTCAATTGATG
AAGTTGTAGTCTGTTTTGTTGCCGTAGAAAATGGCGATAACAATGATGTA
GGATTGGATGCAATCTCTCAAATTAAAGAATCAATGCAAAAAATTGGCTG
TAAAAAATTATTGTTATATCCTTATGCTCATTTGAGTTCTGACTTGGCTG
CTCCTTCTACTGCATTATCCATTTTGAAACTAATGGAATCTGAATCTCAA
GACTTGGAAGTTAGTCGTGCACCATTTGGTTGGACTAAATCATATAATGT
CAAAGTAAAAGGTCATCCGTTAGCTGAAAGTTCCAAAGTGATTACAGCTG
GTGATAAAAAAGAAAAAACTTCTACTGCATTAGAATCTGAATCAAAAATC
AAATCTTATTGGTTTATTCTATCTCCAGATGGGTCTTTAACTGAATTTGA
CAAGTTTAATTTCTCTAAGCATAAAAAATTAGAAAAACTTGCAAAATACG
AATCTGATAAAAACCGTAATGTTGACGAACCTCCTCCACATGTAGCATTA
ATGAAAAAACTTGCAATTGCTGATTACGAGCCTGCATCTGATCATGGAAA
TATGAGATTTTTTCCAAACGGCCGTTTGATTAAATCTCTCTTAGAGCAGT
ATGTGACAGATAAGGTAAAAGACTATGGTGGCTATGAGGTAGAGACTCCA
ATCATGTATGACTCACACCATCCTAGCATGGAGAGTTATTTTAACAGATT
TCCTGCAAGGCAATACAACATTGACGCAGATGGAAAACAATTATTCTTAA
GATTTGCAGCCTGTTTTGGACAGTTTTTGATAGCACATGACATGCAGATA
TCTTACAAAAATTTGCCATACAGACTCTATGAAATGACTCGATATAGCTT
TAGACGTGAACAGTCTGGAGAATTGGTAGGTCTTAGAAGACTGAGAGCAT
TTACAATGCCTGATTGTCATGCATTTTGTAAAGATATTCCACAGGCTATA
GAGGAGTTTAGAACTCGTTTTGATTTGTCTAGAGATGTTTTGAAAAATGT
TGGTATTGAAAATGATGATTATGAAATGGCTATACGATTTACAGAAGACT
TCTACAATGAAAATAAAGAATTAATCACAGAGATTGTCAAAAAATTAGAT
AAACCTGTACTTGTTGAAATGTGGAAAGAACGATTCTTTTACTTTGTTTT
AAAATGGGAGTTCAACTATATTGATAATTTAGGAAAAGCCTCTGCATTGT
CCACTGATCAAATTGATGTTGAAAATGGCAATAGATATGGAATTGAATTT
GTTGATGAAAATAATAAGACAATCAATCCTATTATTTTGCATAATTCTCC
AAGTGGCGCAATTGAGCGTGTGATATATGCTCTACTTGAAAAATGTGCCA
AAGACGCTAAGGAAGGTAGAAAACCAATGTTCCCTCTTTGGCTTGCACCA
ACACAAGTTCGTATAATTCCGTTAAAAGATGAGTTTATGGAATTTTCACA
AAATCTATTTGATAAATTAACTGAAAAAAATATTCGTGTTGACATTGATG
ATAGAAATGAATCGATTGGAAAGAGAATACGTGAATCTGAAAAGGAATGG
ATTCGTTATGTACTTGTAATTGGAGACAAAGAGGTTAATTCTAAAAATCT
TAGTGTTCGTGATAGAACTCAAAGTGATGTACGGGATATTTCATTTGATG
ATTTTATTAATGAAATTCAGACCCAAAACCAAGGAAAACCAAATTCCACT
CTAAACCTTCCTCCATTATTATCTAAAAGACCTATAATCCAGGTCTAATG
AACAACTTATCTTTTCTTCTTGACGGTTAAATACAAATTCTGTGAACTTG
GTATATGCATGGAAAGTTACTAATCTGTACTGATTGTGGTGAATCTCATC
AGCTTTGTTTATGTGATGACTCTTCATGCCAGACTGATTAATCGGGTATT
ACTTTATTTTAAAGTGAATTAAAATCTGTATGATGAGTTACGCAGATTTG
TATTTGACAAGTTCTCCAAAAATTATATCTCCTTCAGATGATTCTGAACC
GGTAGCCAAATTATTTGGAATTCCATTTGACTCAACTCATTCATACAAAC
CTGGATGTCGTTTTGGTCCTGATGCAATTCGTGATGCATTTAACAATATT
GAAATTTTTATGCCAGAATTTGGGGTAGATTTAGAACAAGTTAACATAAA
GGATTTGGGAAATATGGAACACACAGTTGTTGCACAAAACATGATTGACA
TGGTTAGGAAAACTACTAGTGAATTAAAGGATACATCAAATCAATTAATT
ATTCTTGGAGGTGAACATTCACTTACCTATGGTAGTTACTTGAGCTATCC
AAAAGATACTGGTTATGTTGTATTTGATGCACATTATGATTTACGAGATG
AATATGCTGGCACTAAATTAAGTCATGCAGCATATTTGAGAAGAATTGTT
GAAGAACGTGGACCTGAAAATATCATTCATGTTGGGGCTCGTGCATTTGT
AAAAGAAGAGTTGGAATTTCTTACAGAAAATAATATTCAAACTATCTCTG
ACTCGGAAATTAGAGATGGGAATGGTCCAAAATTATTGAAACAATTGACT
GAAAAATTTGAAAATCTTTACGTTAGCATTGATCTTGATGTTTTAGACCC
TGCTTTTGCTCCTGGTGTTGGCAATCCTGAGGCAATTGGTATTACTTCTC
GTGAATTACATGACATGATTGTTTCTTTGAAAGATAAAAAAATCAAAGCT
GCTGATATTGTTGAATTAAATCCNNNNNNNNNNNNNNNNNNNNNNNNNNN
NNNNNNNNNNNNNNNNNNNNNNNNNNNNNNNNNNNNNNNNNNNNNNNNNN
NNNNNNNNNNNNNNNNNNNNNNNNNNNNNNNNNNNNNNNNNNNNNNNNNN
NNNNNNNNNNNNNNNNNNNNNNNNNNNNNNNNNNNNNNNNNNNNNNNNNN
NNNNNNNNNNNNNNNNNNNNNNNNNNNNNNNNNNNNNNNNNNNNNNNNNN
NNNNNNNNNNNNNNNNNNNNNNNNNNNNNNNNNNNNNNNNNNNNNNNNNN
NNNNNNNNNNNNNNNNNNNNNNNNNNNNNNNNNNNNNNNNNNNNNNNNNN
NNNNNNNNNNNNNNNNNNNNNNNNNNNNNNNNNNNNNNNNNNNNNNNNNN
NNNNNNNNNNNNNNNNNNNNNNNNNNNNNNNNNNNNNNNNNNNNNNNNNN
NNNNNNNNNNNNNNNNNNNNNNNNNNNNNNNNNNNNNNNNNNNNNNNNNN
NNNNNNNNNNNNNNNNNNNNNNNNNNNNNNNNNNNNNNNNNNNNNNNNNN
NNNNNNNNNNNNNNNNNNNNNNNNNNNNNNNNNNNNNNNNNNNNNNNNNN
NNNNNNNNNNNNNNNNNNNNNNNNNNNNNNNNNNNNNNNNNNNNNNNNNN
NNNNNNNNNNNNNNNNNNNNNNNNNNNNNNNNNNNNNNNNNNNNNNNNNN
NNNNNNNNNNNNNNNNNNNNNNNNNNNNNNNNNNNNNNNNNNNNNNNNNN
NNNNNNNNNNNNNNNNNNNNNNNNNNNNNNNNNNNNNNNNNNNNNNNNNN
NNNNNNNNNNNNNNNNNNNNNNNNNNNNNNNNNNNNNNNGCAATGTATGC
ACCTTGTGCTCGTAATTCTTTTGCCAATTGATGTTCTACCAAACTCACTC
TTGAGGTAACTTTTTTTGCTTTATCTTTTGGAACAGTTCCTCCACAGTTT
ACACATTGAACGGTTCCTGATGAGCCTTTACCGCCTTTTCGTCTACCTCT
ACTTGCACGTTTTAATGGCATGTTCTGGATTCAAATCTTGGATATATAAA
TGCGTTATACAAATTTAAAAAAACAATTTAAAGATCAATGATAATTACGA
ATATGAATGGTCTATGTGAGGAATGTCTCGCATCAAACATAGAAGTGAAG
TTTATCAAAGGAAAAACAATTTGTGCTAAATGTGCAAATAAGGATTCAAA
TAAGTAGTATAAAAAACAATTTTTGCTAATTATGAAAGTTGGAATATTTT
CTCATTGTACCATGGATACAATTGTTTATGAAAATGAACAATATGAGGCT
CCTGGAGGTCCTGCTAGTTACTGTTCTATAGCTGCAAGAAAACAAAAACA
TGATGTAAATCTGTATACAAAATTTGGTTCGAATTATCCTCTAGAAGAAT
TCTTTAATGAAAATAAAATTATCACACATAATGCACTATCATCAAAAGAT
ACTACAAAATTCAGAATAGAGCTGAATGATTCGGACAGAAAGCTTTTCGT
AGAAAACATGTGCGATAAGATTGATTTCATAGATAATGATGATGATGGAA
CAATAATTAGCCCCGTCTTTGATGAAATTTCTTTAGAAACTTACTCACAA
ATCAAAAATTCTGATAATTTCACTTTTTTGGATCCACAAGGATTTCTCAG
AGAAAAAAATTCCAATAACGAGGTTTCTCTAAGAAATACTACACTTGATC
TAACTAATGTCGATGCGATTAAAATGAATCCTGATGAATTGTTTGCGTTA
ACTGGTCTTACAGGACATGATGGAATAAAACAATTACAAAAACTTGGTAT
AGAATATGTAATTTATACAAATAAAAAAGAAATTTCTCTTCTTGTTAAAG
ATAAATTGTATACGATTTTCTTGCCAAAAATGACTCTAACTGATACTACT
GGAATTGGAGATATTTTTTGTTCAACTTTTACTTGTACTATGTTAAAAGA
AAAAGACTTTCTTTGGGCATTGTCCTTTGCAGGTGGTGCAGCTCAATCTG
CCTTGGAATCCAAGGCATTTGGTCTTGAGAAAGTTCCAGAAAAAAATGCA
CTAGAAAGTAACGGTTCATATTTTTATAATATAGTTGAGTTCAAACAGAT
CTAACATATATTGTCCATAACAAAATAATCTATCTATGCATGTTGGAATA
TTTGGAACTGGGTTAACTGACTCATCTGAAAGAATTCTTAAAAAAATTCT
AGATGAAAATCATATCTCATCATCAAAAATTGGAACAAAATCTAAGAATA
AAAAATCTGATTGTGTATTTGTTCTTGGCGGAGATAAAGGAGTTAGAAAT
TATTTTCATAGAACCTTTGATGCATCAATTCCTGTACTTGGAATTAATGA
ATCTGAATCTGACGGATTCCTTTCACAACTTGATTTAAAACAACTTCCTT
CACTAATCTCCAGAATCAAAAAAATGGATTTTGAAACTGAACAAGTAACT
CGTTTGGGAGTAAAAATTGATGGAAAAAATGTTTATCCTGTACTTAATGA
TGTTGCAGTTTTTTCTTCTAGAAGTGCCATGTTGATGGAACATACCTTGA
GAGTTAATGGTGATGAGGTATGGCACGACAGTAGCGATGGAATAATAATT
TCAACTCCAATCGGTTCTTCTGCATATTCAATGTCTGCCGGAGGTCCCGT
AATTTTTCAAGATTCTGATGTCTTTGGAATAATTTCTGTAAATTCCATTG
ATATTACTAGACGTCCATTAGTTGTATCTAATGCTAGTGTAATTGAAGTT
GATGAAATTTCATCAAGATTACATTGTGAAGTTGTATTAGATGGGTTAGA
TCGTTACAAAGTAAAAAATTCTGTAGAGGCCACAAATTATGAACCTTCTG
CTAATATCATTCGTCTAAAAAAAGATACCACAGCTATTTCTGCAATCGCA
AAAAAAGTCAAACTTGCTGAAGAATTATTTAATATGCCTCCAAGCTCAAA
ATTACTTCTTAAAATTTTAGAATATGAGGGTTCTATGAGTCAAAAAGAGT
TGGTGAAAAAAACAATGCTGCCTGATAGAACTGTTCGCTTAGCTATGAGC
CATTTATTGGAAAAAGGATATGTCAAAAAGAAAGTTTCCATTAGAGATTC
ACGTCAAAAAATTTATGAAATCTCAAAACTGATTAATTCTGATTTGCAGC
AGTAGTGAATGCTTTGAATACATGCTCTGGATAACCAGGTCTGCTATTAA
ATTCTGGATGGAATTGAACTCCTACAAAGAATTTATGAGATGGTATCTCT
AAAATTTCCATTCTTCGTCCTTCGTCACTTTCTCCTGAGAAGATCATTCC
TTTTTGTGCAAATTCCTCTAAATATTTTGTATTAAATTCATATCGATGTC
TATGTCTTTTTGAAATTTTGTCTTGACCGTAAATTTTGTTTGCTATTGTA
TCTGGTTTGACATTAATCTCGTTTGCACCTAATCTTAATGATCCTCCCAT
ATCTGTAATTCCGTCCTGTTCTGGGAGTAAATCTATTATTGGATTATTGG
TATTTTGTTCAATTTCTGTTGAATTTGCATCTGTATGACTACATACATTT
CTTGCAAACGATACTGCGGCTAATTGAAATCCAAAACAAATTCCAAGATA
TGGGATATTCTGTTCTCTTGCAAAGTTTGCAGTTTTTATTATTCCTTCAG
AGCCTCGTGTACCAAAACCTCCTGGCACCAATATCCCATTATATTTTGAT
AATGTGTCAACATTTCCATTAATATTTTCTGAATCAATCCAATCAATTGT
AATTTTTTTTCCAATTGATGCAGCTGCATGTTTTAATGCATGATTTACAC
TGACATAGCTATCTGCAAGTGTTACATATTTTCCAACCATTGCAATATTG
ATTGGGTCTCCTTCGTTATGTAATGAGTTGACTATCTTATTCCAGGTATC
CCAGTTTTGTGATGCATTGACATATCCCATTTTATTGAATTTCTTGAAAA
TAACATCTACCAACCCTTGATCGTATAGAATTTCAGGTACTTGGAAAATT
GAATCAACATCATGACATGAAAACACATCATTATTTGTCACATTTGTAAA
CATTGAAATTTTATTTCTTGTTTTATCTTGTAATGGCATAGAACATCTTA
CACATAGCAAATCTGGCTGTATACCAATTCTTCTTAGTTCTTGAACGCTA
TGCTGAGTAGGTTTTGTTTTTTGTTCGCCTACAACATCTAATGATGGTGC
TAATGTAACATGAACAAAAATTACATTTTCTGAACCTTCTTCAACTCTAA
TCTGCCTTAATGCTTCTAAAAATGGCAAACTTTCAATATCTCCTACCGTT
CCTCCACATTCAACTACCAGTATCTCTAACTCTTCATCTGCGGCAATTTT
TTTAATTCTATTTTTTATTGCATCTGTAACATGTGGTATGATTTGAACAC
ATGCTCCCAAATACTCTCCTTTTCTTTCGGATTCTATAACACTTGAATAA
ATTTGGGCTGTTGTAATATTATGTGATTTTGGTATATCTTGATTCAAAAA
TCTCTCATAATTTCCTATATCCATATCACATTCACCTCCATCATCTGTGA
CAAAGACTTCACCATGGGCAATTGGATTCATTGTTCCTGCATCATAGTTA
AGATATGGATCAATTTTGATACACGAAACTTTCTGATCCGATAACTGTAA
TAATTTACAAATTGATGATGAAACTACCCCTTTTCCTAAGCCGGACATAA
CTCCGCCTGTAACAAAAATGAACTTTGTCTGCATTTTTTTCTTAAACAGT
TCTTATTTTTATTCCTTTATTCGATTATCTAGTTTTGTTTTTTAATTTTT
TTGTAAATGTTGCAATTCTAGTTTGAATCTTGCTTGCAGGCGTGTTTTCG
ATAATCTTTATGTTCGCACTACCTACTATTACCGCATCTGCTCCTGATGA
TACGTATTTTTGGACATCTTTTTCTGTTGAAATCCCAAATCCTACCCCTA
CCGGAATCTTTCCTTTTGCGGAATTTTTTGTATTTTTAAGTGCATCAATG
GTATATTTGTGAATTTTAGTTTGAACTCCTGTGGTTCCAAAAACTGCAAC
CATGTAAAGGAAACCTGACGTGGATTTGATAATTTGTTTTAATCGATCTT
TTTCAGTATTCGGGGAAACAAGAAATATTGTATCTATGCCTATTTTTTTG
GCAGCTTTGACATATTCTTTTGATTCCTCTATTGCCATATCTGGCAAAAT
TAATCCGTCTATGCCTGCTTGTTTTGCACGTGAAATGAATTTTTGATATG
TCTGATTATACAAGATGTTAGTGTATGTCATTAACACCAAAGGAATATCT
GATTCTTTTCTAATTTTTTTTACAATTGCAAAGAAATTGTCAATCTTTGT
TCCACCATTCAATGATTCAGTACTTGCCATTTGGATTGTTGGTCCATCTG
CAATTGGATCTGAAAATGGAAAACCTAGTTCAATAATGTCTGTACCTCCC
TGAATTAATCCTCTAACTGCAGCAAGTGTAGCTCTTTCTGATGGATATCC
TGCCATAATGTAGGAGATTAATGCAGATTCTTTTTTTGATTTTAATTCCT
TAAATTTTTCTTTTATTTTTGACATTTTTACTCAAATACTCCTTTACAAT
ATCGATGTCTTTGTCTCCTCTACCTGATAAAGTGACTACAATTGATTCTG
TTTTTTTCATTTTCTTAGAAATTTTAATTGCATGTGCTATTGCATGTGCT
GATTCTAATGCTGGAATAATTCCTTCAGTTCGTGTTAAAATTAAAAATGC
ATCAATAACTTCGTCATCTGTTACGGCTTTGTATTCAACTCGATTTTCAT
CTTTAAGATATGCATGTTCAGGTCCTACTCCTGGATAGTCTAATCCTGCA
GAAATACTGTGGGTTTCACTAATCTGTCCATCTTTGTCTTGCATCAAATA
TGTCATCATACCATGCAATACTCCTTTTTTGCCTGCCGTAAGAGGAGCTG
AGTGTAATTTTGTTTTAACTCCTTTACCTCCTGCTTCTATTCCAATAATT
TTTGCATTCGTATCTATCAATGGATAAAATGTTCCTATTGCGTTAGAGCC
TCCACCTACGCATGCTATCACTGCATTTGGAATTTTTTTCATTTGTTTTT
TAATCTCTACTCCAATAACTGCTTGAAAATCTCTTACCATTAGTGGATAT
GGATGTGGTCCTACTGCTGACCCTAGCAAATAATATGTTGAATCAACATT
TGTAATCCAATCTCTCATTGCTTCATTAATTGCATCTTTTAGTGTCTTTG
AACCTGATTTTACTGCATGTACTTTGGCACCTAGTAATTCCATTCTAAAG
ACATTTTGTTTTTGACGAATTGTGTCCACATATCCCATGTAAATTTCTGC
TTTCAATCCTAAACTTGCACATGCCATTGCAGTTGCAACTCCATGTTGTC
CAGCTCCGGTCTCTGCAATGATTCTTTTTTTACCCATACGTTTTGCAAGT
AATGCTTGTCCCAAAGTGTTATTGATTTTATGAGCTCCTCCGTGCAACAA
GTCTTCTCTTTTCAAATAGATCTTTGCTCCCCCTACTGTTTTTGTAAGAT
TTCTTGCAAAATAGATTGGAGTTGGTCTTCCTGCATAATCTATTAGTAGT
CTTCCAAGTTCTTTTTTGAAATTTTTATCATTTCTAATTTTTAGGTAATT
TTTCTCTAATTCTTCTATTGCAGGTGCTAGCGTTTCTGGAATATACTTGC
CTCCAAAATCCCCAAATCGTCCATCTTTTGGTATTCCTATTTTCATATTG
AATTCACTAATCCTCTAACTGTTTGTTCAATGTTTTCGTTTTTCATTATT
GCTGTTCCTACAAGATACCCTCTTGCTCCGCATTTATGAAGAAATCGAAT
ATCTTCTTTAGACTCAATTCCGCTTTCTGAGATAATAATTTTTGAAGAAT
CTGATTTTTCTAGTATCTTTTTGGTTGTATTAAGATCTATTTTCAATGTG
TCCAAGTTACGATTATTGATTCCTACAATATCTGCATTAGTTTTGCATGC
ATTTTCAAACTCTTCTGATGTGTGTGCTTCGACAATCACTTTTACTCCAT
TTTTGTGCCCATATTCAATCAATTCATCCATTTCCAAAACCATCTTTTTA
TCAAAAAGTGATTGAATTAGTAGGAAATAATCAGCTCCAATTTTTTTAGC
AGCGTCAATTTGAATTTTATCGATTGTAATGTCTTTCATCAACATTGGAA
TTTCAACCACTTTTCTAACTTTCATAAAAAATTCAGGAGACCCATCAAAC
AAAAATGGCTGAGTTAATACAGATAATGCAGAAGCGCCTCCGTTAACCAT
TTGAACTGCAATTTCTATTGGGTCTGATATTTTTCTAATATTTCCTAATG
CAGGTGATGAAAATTTTACTTCTGTAATTAACGGTGCATGTTGTGAGTTT
ATGATTACATCTCCTAAATCTATTCCCGAGTTTGGAAGTGTTTCATTAAT
CTCATAAACTCCTTCATCAATTGCTTTTCTAGAATTATTTACCAGTTTTT
CTAAAATGTTTTCCATATCAGTTAAACTCCTCTAATTTATCCAATGCATT
ATTTTCTTTTGCAAACTGTTTTAATTTTTCAAATGCTTTTCCGTTATTGA
CCGTCTGTTTAGCTAACTCTACACATTCTTCAAATTTATTACTAAATCCT
CCTACCAATAATCCTCCTGCAGCATTTAGAATTGTAATTTCTTTCATTGT
TTTGTTTGATGTATTATTCAATACTTTGACAAATGAATCTATGGCTTCTT
TTTTTGTTGAAATCTGAATATCTGCTAAATTACCTTTTTCTAAATTATAC
TTACTAGGATCAATAATGAATTCTGTTATCTCTTCATTTTTTAATAAACA
TGCTTTATTTTTTGATGTTGTTGATAATTCATCCATTCCGTCATCAGACC
TTACTGTTAGTACAGTATCTGAAAAATTCTTTTGCATAATTTTAGCAATT
CTTTCGATATAATTATCTGCAAACACTCCTATCATTTGGTGTCTTACTTT
AGCAGGATTGCATAATGGCCCTAATAGATTAAACGCGGTTCTTTTACCAA
TTATTTTTCTTGCCGGTGCCACATTTTTCATAGCAGGGTGAAACTTTGGT
GCAAACATGAATCCTATTCCTATTTTCTCTATCATTTCTTCTACCACCCA
TGGTTCTGAGTTCAAATCAAATCCAAAATATTCAAAAATATCTGCGCTTC
CAGATATGCCTGAGACTGACCGGTTTCCATGTTTTGCAACATTTCCTCCT
GCACCTGCAATCACAAATGATGCTGCTGTTGAAATATTGAATGTCTGTAA
GTTATCTCCACCAGTTCCACACACATCAATTAAAGTTCCATGACAACTTG
GATTGATATTCACTGAATACTCGTTCATTTTTGTAAACATTGCACGTAAT
TCTTCATTTGTTTCTCCTTTGTTTGATAGGTCTGTTAAAAATTCTGCAAT
CTCTTCATCATTATTTTTTCCATTTAGAATTTCACTCATGACAGATGACA
TTTCGTCAAATGTTAAATCTCCGTTAATTTTTTTCATGATTTTCTACCTT
TTTTATGAAATTTGAAAAGATCTTTGATCCTTCATCTGTTAATATTGATT
CTGGATGAAATTGAACTCCTTCAATTAGATATTCTTTATGACTTACGCCC
ATAACTTCTCCATCATCTTCTGCAACTGCGGTAATTTTTAATGAATCTGG
TATGATTGTTTTTTGTCCTACAAGAGAATGGTATCTTGTTGCTCTAAATG
GATTTTTTACTCCTTCAAACAATGATTCATCTGTATGTTTTACTTGACTA
GTTTTTCCATGACGTATATTATCTGCATTTACCACCTTTCCTCCAAAGCA
TGAAATTATTCCTTGATGACCAAGGCAAACTCCCAAAATTGGTTTTTTTG
GTCCAATCTCTGTAATCACTTTTTTACAAATTCCAAAATATCGTTCGTCA
TCAGGTGTTCCCGGTCCGGGAGAAATTATTATTGCATCATAATTTGAATT
TTCAATATCGCTTATTGTAACTTTATCATTTCTAATCACGTCTGATACAA
CTCCCAATTCTCCTAATCTCTGAGCAATATTGTATACAAAAGAGTCGTAA
TTGTCAATGATTAAAAATTTCATTTTGATGCCTCCTTTAAGGCAGTAATC
ATTGCGTTTGCTTTATGTTCGGTTTCTTTCAATTCATTTTCTGCAATTGA
ATCAAATACAATGCCTGCACCTGCCTGTACAAATCCTCTTTCTTTATTGG
CAAAAATACTCCTAATTGCAATTGCAAAATCACAGCATCCGTTAAATGAA
AAATAACCTACGGCTCCTGCATATGTTTCTCTTTGAGTTGGTTCTAGTTC
TTGAATTATTTCCATTGCTCTTACTTTTGGTGCTCCTGAGACTGTTCCTG
CAGGAAAAACTGCTTCAAATGCGTCATACATGTCATTTTTCTCATTCAAT
TTACCTACAACATGTGTTACTATGTGTTGAACGTGGCTGAATCTCTTTAT
CTCCATTAGTTCTTTTACTTTAACAGTTCCATAATCGCATACCCTTCCAA
TATCATTTCTACCTAAATCTACAAGCATTGTATGTTCTGCAAGTTCTTTT
TCGTCATTTAATAATTCATTTTTTAATTTTTCATTTTTCTCTTCATCTTC
AGTAATTTTTCTTGTACCTGCTATTGGAAAAGTTTCTACATCTCTTCCAG
TAACTCTCAATAACATTTCTGGACTTGATCCAATGATTACATTTTCGTCC
ATTTTTAAGTGAAACATATATGGTGACGGATTTAATTCTCGAAGTTTTTC
ATACACTCGCAAATAATCTCCTTTTGCTTCAAATGAAAATCTTCTAGACA
AGACAACTTGAAATACATCTCCACTGTGAACATATTCCTTTGCTTTATTG
ACAATTTGTTCAAATTGTTCTTTGTTCAGATTTATATCAATATCTGACAT
TTCAAATGTTCCTACGTCTTCATCTGTTTTTTTAATTTTGTCTTTTCTAT
CTTCATCATAATAAAAATAGAAAAACTGTTTCTTTTTATTATCGTAAAGT
ATGCCGTCGTTGTAAATTCCAAATTCCATTATTGGTTTTTCTAAATCTTT
CTTACCTGGAATATTTTCAAATAACCTAATTGCATCATAATCAATATTTC
CTACTGCGCCTCCCAAATATCGGTAGGACATATCATCTGTTTTTTTAATC
AATTTTTTGATTTCTTCTAGAGGTGCATCTGTTTGAATTGTTTCTATTTT
GCCATCTCTGTTTTGAATTGTTATTTTATCAAAATAGCCTTTCACAATTA
ATTCTGGGTCAAATCCCATGATTGATGTCTCTGCAAGCTCATCAGGTCCT
TCTAGTGATTCAAACAAAAATGAATGCGTATAGTTTCGAGAAATTTTATT
GTAAACGTCAAAGGGTTGGGTTTCAGTATACACTAGAGGAATCTTAGAAA
TGCTGTGTTTTCCAAAGGTGTTCACCCATATGCACGCTAATGAAATACGG
TATTTAAACTCTAAATAGATATTACAGTAAAGTACGGTACCTTTATATCG
AATGGGTTCCAATAACGGATATGAGTCAGTTAGTATATTCTGGAAAATCT
TCATTGATTCAGGATTTTATTTTAAAAACTGAACCTGTTTTTTTGACAAG
TGATGCACATGAGATGAGCTGCTATGTATGCAAAAAAGGAATTCAAGATG
GAGTTTCCTTAACTGCAAGAACTCTTGACTCAAAAAATGTAATGTTATGT
GAAAAACACTTTGAATGATTAGTATTCTGCAGGTTTTGTAATTGCACCGT
TTGCAGCAGATCCTACGAGTGATGCAAATTTTGCAAGTGCTCCTGTAGAA
TAATTTGGTGCTGGTCTTCTCCATTGTTCTTTTCTTTTAGATAATTCTTC
TTCTGATACGTGTAGGTTTAATGAATTGTCTTCTAATTTAATTGAGATTT
TATCGCCGTCTTTTACCAATGCTATAGGTCCTCCAACAAATGCCTCTGGT
GCAACATGTCCAATCATAAATCCTCGAGTTCCTCCAGAAAATCTGCCATC
AGTAACCATTGCAACTTTTTTTCCTAGTCCTTGACCTACAAGTGCTGCAG
TAGTAGACAACATCTCTCTCATTCCTGGACCGCCTTTAGGTCCTTCATAT
CTGATAACTACAACATCTCCTTCGTCTATCTCTCCTTTAGAAACTGCTTC
AAATGCGTATTCTTCTCTATCAAAAACTTTTGCTGTTCCTGTAAATTCTG
TCATTTCAACTCCTGCCGTTTTGATTACTCCTCCCTCTGGTGCCAATGTT
CCTTTTAGAATTACGGCAGTTCCAACTTCATGTATAGGTTGTTCAACTGG
TTTGATTATTTGTTGATCTGGAACTTCTACTATTGCCAACTCTTCTAAAT
TTTCTTTGATGGTTTTGCCAGTAACTGTCAATGAATCTCCATGAATCAGA
TTTTTGTCTAATAGTTTTTTCATAACTAATGGAATTCCTCCAATTTTGTC
TAAACTATTCATTACATAATTTCCTCCAGGTTTCATATCTGCAAGATGTG
GTGTCTTTTTTCTAATTCTTTCAAAATCATCATATGTTAGATTAATTCCT
GCTTCATTTGCCATTGCCAATAAATGTAAAATTCCATTTGTAGAACCTCC
TACCGCATTTAGCATCGTAATTGAATTCTCAAATGCCTCAAATGTGACAA
TATCTAGTGGTTTTATGCCTAATTGTAGTAATTTTGCACATGCTTTTCCC
GTTTCAAGTACCATCTTGTTTCGTCTATCATCTTCTGCAGGTGGACTTGC
ACTTCCTGGTAAAGATAGCCCTATTGCTTCAGATATTGATGCCATTGTAT
TTGCAGTAAACATGCCTCCACATGAACCGGCATTTGGACATGCTACATTT
TCAATATTTTCTAATTCTTCTGCAGAAATCTTTCCTGCATCGTATGAGCC
GACAGCTTCGTAAACATCTACAACTGTTAACTCTCTTCCATCTAACATTC
CTGGCATTATAGTTCCGCCATAAACAAATACTGAAGGTATGTTGAGTCTA
ATCATTCCCATCATTGTTCCTGGAAGACTTTTGTCACATCCTGCTATTCC
AACTAGTGCATCGTATTGATGAGCTCTTACCATTAGTTCAATTGAATCTG
CAATTACTTCTCTACTGATTAAAGAAGATTTCATTCCTTCATGACCCATT
GCAATTCCATCACTAACTGCAATTGTACTAAACTCTCTTGGGGTTGCACC
TCCTTCAGTAACTCCTTGTTTTGCTTGTTGTGCAAGATTTGGAAGATGGA
TGTTACAAGGTGTTGCTTCATTACCTGTATGGCATACTCCGACAAATGAT
TTGCTTAAATCTTCATTTGTGAGTCCCATTGCTTTGTACATTGCACGATG
TGGAGCTCGTGCGGTACCTTCGACAACATTTCTGCTTGAAATTTTCATCT
TACTCACAATCTATTGATTGCTTGTGCATTTAACTCTGCTAGTTGTTTTT
CAATGGCTAATTGGTCTTCATTTCCATATGAAATGAGAATTCTGTCATCT
TCTTGAATTACATATTGTCTTATGTCTTTAACAGGTTGGTCGTTGATATA
GAATTTTATTGAATAATCCTCATTATTACAAAACTGTCTTCCATCTGGGA
AAACAAAACAATTTTCGTCAACACCAACACTCATTGAATTGAATAAAAAT
TCAAGTTCCACTCCTGTAGAATGTCTGTGTATTGTATCGCCATCTTGATT
TTCAAAGTGAATCCACGGTGTTTTTACCTGATAATTTGGTGTTGAAAAGT
CAAATTTATCGCCAAATATGCTGACTAATAGAGATGCATGAATATGCTCG
TCTCCCAATTTTCCAGCATTTTCTGGGGCTCCTGGGACATTGTTTGTTGA
AGTAACAAACTCAAAACAGGCAAATGCAACAATAACTCCAATTGCAGATA
AAATTCCTAATGCTTTTAGATTTCTAGTTCTATATTGGGCTGTTCTTTTA
GCTGCAAATCCTTCACGTTCTTCTTCTCTCTTTTCACGTCTGTTTTTACC
CATTGTTCATTCAAAATTTATCAGGCAAATAAATCCATATCGTTTATAGG
ATCTGTGAGTCTATTCCTCTATAATGACGATATTTACTGAGATAATTGAA
GGAAAATTACCTGGTTTTATTATTTTTGAAGATGAACACCATGTTGCAAT
CTTGGACAAATATCCTATTGATACAGGTCATTCATTAGTTATTCCAAAAA
AACCATATGAGAAAATTACAGATATGCCAAAAAATGAAGTTGCAGATCTA
TTTTCTCTTGTACCTCAAATTGCAAATGCAATTCTCAAAGCTACGGGAGC
AGTTGCATTTAGTATTGCACAAAATAATGGCAAGGAGGCAAAACAAATTG
TCCCTCATGTACATATTCACATCATTCCACGTTATGCCAACAAAGCAACA
ATGTGGACTAAAAGAGGAATTCCTAAAGATGATGAATTATCTCAACTGCA
ACAAAAAATAAAAGACTCTTTCTAACCTCGATTTGGATTATATCTCAATA
TTGCAGCTATATTTCCTAAACTTCCAAGCATAACTCCATGTTCTGTTTTT
CCGGATACCACTTCTACTTTAGTTCCTGTTTGAGATGCAATTAGTGCAAT
AAAATCAATAAGATCTTGATCAGTTATTTCAAAATCCATTGCCTCACATT
CTGAACATTTTTCACTCTTCATTGCTGTTTTTCTTGCAATTCTTTTACCT
TGTTCAATAAGCTCTTCTTCTACATGTGAACATCTTTTACATTTTTTCTC
GATTCGACTCATGTTTATGTCATCAGAAATAACCACCATTGCTGCAATAT
TGTTTCTTAACATTTCAATTACTTCTTTAAGACCATAACTTCCTAATCCT
GAATTTGTATTGATTTCTTGAAAGAGTTTTTCAATTATCTTTTTTTCTTC
GACCATTCTGAAGTTTGATAAAATATCTGAGCATTTTGCAAATGCTTCTC
TAATCCCTTCGGAACCCGAATATGATGCATCTATTGTGGCAATAATGTTA
TTTTGTAATCTATATTCCAAGTATTCATTCTTGATAAAATCCTCTTTAGT
TGGGCCAGGTCCAGAAACAATCAATCCCTTTACTTTGTAAATATCAATGA
AATATTCTCTGGTGATATGTGCAACTCTATTAAAGTAATATTGTAACTCC
ATTTCTCTTAATTTTTGAAATCTCTTGGCAGACTGTCCACCTTGTCTATG
TTTACCTGCAACTCCAGAACCAGTTTCTTTTAGAACTTCTAATTTATCTC
CATGTAATAATCCCCACCCTGCATCCTTTGCATCAATTGCTAACAATCCG
ATTATGTTATCATCTTGTAACATATCTTTCAAAATATCTGTATGAAAATG
ATCATCACATCTGTATAGTGATGTGGTTAAATCTTTAGGAGGTTCAATCT
CGTAAATTTTTACAACTTCACTTCCTGGTGGACCTCCTCCTTCTCTTGGA
AGTGCTCCGCAGAATACCACTAAACCTTTTTCTGGTGTTTTTTTGTATAG
TTTCAATCTTTGTTGTACTTTAGATAATGAATCTACTACGTGAGTCCTAG
TCAAATCTGATTTAATATTGTCAGCAGTTCCTTGCTCTTCTCTAAGCTGT
GTCATCACTTCATGAAGCTGTTGACCCTTTGGAATGTATACTGTAATTAG
TTCTGTTCCGCGTCCTGATTGTTGAGTTAACTCTTCTAGTGTTTTTCTAA
TTTTATACATTTTTACAGAATCAACATTCTGAACTTCAAATTTTCCCATT
TTTTTTATTCCTTAAATTAGCATATTAAGGTGATTGTATAACCTTCTCAT
TTTCATGAAGTTCCAAGTTCTTGTAATGCCTGTTCAAACCTATCAAATGG
TTGTGCACCGATTATTCTATACAATTCACTATCGTTAAAAATCAAAAATG
ATGGTGTGGCATCAATACCTATTTCTCTAGCAAATTGTTCATTATCGAGA
ACTTTTTGTTTGAATTCAGAATTTTCTAGACATTGACTAAAACTATCTAA
ATCTAATTTGATATCATTGGCAAATCCGAGTAAAACATTCTTTGTAATCC
ATCCTGTATTTTCGCCGCCCCAATTGTTATACAACGTATCGTGATATTCC
CAAAACTTGTTTTGTTTTTGGGCGCAATATGATGCCTCAGAAGCCAAAAT
TGATTGTGGCCCATTTAATGGAAAATCCTTGTAAACGAAATTTACATTTG
CGGTTTTGATATATTTTTGATCAATCTTTTTCATTGTCTCATCATGAAAT
TTATAACAAAATGTGCATTGATAATCTCCAAATTCTACTATTGTAATTTC
AGCATCTGGGTTTCCTAGAATAGTTGATCCACGTATGAGATTTTCTTTAT
TCAAAATTGATGAATTATCTGGTGTTTGCTCAAGATTGAGTGTTAATCCT
AGTCCAATCACTATCCCGATAATAATAGGGATTGCGAAAAAATAGATCTT
CATACTATGTGACGTTTTTCAATTACTTTTAAATATCTAAGCTTAGTCAA
AAAATCTATGTCAGCAAAACAATCTACTATTACCGCATCGGGTACCTCTA
AAATTGCAGTTGCTGCATTGGCACTTGTATTTGTATTCGGTTTATTCGTA
GTAGGTTTTGATCAAGGACATATTTTCAGTCTAGTTATGGGTGAACAAGC
ATTTGATGAAATGTTCATACATGAATTAACTCATGATATGAGACATGCAG
CAGGCTTTCCTTGCCATTAATTCATTCTAGAGTGTCATTCTAAATTCTAA
GAATATGTATTGACTCTTAAATAACAACACTCGCTTGCATCATTATGGCA
AAACGAGTAACTTTACCTCAGTTAAAAAAATATGATGTAACTCAGAAAGT
TATTGAAATGTTAGCTGATGCAGAATCTCGTGCAATCATTTTCTCAATCA
TTCGAAAAGGAAAAACTGCTGCCGAATTATCTGAAAAGCATAAAATTCCT
CTAAGTTCAGTTTATAAAAAAATCTCGGATTTGGAAGAACTAACACTAAT
TCATGTTGATAGCTGGCAAATTTCTGAAAAGGGTAGAAGATTCAAAGTTT
ACCGAAGTAGAATTAAGGATGCGGAGATAAGTATAAAAAAACCTGAAGCA
TCACTAACCTTGACTCCTAATGACAACAAATGAAGTGAAAAAAAGTATCG
TTCGTAAAGCCCTGCCTAAACCTAACATCTTACAATTAAGTGAATACGAC
ATAACTCAAAAAATTATGGATTCCTTGACTAATGCATGTCATCGTTCGGT
ATTATTCTCAATAATTAAGGATTCCAAAGATGCGCCAAAAATTGCTGAAG
AATTAAACATATCATTATCTGCAGTCTACAAAACTCTTGTAAAACTTGAA
GAATTGACTTTGGTTGAAATTGAAAAATTTAATTTTGTAGAAGGCAAAAA
AGTCAAACTTTACAAAAGTAGAATTGGAAGGGCAGAAATTACCTTTGATA
ATAATGATGCAACACTACATCTCTATCCTAACAACAATGATGGCTAATAG
TATTATTCATGGTCGAAATCAATCTTTTAAAATTAAATTTTAATGATAAA
GAATTTTCTCATATCCGAGATATTCGAGAAACTGTTTTTACAAATGAATT
AGGAATCTCAAAACAAGAACTATTTGATAAAAATGATGAAACTTGTGATC
ATTTCTTAATCTTTGATGGAAAAGAGATAGCCGGATCTGTAAGAATTCTT
TCTATAGGCAATATGGTAAAATTAGAGCGTATGGCAATTCTCAAAGATTT
CCGAACAAAGAATTATGGCAAAAATTGCATTTTTCAATTAAAAGAATATT
ATTCAGAACATGGTTTTTCTCAAATAATATTGGATTCAATATATTCTGTG
AGAGAATTTTATAAAAAATGTGGTTTTATTGAAGAAGGAGATGTATTTCA
AAGAGTTGGAATTGATCACATTCGAATGTCATTGACGTTATAGTCTATTT
AGAAAACACTCGATGAATTATTAACTCATAATTAACTTCAAAAAACATGA
ACGCAGAACTTTCGACAAGTAAACTTCATGATATTGCTCATATGGGAATG
CGTGCAACTATTGGTGTAATCTTCATAGTTCACGGATTTGGAAAATTTGG
AAATCCTGGATTCGGTGGATGGATTTCCAGCATGGGCATTCCTGCAGAAA
TGCAAATTCCTATTGCATTAGCTGAGTTTGTACCGGGAATTCTACTCTTA
ATTGGTGTTCTAACAAGAATTTCTGGAGCATTACTATCGATAGTAATGCT
TGGAGCAATATTCCTCGTAAAAGGTGCAACTAGTCTTACCGGGGACAAAG
GTTATGAATTTGATTTAATCCTCCTTGCTGCAAGTCTAGTCGTAATTGTT
AGTGGTCCAGGTAGAATATCTATCTCACATCTAATCAAAAAGATTCCTAG
AGTATTACAATAATCCTAGGTAACTATTTTTTCTATTTCATTTTTTTCTT
CGGCAATCTTGACTTCTCTTGCAATTCTTTTTCCCATACTCATATTTTCA
TTGAATAATAATGAATAGTATGGTGAACCGTCCATGTAGATGTTGGTTCC
TGCAACAATTCTTGCCGAAAATTCAAACGATGTAAATTTAGCATTCTCAT
CATAGACTCCCTCAATACAAAATGGACCGTTCATTCCTGGCGCAACAACT
CTTTTTGCTGCTTCAACAAAATTTTCTCCCATTGTATACACTTCATCTAA
CAATGACTCTCTCAACACTAGTGGACTATTGCCAATTACGTTGAAAGATG
GGACTTTTTTTGATTTTAATTGTTGCTCCGATGGAATTCTTCCAAGACCT
TCAATATCGGATTCATGTCTTTGATCAACTCCAAAGAATTCTAACTCGCC
AGTTAATGGTGAGTAAAAGAATTGTAAATAAGCTAAAACTCCTGCGGCAT
ATTCTTGAATGTATAGAGTTTCATCTTTTGAAATTACTCCTTCAGAAATT
AATTGATTTCTTTTTGTGTTATAATCTTCTTCATTAGCTGCCATGAAATA
TCCTTTACCTCCTGCGGCTCCTTGTCTTTTCACAATTACCAATTTTTCAA
TATCTTTAGGCTCTGTTACCGGTTTTGGCATTGGAAGAGTTGCTTCCCTC
ATGAGTTTTTCTTTCATTTCTCTATCTGATTCCCATCGTAAAATCCACTT
ATTTCCAAAAATTGGTACTGTGATAGATTCAATTTCCTCAGAGCTCATTT
GAGCAATCAATGTTCCATGAGGAATTAATATTGCATCTTGTTGTTTGAGT
TTTTCTTGTATTTCTTGATTTAATATCTCTGAAAATTTTTCTACAATTAT
CAATTCATCAATAAACTTGAATCTTCTGTATAATTTTTCACGTTTTTTCT
CACAAACGAGTATTGTTTTGAATCCTTCATCTTTTGCACCTTTCAAAACT
TGTAAAGAACAGTGTGACCCTAAAGTGGCTATGCTTGTCAAGAGTAATTT
TTCTTATCTAATTGGCTTTTTGAATCTATTCCCTAGATAGTCTGGTTGAC
ACATATTGAAAGATCTCATCAATTAACTCGATTTTTGCTTCAGATTCAAG
ATCATTTGGAATGGTTTTTGCTAAAAAATCATACATTGAAGCCTGATCTT
CTAGTTCTCCTCTCTCTTTTCTAAGGGAATATGTGGCAATTGCACCAGAT
ATGTAGGCAATAGCTTGTTCTCGCGTATTCATGAATTGTTCATTCAATTC
TGAAATAAAAATTGTAAACCAAATGTAAAATAAACCCAAAAATTACTTTA
AACTAAATGATTGGAACAGAACTAGGAGATCTTCGACGAACTCACTACTC
AACTGAACTAAATTCTTTGAATGAAGGTACTGATGTGGTTGTTATGGGAT
GGGTTGTTACCGTCCGAGGTCATGGAAATATTGTATTTGCAACAATTCGC
GATAAATTAGGAAACATTCAGGTTATAACAAAAAGTGGTGAATGCGAAGA
TGACATACGTGAAAAATTATCACATTTGAAAGAACATTCTTCAATTGCAG
TAGTTGGAAAAACTAGAAAAAATGAAAAATCTCCAACCGGAATAGAAGTA
GTTCCAAGTGAGATGCGAGTTTTCTCAGAGGTTGAAAAAATTCCTCCATT
TGAACCATATGCAAAAACTGTAAAAAATATTGATACTAGGTTAGAGGTAA
GAGCAATTGATTTACGACGAAATGTTTTACAAAAAATCTTTCTTGCAAGA
AGTGTCACATTAAGAGCACTTCGAGATTATCTAAGCAAAGAAGATTTTGT
TGAAATTAATACTCCAAAAATGATTGCCACTGCAACTGAAGGTGGTGCAG
CATTATTTCCAATATTTTACTACAACAAAGAAGCATTCTTGGCTCAGAGT
CCGCAACTTTACAAAGAACAACTAACAATGAGTTTTGAAAAAGTTTTTGA
AATTGCCCCGATATTTAGAGCTGAACCTTCTAGAACAAATCGTCATTTAT
CTGAAGCAATTTCAATAGATTTTGAGGAGGCATATGTTGACTACAATGAT
GTCATGGATAGAATTGAAGAACTAATCAAAAGCTGCATTTCAACGGTTCA
AAATTTTGTAAAAGAAAATCCTGATGTTGAGTTTACTGTACCTGAGGTAC
CTGATAAAATACCTCGTTACAAATATGCAGAACTAATTGAAAAAATGCAG
GCTGCGGGGGTAAAGGCACAATGGGGTGATGATTTGTATCCAAAAAATCT
ACAAAAAATTGGTTTGAGTGGTTTTTACTTTATTGTTGATTGGCCTATGG
GTCCAAAGCCATTTTATGTAAAAGTAAAGAAGGATGATCCAAAAATATCT
GAATCCTTTGATTTGATGTGGGGGGATTTAGAATTATCATCTGGCAGTAC
AAGAATTGAAAAGAAATCTGAATTAGAAGATAGGATGAAAAATAAGGGCA
TGAACACCGAAGCCTTTGATTACCATCTTAACATATTTGATTTTGGCGTG
CCTCCACATGCTGGTTGTGGTATTGGTCTTGAAAGATTAATGATGGCGCT
AACCGGAACTGAAAATATTAGAGATACCACATTTTATCCAAGAGATGTAG
ACCGTCTAACGCCCTAAACAATCGTAGCAAAATAATATCTATGGGGCATT
TCACTTCAAAATATGGTTGATGAAGAAGAAATTATCCGAGTAGCCAAATT
AATGAAAATTGATCTCGAAGATCATGGTGAGCATGTAAGTCGTGTAAAAA
AAATGCTTGAATATTTTGATATTTTAGACCAAATTGATCTTTCTTCCGAA
GAAATCACTTCTCAACAAAAATCACTAAATGAATTACGAAAAGATGAATT
TATCCCTTATGACAAAAAACTAATTGAATCATTAAAGAACTTCCGTGAAC
ATTATGTTCGTGCCCCAAAGATGAATTAGATGAATCTGAATACTTCTATC
CTAAAATATATTGAAGATGTAAAGTCTGGGAAATTTACAGTTGAAGAATT
TACTGCCGCAACTTTACAGAGAATAAAAGACGTTGATGAAGACGTACATG
CATATCTTTCATTAAATGATTCTGCAATAAATGATGCAAAAAAAATTGAT
CAAAAGATATCTTCTGGAGAAAAAATTGGTCAATGTTATGGATTTCCTAT
TTCGATTAAAGATAATATCTGCATTACAGGTACTAAAACTACATGTGCTT
CAAAAATGTTAGAAAACTTCATTGCACCATACACTTCTACCGTGGTAAAT
CATTTACAAAATGAAGATGCTGTAATTACTGGGAAAACAAATTTGGATGA
ATTTGCCATGGGTCTTACAACCGAATTTAGTGCATATGGCCCTACAAAGA
ATCCATGGAATCTTGATTACGTTCCAGGAGGATCCTCTGGGGGCAGTGCA
GCATCTGTAGCTGCAAATGAATGTCTTGCATCATTAGGCTCTGATACTGG
TGGTTCTGTTAGAAATCCTGCAAGTTTTTGTTCAGTGGTTGGTCTAAAAC
CTACATACGGATTAATCAGTAGATATGGATTGATTTCTTATGCAAATAGT
ATAGAACAGATTGGTCCAATGACTAAAACTGTCAAAGATTCTGCATTTTT
GTTAAACATAATTGCAGGTCAGGATGATAATGACGATACAACAATTGACA
ACAGCAATGTGAATTATTTGGATGGTATTGAGAATGGAATTGAAGGTAAA
AAAATTGGAATTATAAAAGAAATGACTACTTCTGATGGTTTATCTTCAGA
AGTTTCTAGTGCCACAAAAGATGCAATAAATGATTTTGAGAGTCTAGGTG
CCTCATGTGAAGAAGTTACACTCCCTACAATTCCCTACACCGTTGCAGCA
TATTACACGATAACATCCACTGAGGCGGGTAGTAATCTTGCACGTTATGA
TAACATTCGTTATGGATATGAAATGGATTCTGAAGGATATGAATACAATT
CATACATATCTAAATCTAGAACAAAATTTGGTCCGGAAGTTACACGAAGA
ATAATTCTTGGCGGTTTTGTTCCTTCTGCAGGACATGCCGGTAAATATTT
CTTAAAGGCATTAAAAGTAAAATCTAAATTAATTTCTGAAATTAACTCTG
CATTTGAAAAATTTGATTATCTTATTGCACCTACCGCTCCTGTTCAACCA
TTCCGCTTTGGAGAAAAGATAGATGATCCTGTAACTCTCATGCTCTTAGA
TTACAATACGGTAACTGCAAATCTTACTGGAAAACCTGCTATTTCTGTTC
CATACAGAATATCTAATGGATTGCCAATAGGTATGCAAATCATGGCAAAT
AGTTTACAAGAAAAATCCTTGTTCCAAGCTGCATATGCACTAGAAACAAA
AACTAAACTTCCGGAGGTACCATTATGACCAAAATCGGATTAGAAATTCA
TTGTCAATTAACAAAACTTGAAAGTAAATTATTTTGTCCTTGTAAAGCAA
ACTATCGAGAATTTGAACCAAATCATAACATTTGTCCTGTATGTATGGGT
TTACCAGGCTCTCTTCCACGATTAAATCAAAAAGCTGTAGAATCAGCTAC
TAGTATTGCACTGGCATTAAATTGTCAGACTCCTGAAAAAATTGCATTCT
TTAGAAAAAATTACTTTTATCCTGATTTACCAAAAAACTTTCAGATTACA
CAACTCAATGTTTATGGAGACATGAGTGTAGGTGGTGAAGGATATGTTGA
TGTCGAAGGTAAAAAAATCAAAATTAGACGTATCCAATTAGAAGAAGATC
CTGGTAGATTAATTTACGAAGGTGCTTCAGACCGAACAAAAATTACATTA
GTTGATTATAATCGTGCAGGAACTCCTTTAGTTGAGATAGTAACTGACCC
TGATTTTGAAAATCCTAGGCAAGTAAGAATTTTCTTAAACATTCTTTCAG
ATTTATTAGAAAATCTGGGAGTTGCAGAACCCGGTCTAGAAGGTGCAATG
CGTGCAGATGGAAATGTATCGATTGAAGGTGGAAATAAAGTTGAAATCAA
AAATATTGGCTCTTTTCATGATTTGGAAAAGGCATTGCATTTTGAACTCA
CACGACAACAAAGCTTGTCAGAACGGGATATTGACATTGTAATGGAAACA
CGACATTGGGACGATAGAAGAAAAATCACAGTTAGCTCAAGAAGTAAAGA
AGAAGATCAAGATTACAGATATTTTCTAGAAAATGACATACCCTGGGTAA
AAATTGAACAAACTACCCGAGATGTTCTAAAAGAAAATATGCCTGAAAGT
ATTAGTTCAAAAAAAGAAAGGTATGTAGAAAAATTTGACATTGCCCCACA
AGTTGCTGAAATAATTGCTTCGGATAGATACTATTCTCAATTATTTGAAA
ACGCATATTCTGAACAAAATGCAAAAGATATTGCAAATCTAATTACTACT
GACGTAATCGGATTCATAGATACAAAAGAAAAACAACAAAAATCAAAAAT
TACTTCAAAACATTTGTCTGATTTGATTGATGCAATTAATGCAAAAACAA
TTACAAGAAATTCTGCAAAAGTTGCACTTCAAGAGATTGTAAATTCAGGT
AAAGATACTGAACTCATACTAAAAGAAATGGATCTTGGTCAGGTATCGGA
TTCATCTGAGATAGATGCCATAATTTCACAAATCTTCGAAGATGAAAAAC
AGGCAGTTATTGATGCAAAAGAACGTCCTGAAACGGTAAATTTCCTAGTA
GGAAAGGTTATGCAAAAAACAAAAGGAAAAGCAGATCCTGTAAAAACACT
TGAATTAATCAAATCCAAATTAAACCAATGAATCTCAAAATAATCGTTGC
ACCCGTTGTAGTATTGATTATTGGAATTGGAGTATTTTCTTTCATTTCGT
CTGATGAAAACGTTGAAATTTCTGAAGATGTTGTAGTCATACAATCTGAA
GAGCCTGGTAACTTAATTCAAACAAATGTCCCATCTTTGTTTAAAGTTAT
GGCATATGAGGATGATTTTGAAATTATTAATGGAGAGAAAATTTGGCGTG
ATGTGTACTATGAACTTGATGAATCTAAAATGATGATTTATGATGAATTA
AAAAATAATAAAAAATCGGTGGTAGTTTTTCCTATATTTACTGCAGCTGC
CTATTCTGAACCTGGATTTTACACATTTTATCGTGGAGATTGTGATCAGG
AATTTCATGGAGTTTTATTTAGAGACGATGATTGTCTTACAGTAAAACTT
GAAGAAGAATATAGTCCACTTTTTACATCAAGTGCTAATGGTGTACAAGT
TCTAAATTTGTTAGATTATGAAATTATTACAGATATTACTATTCATCAAA
ACCCTGAAATTCTTTTAGAATATGAAAAAATAATTTTACTTCATAATGAA
TATGTTACATCTATCCAATTTGATGCAATCACATCTCATCCAAATGTAAT
CTATCTTTATCCTAACGCATTATATGCTGAAATCGATTTTGATGAAGAAC
TATGGGAGATTTCTTTGATAAGAGGTCATAATTATCCTGACCCGTTAATT
AGAAATGGATTTGATTGGAAGTTTGATAACAGTCTTGAGGAATATGACGT
AACCTGCAAGGATATGAAATTTTCAAAAATAGACAACGGTTGGATGTTAA
ATTGTTATCCTGAAAATATACTTCATAAAAGTAAAGAATTACTAAAACAG
ATTAGAGATTTTTAAGAATTCATCTCATTATGGAAACAAGTATCTTCTCC
AAGATGACATGCTGGTCCTGATGGTTCTACCAAGTAAATTATTGCATCTG
AGTCACAATCAACTAATATTTTTTTAACTTTCTGTGTATTTCCAGATTCT
TCGCCCTTCATCCATAGTTTATTTCTGGAACGACTCCAAAACCATGAGTT
TCCTGTTTTTTTAGTTAATTCTAGTGATTCTTTGTTCGTATATGCTAGGG
TAAGTACATCTTTTGACTCTGAATCTTGAACAATTACCGGAACAAGTCCA
TTTCCTTTTTCAAAATCAATATTATCAATTACTTTTAATGTCATTTCTTT
GCTCCTATCTGATTTGCAACCATTGGTAAGAATGCACCTACATCAGATAC
TATTCCCAATGCCTGCCATGTTCCTCTATCCATCAATTTTGTTACTGTAG
GTTGGTTGATATCAATTACAATTACCTTGACATTAGCAGGTAGCATATTA
CCTGTTGCAATAGAATGCAACATTGTAGATACCATGATTACCATGCTTGC
ATCTTTCAAAACCTTCTTGTATTCTCTTTGAGCTTCTGCAATATCTGTAA
TTACATCTGGCAGTGGCCCATCATCTCTTAATGATCCGGCCAAAACAAAT
GGAATATTCTTTTTAACACATTCATACATTATTCCACGTGTAAGCTTTTT
CTGTTGAACCATTTTTTTCAAAGAGCCTGCTTTGAAAACAGAATTGATTG
CATCCATATGATTTCTATGACCTCTAACAGCTAATGTGCCATCTTTAACT
TTCATTCCTAATGATGTTCCTAGAGTGGCATATTCTACATCGTGTACCGC
AAGTGCATTTCCAGCTAGAACTGCATTAATGTGTCCTGTTTTAATCATTT
TTGCAACTGCATCAGCAGCTCCTGTATGTACAATTGCAGGACCGCCAACT
AGTACAATTTTACCTCGTTTCTTTTTTGTATTTATGATGTCTTCAGCTAC
CTTTCGTGCAATATGTTGAGTTGGACGTTCACTAGAACTTCCACTTCCCA
TAAATTGAAATACATTCATTCCTTCTCTAGGACGTTCTGGAGTTGAAACT
TTAATTCCTTCTTCACCAACAACAACTTTGTCGCCTTTTTTCACTTCTCT
AATTGGAACACATTTTGCATTATTTCCTTTAACAACAATACATTTGTCCA
TCATCATATTATCTACATTAATCCATTTGTTATTATGATAAATTGCAGTG
TGATTGTTTGTAGTGCTGTAAAAATTGTCTGGAAATACCATGTTTTTTAA
TGCAGATTTAGTTTTACAATTTTTTTGAGTCTTTGTAGTTGCACCTTCTC
TGTGTAAGGCAGTCATTATTTCACTCAAATGAGTTTTATTTTTTCCAATA
ACTCGTAATTTTGCATAACTTTCATCTGTTTTCAGCTTTCCAACTGAAAT
TTTCATAACCTCAAATTTACCATCCAGATCCATAACTCTATCAAAGATTT
TTGTTAAAACCAATGAATCGATGAGGTGGCCCTTGACTTCAATGATTTTT
GAATATTTGTTCATCTTACTATGATATTTGATGGCATTAATAAAATCTAC
ACAGGTAAAGCTACTTTGCCTTTGTACTCTACAATGTTATCTTTTTTCAA
TAATTCTACAATGTTGTCCTTTTGTTCTTGATTAAGACTCTGAACCAAGG
ATTTTGAGGTACCTTTTGCATCACATAACGCAATAATGTATCCACTTGAG
TCTGTTAAAACAAAACCTGATGATTCATCAATTACCGCATAGAGGTTTTC
TTCTCCAACTGGTTCCCAAACGTTAGTTTTGTTATCACGTAATGCTAAAG
CTGGCATTGCTCTATCGTTTGATATTGAATTTAGATATGCCCGTGCTGAC
TCGACTCTTTTTTGTCCTTTTTTCAATGCTTGAAAATATTGCATGTAATA
GAAATATTATAAATGCGATATAAATTAACAATTCTATGCCACTACTGAAT
TCAACAATAATGCGTTTAAACGAAATTACGACTTTAGTTGAGGATAAAAC
TCAGTTAACATCTGAAAATGAATCTCTCATAAAACAAATTTTCAAAGAAA
TTAATGAAAAAGGGGAAAGATATGATGTAGATGAAATTGAGTCGTGGTTT
GAAAATGAAGGTAGTTGGAATGTTAAAGATGTAAAAACACGTATTGTGAA
TATTTCACATTATGCCCAATCAAGATTTGAACAAACAAACAAGTTTCGAA
TTGTAGATGATACTTGTGATGATGGGGATTCATGTAGTTGTGGGCATTAA
TTAGATTCAATTTGTTTTAATAGCCTGGAAACAACCTCTGCATTATCTTT
ACGTTCTTTAGTTATCTCATTTAATCTCAAATTTTCATTTTCTGTCCTAC
TATCTTTTCCAATTATTTTGAAATATTCTGTATCCAAATCATTATTTGAT
TGTAATCGTTTAATAATTTCAAATAAAACTCCAATTAACTCATTTTGTGC
TTTTATTAATTCATCTTGATTTTCAGACATGATGTAATATCAAAAAGTAA
ATTTATAATTATTTTAAGATGTCCATCAGAACCTTCTTCACATCAGGATC
TATTATTTGTTCGACTGCAGAAATTATAAACGGTTTAACTTTTTCAGGAT
CAACATCTTTTTCATAAATTTTTGCTTGCAATGCCATTTCTAATTTATCT
AATTCGTAAACTAGTTTAGATTCAGGTGTTTCCCTAGACAAAAATTCATC
CCAAATATTCTGATAGTCATCTTGAATTTTTTGTGGAAGGGATTCTAGAA
TTTCACTCATGGCATAATTTTCTAATTCTGATTTTTTATCATAGCCAATT
TGTTCAGGCATGAAATCTCCAATTTTTGATTCTGCCCAATCATGTAAGAT
AGTCATTTTGAGTACTTTTTCTGAATCAAGAGATTTCATATCTGACAATA
CCATAGACATTACAGACATCATGTAGGAATGTTCTGCAACGGATTCAGAA
TTTTCTAATCCAACTTTGATTTTCCATCCAGAACGTGGTAATTTTTTTAA
TTCAGCTATTTGAAAAAAGAATTCAGAAATCATATTTTTCCAATTACATT
CTTTTTAATAAATTCACTAGTAAGATACAATATTCATAAATCTCTCATCT
GTAAAAAATTTCTCAAATTCTTTATTTTGTCTTGATTTATTTTTCAGATT
AGGTAGTGCATTTACTGCTTTTTGCAGTAAATTGAAAAATTGTTCTTCAT
CCCCTAGTTTCAAAAAATTAGATGCCATTTCATACAACACCTCCCCATTT
TCTGGATAAATATCAACTAATTTCATACATATCGTATTAGATTCCGCAAA
TCGGTCTAATTTTTTTAAAATACGTAATTTGTGATATAGCGCAATAATTT
CATCAGGATTATTTTTTAATAATTCATCACAAATACCGACTGCTTTATGA
AATTCTCCAGTTTTTCTAAATAATGATATTTTATTAATTAAAACGGTTTT
ATCTTTAGGATTTATTTGTAAAAATTTATCATAGCATACAAGTGCATCAG
AATATTTTTTTAATTTACTCAAGGAATAGCCCTTATTGTTTAATGCAATC
AAATTATCAGGCTCCTTATCTAAAATTATATTGTATTTTTTTATTGCATC
TTGAAATTTCTTTTCAAGAAATAATCTATTACCCTCATTGATTTCATCCA
TGATCAATATTGTTGGCACCATGTGAATTTTAACATACCCTTAATAGATA
TGCAGTAAGCGAATTTTTATGAAGATTTATACTAAAACAGGGGATGAAGG
TAAAACATCATTATTTGATAATTCCCGTGTATGGAAATCTGATGAAAGAA
TATTATCATACGGTGCAGTAGACGAACTTAATTCCTCAATTGGTGTGGCT
TTATCTCTTGAATTAGATCCTGAAATTAAAGATATTTTGATTAAAATTCA
AAACGATTTATTTATTGTTGGTTCAGATCTTGCAAATCCAAAAATGTCCG
ATAAAAAAATTAGAACTACTCCTGAAATGATTACTTTCTTAGAACAAAAA
ATGGATTTACTTGAACCTCAATTGGAGCCGTTAACTAGCTTTATACTTCC
TGGAGGAACATTACTTGCATCTATACTTCATCTATCCCGAACCATATCTA
GAAGAGCAGAAACACATGTTGTGGCATTATCTAGAAATGAAGAAATCAAT
AAAGATGCAGCAATTTACTTGAATAGACTTTCTGATCTAATGTTCATTCT
AGCACGTTCAATTAACAATAGGAAAGATAAGCCGGACATAGTTTGGAAAC
CCTGAAAGGATACGCTTTAATTTCAATTAATTCGCAAGTTTTTCATGCCG
AGGTAGCTCAGCCTGGGAGAGCACCACGCTGAAGACGTGGCTGTCGGGAG
TTCAAATCACCCCCTCGGCACTTTAATTTTTCATAATGAAATATTTAATA
AGATGATATTCTGATTTTCATCGAATAACTTGGCAGAAAAGAAAAAGACT
ACAAAAAAAGTTGCTAAAAAGACTACAAAAAAAGTTGCTAAAAAGACTAC
AAAAAAAGTTGCTAAAAAGACTACAAAAAAAGTTGCTAAAAAGACTACAA
AAAAAGTTGCTAAAAAGACTACAAAAAAGACTACAAAAAAGACTACAAAA
AATAAAGCAAATTCAGAACCATTGGATTCGGGCATAGTGATAGTTGACGA
CGATTTATCTGTCGATAAAGAAAGTGAGCTTGAAGAAAGACGTGCTTATT
TGGAAG
>S0511_4 NODE_4_length_142922_cov_22.9807
TCATAGCAGTTCCTAAAACATATTCAGAACGATCAGTGACAAACCCAAGA
GGTGTCCTTACATCAACAAATGATTCAGGGTTTTCAACTACTTTGAAGTA
TGTTACACCATCAGCAAAATATTCTGAAATTTTTATTCGATAATCACCAT
GTACGTGCGAATAATCATCTGAATCATTTACATTTTCTACAAGTTTAAAT
TCAAAAGAAAAAGTCCCATCTCCATTCAAACGTATACTTTCATTTAACGT
GAAAGGATCAGGTCTAAAATGTTGTCCCTTGATATTATCAGTATCTTTTG
TTAAAACACCTGTTTGTAATACCTCTAAATTCATAGTTTCAACAAAAATC
GTATTACTTCTGCCAGTTACTATAATGGTATCTCCAACAGAATACACTTC
TTTATCGGTAGATATTGAGATTGGAACGTTTTCTTTTACATCTTCAGATA
GAATAAAACTAGTATTTGCAGTTATTACATTCTCAGATGAGTGATAACGA
GGATTTTGAGATTTGTAAGTACCTTCAATTGTATATGTGCCATAAACAGG
ATTTACAGTTTCCATGAAGAATTGAGTTGAAAATGCAAATAATTCTCCGG
CGCCATGTTGGAATACTTTTGAAAATCTTTCATTAGGGAAAATTGTTCCT
TCAAAAACAATTTCTTGATTTGGATTAGTTACAGTATAATCTAGTCCACC
ATATTGTATTTCAGAGTCAGTGTCTGCAGAAAGTATAACAATTTCACCAG
GAATATATGATTCCTTATCCGTGACAATTTCTAAATTTTCACTTCCAGAT
TTAGATTCAGTTGCAAATTCTTCACTTCCTAGAGTAAAGTTTAGATCAGA
AGTATATTCACCATAAGAAACTTTTACATCATAACTACCTTGGTTAAATC
CTAAAACTTTTTGAAGATTCAATGTTGTTGAAAAACCTAGATCTCGATCA
GGAAATAGAGCAAGATTTTTGAAATAATTTGGACCTTGTATGTTGATTTT
AATCATTTCAGGAGTAGACATGCTAGTAAACAATTCTTCAGATACAGTTC
CAGCAATTGTTACAGTTTCATTAAGCACATATTCAGTATCACCAAGAGTT
GCAAATAGAGAAAAGACACTTTCTTCAGTTTCAACAAGTTTTCCATTAGA
TGATTTCGGCGTCATTCGTTTCAATTCCCAATCAGAAGTAGAGTCTGTAT
CAAATCCATCAGTTGTTCTTTGCCATGAAAAATTATCATTTTCTAAATCT
TCGATTAATGGAGTTTCATCAATTAGATTACCAGTTGTATCACGAAGTGT
AATAGTTTCACCAAAGTCTTTAAACCAGAAATTGACATGTGTCAAAGCAA
CAAATGAGTTTGACTCGATGATTGTACCGTCAGGAATTTCTAATGTTTTC
CAAGTTGCAGAAGGAGATATTGTCCATCCACTAACATCAATGTCTATTGG
AGTTGGATTGTAAAGTTCGACAAATTCAGATGTGTCTGAACCAGCAGGAT
TAGTTTCAACTTCATTAATTAAAATTTTTGAATCAAAGGAGCTTTGTGAC
ATTCCAGGGGTTATAGTACCAGCTAGTAATAAAATCGCCATTAGGCCAAA
TAATAGAGGATTTTTCAAATGCATTTACTACTCATATTCCTTTTTTTAGC
AATAATAGAATCAAATTGAGAAAAAGTTGATCCGTTTGTCAAAGTCTTAT
ATCTTTTTGAGGTCAATATGAGAAATTAGGCATGAATCAGTATAAACCGC
TCGTAGAAATCATACATTTTTGAATTTTTTTCTATCACATATTGGACATT
TTTTATTTTCAATTTTTGAACCACATTTTACACATATTCCTTCACCTACA
GATTCTTCAATCATCTTTTTCCTACGTCCTACAAAAATACGAATTCCAAA
ATATATGGTTAATGAGATGATTATTGCATAAATTGGAGGAAGTCCAACTC
CCATTAAACCAATAAGAAAAAAAAGAACTCCAACAATTAATAAAAAATCT
TTTCTTTTGAAAGCCAAGTAATGTTCCAATCTCACATATTGATAAAAAGT
TAATGCCAAACTCAGAGCCAATAGATTATTTCATTCAATTGTCCATACTC
TAACTCTTCTTCATCGTTCAGCGAATAATATCATAATTCTTTGTATAAAT
ATGTAAAATGGGAGCGGCGAGATTTGAACGCGCGACCTCTGCGTCCCAAA
CGCAGAATCATACCAAGCTAGACCACGCTCCCAGCGAACAAAAACAATTG
CCCAATTTAAACAATAGAATCTTAACTGAGTAAATCAAACGTAGCGTATG
GGACTTGATGATTATATCAAAGCAGGAAAAATTGCAGGAGAAGTTAGAGA
GAATGTTAGAAAAACAGATTGGGTTGGAAAAACGGTATATGAGATTTGTG
AACATGTAGAAGGAGAGATCAAAAAACGAGGAGCCAAATGCGCATTCCCG
GTAAATACCAGTATTAACGAAGTAGCAGCACATTATACAGCAGAACCAAA
TGATGAAATGACAATTACAGAAGATGATCTTGTAAAAATTGATCTTGGTG
CACAAATTGATGGGTACATTGCAGATACTGCGGTAACAGTTTGTTACAAT
CCAGAATTTGATACGCTTGTACAAGGTGCAGAATCTGCATTAAAAAATGC
AATGTCAATGATGAAAACAGGAATTAAATCAAGTGATGTTGGAAGAACAA
TTGAGAAAACTATCAAAGAGTTAGGATTAATTCCAATTGCAAATCTAAGT
GGACATTCTTTAGAACAGTATACAATTCATGCAGGAAAATCAGTTCCAAA
TATTTGGTCAATTGGTTCTTTTAATTTTCCAAGTGAACAAGCATTTGCGT
GTGAACCATTTGTGACAACCGGAGATGGACTAGGATTTGTTCATGAAGGA
AAAGTAAAAAATATTTTTGCTCTAGCATCAAGAAAGAAAACTAAAGATAA
AGAGGCAGATGAGATGTTAAATTACATATGGAATAATTTCAATATGTTGC
CATTTGCATTAAGATGGTTACTTGAGAAATGGGAAGAAAAGGATGCCAAA
AGAATTTTAGAAATTTTAGTGAAGAAAAAAGCAGTCCATGCATATCCAGT
ACTAGTAGAGGGAAACGGTCAAAGGGTTGCCCAAGCAGAACACACATTCA
TTCCAAATGAGAATGGAGTGACAATAACCACTAATCCATAGCTACGCCGA
AAATTTTTGTGATAACCATTTTTCCATCACATTCAGAACAATTTTCAGCA
GTAGCGAAGACGATATCACCATCAGTGAATTTTCTTTTTTTAATGATTTT
ACATGAATTACACTCCGTAGAGGTATAACATGTAAAAATTTTATTTTTCG
ATTTGCTCATTGTGAGACACCAATAGTATTTCCTACACCAATAACAAGAA
CAGATTGGCCAGAAGTAGTATTTTCTCGAATCATTTGATGAAGTTCATCT
TTTACAGTTTTTGCACTATTTGCAATATCTTCAGTCATCAGAGTGATTGC
TTCATGAATTGATTGTTTTACAACAAGAGCAAGAATTGGAATATTATTTT
TGGTGGCAATTTCTTCTATTTTGAATCTCTCAGTTCCGATACCACCAATT
GCAGCGCCGAAACCTTTTGCGATAGATGCAGAATCCTCACCTTCAAGTTT
TAATGAGGCATCAATCATGATTACAAGATCAGGTTTTTTGATTGAGATTA
TTTTTTCAAGTCCATCTCCTGGACGGCCAACAGTTGCATTTGGGCCTTCA
GCTTTCATTAAGAATAATTCTCTATCTTCAAAAGTTGTTTTTGACCAGAC
TGTCTCAAATGCGGCCGATTCTTTAGTAGTACCCAACATCATTTGTCCGA
CAATCATTGGTCCAATGCCATCACCAATTGGTTGACCATTTTTGATTGCA
GGCATTGCATCTTTCAAAGCAAGAGCTTCTTCCATGATAAATGGAATCAT
CATTTGTAATGGCAAAATTAATGGGAAGTTTTTTTGTTTTTTTGCAGTGA
GGTAAAGATGACGAGTATGTTTATGGAATAATTGTAATGTAGTAACTATT
TCCAATAAATTTTGGAGTTTAGATAATTCCACAGATGACAAATTAGAGAA
CATTCCATTAATTTGTAATCGAATGAAGTCTTCCCTTGAACGAATCAGAT
GATTGATTTTTGTAATAATTCCATTAGGATCCATATCTACAGGCATAATT
GTGAAATAATCAAAAAAGCTGTCCAACTTTTTTGAAGGGTCAGATTTTGA
GGTAAGATTATTTTTTACATAATTCAGAAAGTCCTTTTTTGTAGATGTAG
TGTATTCGTCTAGTTTTCCAATGTCTTTTTTAATTTCATTTGATGAAATC
ATAAGCTGTATTCGTTGTCCATAAAAAACAAAAATTATGACAGGAAGAAT
CCATATGAGCATCATTAGTGTGTCAGTATCTTCACCAACCCATGCCAAAA
ATTCATCAAAATTATAACCTAAAATTTCCAATAATCAATTACTTTGATTT
TGTAATTTAATCATATCCATGTAATTAAGAGTAAAAATGAGTCATTTCAC
GAGTATTTTTATTAATGATATTTTTTAAATTGTGATATGCCACAGACAAA
GCCTATCATCAGTATTGAAAATGTAGTGGCATCAGCTACAGTAGACCAGA
AAATGGATCTTAACGATATAACAAAAAAGTTTCCAGATGTGGAGTATCAC
CCAGATCAGTTTCCAGGACTAGTTTTCAGATTGAAAAGCCCAAAAACAGC
TACGCTGATTTTCACTTCAGGAAAGATGGTATGTACAGGTGCAAAATCAG
AACAAATGTCAAAAAATGCTGTAAAGACAGTTGTTGAAAAATTAAGAAAA
GGGAAAATCAAGGTTAAAAAAAATGCAGTGGTAACAATTCAGAATATTGT
TGCTTCAATAAACTTAGGAGGAAGAATTCATCTTGAGCAAGCAGCTAGAA
CGCTACCAAGAAGCATGTATGAGCCAGAACAATTTCCAGGTTTGATTCAC
AGAATGCTTGATCCAAAAACAGTCATTTTGTTATTTTCTTCAGGAAAGCT
TGTTTGTACAGGTGCAAAAAAAGAAGAGGACGTATACCGTTCAGTTAATA
ATTTACACGCACTTTTAGAAGAAAAAAAATTAATGGTTTACGAATAAGTA
ATTATTTGATTTTTGTTCCTGCAGGAACATCATCACTGACAGTTAGCCAG
AATGGTTTATCGTCAATATCAGCAGCTAATAACATTGCATTTGATTCAAC
ACCGGCCATTTTTTTAGGTTCTAGATTTGCAACAACAATTACTGTTTTCC
CAATTAGATCTTCAGGGTCATAAAATTGAGCGCCTCCAATTATTACATCA
CGTTCTTCATCTCCCAAAGAAATTGTACCTTTGATAATTCTTGATTTTTC
AGGAATTTTTTCGGTAGATACAATTTTTGCTACACGTAGATCTAATTTTG
AGAAATCATCGTATGAGATATCATCCATAATGCATCAAATATTGACGGTT
TAAAATTAATTTCTAAATTTATGGACCATAATTGGCAGAAAAAATTTGAT
AAACCTAATATTTTCGAGTAATTGGGTGAAAATATGGCAGAAATTAAAAC
ATCTGTAATAATTAATGCAACCCAAGAAAAAGTTTGGGATGTAATATCAG
ATATCGATAATGAACCAAAGTTTTGGAAAGGTACGAAAGAAGTTAGAAAC
ATTTCAAAAGACGGTAATCAAATATCAAGAGAGATTACAATTGCATTTCG
TGATCAAAAATGCCTACAAGACGTAACAATTGTTCCAAAAGAGACAATTA
AAGCAGTTTTCACAAAAGGGGTCATAGTAGGAGAAAAAATTCTAACATTG
AAAGATATGGAAAATTCATGTGAATTGGAAGCAGTATGGGATGTGAAACT
TTCTGGAAAAATGGGAATGTTCACAGGCATAATTAAAAAACACATCAAAA
GTGGAACTGAGCAAGCATTGCAAGCAATTAAAGAAGAAGTTGAAAATTAA
TGGCAGACATTTTCATAGATGTTTTTAATTTTATTTTTACAGTAATTTTA
GTAGGAGTTTTTTTGGCATGGCTTTCATTATTGAGTTCTATGTATCAATC
ATTTACCAAAACACCATTTTTAGATGTATTTGAAAATAAAAGTACAACAA
CCCCAAAGGTATCAGTTATTTTACCAGCAAGAAATGAAGAAGAGTTTATT
TCAAAATGTTTAGAAACTCTAGGTTCACAAGATTATGAAAATTTTGAGAT
TATAGCAATTGATGATTCTTCAGAAGATAAAACAGGAGAGATAATTGAGA
AATTTTCAAAAGAAAATTCAAAGATTATTCACGTAAGTGCAAAAGAAAAA
CCTGAAAAATGGATGGGAAAGAATTGGGCATGTATGGAAGGATTCAGAAA
AGCTACTGGAGAGATATTGCTATTTACAGACGCAGATACAAAATTTAAAA
AAAATGTAATCACATTAGCAGTATCACACCTACAATCAGAGAACCTTGAT
GCATTAACAGTAATTCCAAGACTTCGTTGTATTGATACAATTACAAAAAT
AACTCTACCAATGCTATCAACATTTCTGCATTCAAGATATTCTGCCCTAA
ATGTGAACAACCCAAAAAAGAAGGTAGGGTATTTTTTTGGAAGTTTTTTT
GTGATTAAACGAAAGGTGTACGAAGAAATTGGAACCCATGAGAAGGTCAA
ACAAGAAATAATTGAAGATGGCGCATTGGGCAAGATTACAAAAGAGTCAG
GTTATGCATTAAAGATGGTCAGGGGTGAACACTTGATTGAAGCATTGTAT
TCACGAAGTGCAAAAGAGATGTGGAATGGATTGAAACGTCTAATGGTTCC
ATTGTATCATCAGAGTTCTTCAACAGCGGTAGGAGTATTTTTTGCCGTAC
TATTCATTTTATTTATGCCGATTCCATTATTGGGATATTCAATAATTGCA
TTTGAACCAAACATATCATTCACAACTTTGTTGATTTCTGCAATTATTTC
AACAATAACAATTTTTTCAGCATCTGTAATGGAAGCCAAAATGGGATTAA
ACATAAGCATAATAAATTCAACATGTGCACCTATTGGAGGAATAATTGTA
GTACTTGGTTTTCTTTCAGGTATCTTGCATGCAAACAAATCTTCAGCAGT
ATCGTGGAGAGGAAGAAAATATTCAGTCAAAGAATTTTCTCAAAACTATC
TCAAAGTATGATATATTGTAGCAAAAATCAGTAAGGGTTATAGTTTAATC
AAACATAATTTTGTTATGGCAAATAATGGAATTGTTGTTGGAGGAGTAAT
TGCAACTGCAGCAATAATATTTGCAGTTTTTGTTTCATTCAATTCAATCA
CAAATAATGATTCGGGTGAACTAATTGTTACAAATGGAGATTATGGTGAA
ACTGTAGGAGAAGTAACAGGAATAGAAAGAAGTTATGAATATTCACTAAT
TGATATTTTTGAAAAATCTGAAGCTAGCATTGTACAAGTGAGCGTTGTAA
GAGGTGAATCTGATGGAGGAATGGGTTCAGGATTTGTATATTCAGATGAA
GGATATGTAATAACTAATCAACATGTTGTGCAAGATGCAGAAAGAGTGAT
GATCACATTTCTCGATGGAGAAGCATACATTGGCAATGTCATAGGTACTG
ACAGAGATCTGGACATTGCAGTTGTTAAAGTTGAACCAACTAATACATAC
CTGCAACCAATCAAAATTGGAGATTCATCAAAACTAAAAGTTGGTGAAAA
AATTGCAGCTATAGGAAATCCATTTGGGTTATCTGGTTCCATGACATCAG
GAATTGTAAGTCAGATGGGACGATTGTTGCCACAAGAAACAGGATATTCA
ATTCCAGATGTAATACAAACTGATGCTGCAATAAATCCTGGAAATTCAGG
AGGACCTTTAATCAATATGAAAGGAGAAGTTGTTGGAATTAATACAGCCA
TACAATCTGCAACAGGAGAATTTTCAGGAATTGGATTTGCAGTCCCAGCA
AATACGGTGAAAAAAGTGGTTCCAGTTTTAATTCAAGATGGAGAGTTTAA
GCATCCATGGATGGGAATTTCAGGAACAGATGTGGACCCAGAGCTTGCCG
AAGTAAGAGGATTGAATAGTTCCAAAGGATTTTTGGTCGTATCAGTAATT
GAAGGAAGTCCTGCAGAGACTGCAGGATTGCTAGGAGTTACAGAAACAAA
AGAGACAGATGGAAGAGAATTTGCTCTAGATGGCGATATAATATTATCAA
TTGATGGAGAAACTGTTAGAAAAATCTCAGACATATTGGTTCACTTACAA
AGAGAAAAATCTGTAGGGGATGAGATGGTTCTTTCTGTCAATAGAGGTGG
GGAGATTTTAGAATTGACCATGGTTCTTGAGGAAAGACCTCAATAGCATT
TCTACAAAATTAAATAGACCATACTGAATTTTTAAGCAATGAGTGAATTA
CAATTTGATTTTGAAATTATTCATAAAATTAACGAATTAAAGGAGATCAA
AAAAGAAGGAATTCTTCAATTGTTAAAAGAGGTTCCAAAAGAAACTATTT
TTGATACTGCATCTAATTTGAGAAATGAGAGAAAAGGAAAAAGAATCAGC
TTTTCAAAAAAGGCATTTTTCAACATAATTAATCTATGTAGAGATACGTG
TTCATATTGCACATACAAGGCAGAACCAAATGATGCAAAATTATCAATGA
TGAATTTAGAGACAGTAAAAGAATTATCGAAACTTGCAAAGAAATACAAT
TGTACTGAAGCATTATTTGTTACAGGTGAAAGACCTGAGCAAAAATATTC
AGAAGCAAAAAGATGGTTAAAGAATGAAGGTTTTTCATCGACAGCAGAAT
ATTTGATTCATTGTTCTGAGATTGTACTGAATGAAGGTGTTTTTCCACAT
ACTAATGCAGGAAATCTTACCAAAAGTGAAATGAAAGAACTTCAAAAAAG
TAATGTAAGCATGGGAATAATGCTTGAGAATTCTAGTGCACGATTAAGAG
AAAAAGGAATGCCTCATGAAGATGCACCAAGTAAAGAACCCAAAGTAAGA
TTAAATGTTTTGAAAAATGCAGGAGAATTAAAAATTCCAATGACAACTGG
AATTTTAGTAGGAATTGGAGAAAGCATTGAAGAATGTATTCAATCAATTT
TAGATATTAAACAGATTCATGAAAAATATGGTAACATTCAAGAAATCATT
TTACAAAATTTCCATCCAAAACCAGAAACATTGATGTCTAATCACAACAC
ACCAAAAGAAGATTATTTCAAGACAGTTGTCGCATTATGCAGAATTTTGA
TGCCAGACGCAAATATTCAGATTCCGCCAAATTTGTCACCGAATAATTAT
CATGAATTTTTAAGTACAGGAATTAATGATTGGGGAGGAATTTCCCCAAT
AACATCGGATTATGTAAACCCAGAATTCTCATGGCCAAATATTCAAAATG
TTGAAAAGAAATGTAATGACTTGGGTTTTTCCTTCAAAGCACGATTTCCA
GTATATCCGGAATTTATTCCATTAGTTAATAATGAATTGAAACAAAGAAT
ATCTTTAATTGCTGATGAAGAAAATTATGTAGAAGAGAGTTACTGGAAAT
GAATTTAGAAAATAAAGATGTAGACGGAATTTTGCAGTATGCAGATCCAG
TAATTGCAGCTATTCTCAATAAAGCAATTTCTGGAAAAGATATTACCTCA
AGAGAAGCATTAGTTCTATTTGATGCAAAAGGGATTGATTTTCAACTTGT
AGGTAGAGTTGCAGATTATTTACGAAAACAGAAGGTAGGAGATACAGTAA
CGTATGTTGTTAATAGAAATATCAATTTCACAAATGTATGCATAAAACAA
TGTGGCTTTTGTGCATTTAGTAGAGATTTTAGAGAAGAAGAAGGATATAC
ACTACCTATTGAAGAAATTACAAGAAGAGCAAAAGAAGCATACACCTATG
GAGCCACAGAAGTATGCGTCCAAGCAGGACTTCCACCTGATATGGATGCA
GGGTTGTACGAGAATATTTGTAGAGAAATTAAAACTGAGGTTCCAGATAT
ACACATACATGGATTTTCTCCAGAAGAAATTCTTTATGGTGCAACCAGAT
CTAAGATTTCAACAAAAGAATATCTAAGTAGATTAAAAGATGCAGGAGTA
GATACGATTCCAGGAACTGCAGCAGAAATACTCAATCAAAAACTACGCGA
TAAAATTTCTCCAGGCAGAATTACAGTCAAAGACTGGACAAACGTAATAA
AAACTGCACATAAGATGGGAATAAAATCTACATCAACGATGATGTTTGGT
CATTTAGAAACAAATGAACATAGAGTCAATCATTTGGATACAATTCGTGA
AATTCAAAAAGAAACAGGAGGATTTACAGAATTTGTTCCACTTAATTTTG
TGTATTCAGAAGCACCAATGTATAAACATCAACTTCATGAGGGTATCAGA
AAAGGTGCAAGTTCAAATGATGCACTTCTAGTCCATGCAATCTCACGAAT
AATGCTAAACAACGTAATAGATAACATCCAAATGTCATGGGTCAAAGAAG
GACCAAAGTTTTCACAATTACTTCTCAATTGGGGTGCAAATGATTTCGGA
GGAACATTAGTCAACGAAAGTATATCAACTGCAGCAGGTGCAGAATTTGG
TCAGCTGTTAAGACCAAAAGAAATACGACATTTGATCAGAAGCATAGGAA
GAATTCCTGCTGAAAGAGATACAACATATAAGAAAATCAGAGAATATCAA
GTAGAACCTACAGGTTCAGAAGGATTGGATGATGTTGAGGATACAAAGAA
GTTTGGTTCATATTTTGAATTAATTAAAATTAAAAAATATCAATACCAAA
ATCCTAGAAAAAATTAAACTAAAAGACTTGCAAGATATACCACAAATGCT
ATTGCAAGCCCAACTCCAACAACTCTTGGAATATATTTTCTAAATCCAAT
GAATAAAACAAGACTAAATGCAATCATTATGTAATAATTAGAAAATACAT
CAGGTACAACAGGTATTCCAACTATAGCAGAAGAAACCCCCAATATCAAT
AAAATATTGTATATGTTACTACCAACAATATTTCCTACACCAATATCGGT
TTGTTTTTTTGCTATTGCGATAATAGATGTGATTAATTCTGGAAGTGATG
TACCAATTGCAACAATTACAACTCCTATAACTAGTTGGGATAATCCCAAA
GTTTCAGCAATATTTACAGCACCATCAACTGTAAGATGGCCGCCAATAAA
CAGCAGTATCACTCCAGCCACTATCAGACCAATCGATTGAGGATAAGTTT
CAATTTTATATTTTGATAAGAAATATTCCCCTTCAAGCTCATCATTTTCG
ACGGTCTCATTTTGTTGAATCTTTTGTTTTTTGACAGTTTTGATAGTATA
AGCTGTAAATCCAATGAGTGCAGCAATCAATATGAGACCATCAACCTGCG
AGATTTCCCCATCATATGACATAGCCACAACTAATAACGATACACCAATC
ATTATCGGAATCCATCTACTAACAGTAATTTTGCTAATTAGAAGAGGTGC
AAAAATGGCAGAAATTCCAATCACCATTCCAACATTGCTGATATTACTTC
CAATAATATTTCCAAGAATTAATTCAGTGTGAGAGTTGAAAGCAGCAAGT
AATGAAGCAGCTAGCTCAGGCGTAGAGGTACCATATGCCACTACTGTTAA
ACCAATAATCATACTACTAATTCGAAGTTTCTTTGCAAGAGAAACACCAC
CAGAAACTATTGCATAACCTCCAATACATAGAAGGATTAATCCTGCGAGT
ACACTTCCAATATGAAGTACGTCCACAACAACTATGCCAAGATATCTTGT
TTAAATCACATTCCTTCCGTATATTTCACAATTCTAACAAGGAAAATAGA
TATGATGTTTACCCAAGTTTAGGAAAACTGATCAAATAGCTCAACAAACC
ATGACTTAACCTTAATATGGTAAAGTACGGTACTATACTGTATGAGAGCA
AGATTGACATATGTGCCATTAGAAGTTGCAGAACGTTTTGAAGGATTCAT
AATTCAACGAGACGAACAAGTACTAGACGCAGTGAGAGCAAAAACAAAGG
ACTTCAGCACACTATCTTTATTGAAATTACTGTATCAACTAAACTCAAAC
CCAATGACATTTTCAGACCTGTATTCAAAATCAAAGATTAGAATGAAAAA
GTCATTTCTAAACTATCTACATTTTTGTGTAGAATACAAATTCATAGAAA
AAGAAAGGGTTGGATCAAATGTGATCTATACCATTACAGACAAAGGAAGA
GTAATGTTAGAATTATTTACAATAAATGAGAAAAATTAGATCAAAATATT
CTAGATGCATATAGAAGTACAAAAAGAATTGAACCAATTCCAAAAATTAG
TATCCGTATCATGCCACGAGACATACGAGTCATATTTTTGATGAAGCGAA
CAAGTAATTAAACAAAACATAAACAACAAAGTGTTGCAGCCAAACATACC
TGAAGCAGAGATCTACGAAGTAGGAAAAAATAAGTTGAAAAATCCCACAA
TTTTTGTTGGTTTTGTAGGAGCAGGATTAGTTGGAACTATAGCAGTGGAT
CATATGATAAACGAATTGGATATGAAAGAGGTAGGTTTTCTCCGCTCAAA
ACATTTACCGCCATCAACAGTATTCATGCAAGGTAGACTAAGGCATCCAT
TTCGGATTTATTCAAACAGCGATGGAAGTATCTGTGCAATAATTTGTGAG
ATAGTAATCAGTCAAGATGGGATTTACAATATCGCCATGGCGATTCTAGA
TTGGGCCGAGAAAAAAGGTTCAACCGAGATTATAGTGCTGGATGGTGTTG
CCGACAAAAAGCACGATGGAAATGCATTTTTTGCAGCAGAAGTTGACCTG
TGTAGAGTTATGGAGGAAAATGATATCCAAATGGTCCCTCAAGGATTCAT
TACTGGAATTTCAGGAGGAATACTAAATGAATGTCTAATTAGGAAAATTC
GTGGAATTACATTGCTTGCAAAAGCGGACGAATCAATACCAGATCCTGTT
GCAGCAGCCACAATTATTGATGCAATTAACAGAGTTTACGATACAGAAAT
CAATACAAAAAATTTAAAGAAACAAAAAGAGCAGATGAGCACAGATTTGA
AAGAATTATCTGATAAATATTCGGAACATAAAAAAATTGATTCAAATATG
TACATGTAGGTGATTGAATATGACAATAAGTTACAAGAAAGCAGGAGTTG
ACATAACTGAGATAAAAAAAAGTCAACGTGCAATTGGCAGATTAATTGGC
TCAACTCATAATTTACAAAAAATGGCAAAGATGACACATGGATTTGGGCA
TTATGCAGGAATTGTTGAAATTCCAGGTGGAAAATTATTAGCAACACATA
CTGATGGAGTAGGAACCAAAGTTATGATTGCAAATTTAATGAAAAAATAT
GATACAATTGGAATAGATTGTATTGCAATGAATGTGAATGACATTATTTG
TATTGGTGCAACACCAATTTCATTTGTAGATTACATTGCTGCAAACAAAA
ATGATCAAAAAATTTTCAAACAAATAGTATCAGGATTGGTTAAAGGTGCA
AAAAAATCCTCAATGCCAATTGTAGGTGGAGAAACTGCAATAATGTCAGA
TTTAATTGCAGGCAAAGGTTTTGGATTTGATCTTGCAGGGATGGTAGTAG
GGATGCTTTCAAAAAAAGACATGGTATTGGGAGATAAAATAAAACCAAAT
GATGTAATTATTGGAATTAAAAGTTCAGGATTACATTCTAACGGATACTC
ATTAGCACGTAAAGCACTTTTAACAAAATATTCAGTTAAAGACAATATCA
AAGGAATTGGAAATTTAGGAAATGCACTTTTACGTCCAACAGAGATTTAC
GTCAAACCAGTTTTAGAAGCAGTAAAAAAATGTAAAATTCACGGATTGGC
ACACATTACGGGAGGATCATTTACAAAATTATTGAGACTGAAACAAATTG
GATATAACTTGGACAGTATGCCTAAAACTCCAGCATTGATGCAATTAATT
GAAGATTCAGGTGTGAAAAATGAAGAAATGTACAAGACATTCAACATGGG
AATAGGATTTTGTATTATCGCTCCAGAGAATCAAGCCAAAAATATTCATA
AAATTTTCAAAAAACATAAGACGAAATCTTATGAAATCGGCAGAATCAGT
AAAAACAAGGGCGTTTTTATTAATAAATTGAAAATTGCATAGAAATCAAT
ACAAAAAATTTTACTAGATTTGGCTTATATGACGTAATCCTAAAAATCTT
AGATAATGGCAGCAGAAGCAGGCTTCATTGAAGTTATCATTGCAGTAGGA
ATCTTACTAGCAGCTGCAAAGCTAATGGGCGAATTATTCAGTAGGATAAA
ACTCCCAATTGTTTTAGGTGAATTACTAGCCGGAATGATAATTGGGCCAT
TTGCATTAGGTGCATTTTTGCTTCATCCAGAAACAGGAGAATCAATTTTA
AAAATCGGACCAGAACTTAGAACCCTAGGAGAAATTGGTGCAATTGTAAT
TTTGTTTATGGCAGGATTGGAAATGACACCAAAAGAATTTCTTCGAGGTG
GAAAGGCATCATTTACAGTAGGAACCTTAGGAGTTGTAGTTCCATTCTTT
GCAGGACTTTTAGTATTTCAAGCATTTGGATACGATGCATTACAGGCAAT
GATGATTGCTACAGCACTTACTGCAACAAGTATAGCAATTTCAATTCAGG
TACTAAAGGAGTTTAATAAAATTAAATCACCAGAGGCTCGGTTAATTATA
GCAGCTGCAGTTGTAGACGATATTTTGGCAATTGCAGTATTATCTGTCGT
TACATCATTAGGAAGTGCAGAGGCAATAGACAATATTGATTTACTTGACG
TCACATTTACAATTCTTAAGGTATTAGGATTCTTTGCAGCAATTCTGATT
GCAGCCATTTTCATACTTCCAAAAGTCATTACACCAAGAATATGGAAATC
AACTGGAAGTGTAGAAGGAATAGCAACCGCATCATTCTTTGGAGCAGCTG
CAATTGCAGGAACTTTAGGATTATCCCCAATTGTAGGAGCATTTGCGGTA
GGAATGGCATTATCAGCAACAAAAGTGTTTGAAAAGATAGAGAATTTCAT
TAGTAGAATTGGATTAATTTTTGCGCCGTTGTTTTTTGCGATAATTGGTG
CGCAAGTAGACTTTAGAACGGTGAACTTGGACGTATTAATGCTAAGTGCA
GTAGTTATTGCAATTGCAATTTCGACTAAATTACTTGGATGTGGATTACC
ATCGATTCTATTTTTGAAAAATAAAACTGCAGGAATGAGAGTAGGAATAG
GAATGATCTCAAGAGGAGAAGTAGGATTAATTGTTGCAGGAGTAGGATTA
TCATCAGGAGTGTTAACAGGAGATGTTTACACAACCATTGTTCTTATGGT
AGCAGTTACCACAATCATAACTCCAATTTGGCTCAAGATGGATTATAGAA
AAGAAGTAGCTAAAATAGAATAGAGAAATACAGCTCGAATAATTTTTAAA
AATTATTTAAATCATAGCAATTCAAGAAACAACCATGAGTGAGAAATCAA
GAGAAGAACTCCTTTTAGAATATGAGAAAGAATATCTGCAAAGATTAGCC
AATGAGGGAAAACTGAAAGATGATGATGTTAAAAAAAGTGAAGAAGTTAG
AAATGAGATGACAGTAGAAGAAGCTGAAAAAGTACAGGCTGACGCTGCTG
CACAAGTTCAAGCTTCATCAGCTGCAAAAAATCAATCAGAAGATGAACTA
AAGAAGAAAGAAGAATTTGATAATGAAGTATCAAAAATCAGAAAGGAATT
ACAATTACTGAAAGAAATGGCCACTTTAACTGAAGAACTAGAATCTCTGA
AAAAAGATCTTAGAAGACCATCTAAACGAAAGGCTACTAAAAAGAAAGCA
GCTCCTAAACGAAAGGCTACTAAAAAGAAAGCAGCTCCTAAACGAAGATA
AAATTCATTTAAACCATTTTATGTTGCAATGATTTGCATAGATCATGCAG
AAATTAAGTGAGAATTTTTTACATGCGTGTAGAGAAATATGTGAAAGATT
ATCTGAAATTGAAAATCTGGAAAAAAATCAAATTAAAAACGAAATAAAAG
AAACATGTTCAAAATATTCATTAGAAAGATTACCTAGAAATTCAGAGATA
TTATCAGCTGCAACTGAAGAACAATTTCCGATTCTTCAAAAAGTTTTACT
GAAAAAACCAGTAAAATCAGCGTCAGGTGTTACTGTAATTGCAATAATGC
CAAAACCTTTTGCATGCCCTCATGGAAGATGTACTTTTTGTCCAGGAGGA
ACAGAGATCAATACACCAAATAGCTATACAGGTAAAGAACCTGTCACACT
TAGTGCAATTGAAGATAATTATGAACCAGGTGTCCAAATTAAAAGAAGAA
TTGAACAGTTAATTGCATTCGGTCATGATCCTACAAAATTAGAACTGGTA
ATTGTTGGAGGAACATTTCTTTTCATGCCAGATGACTATCAACGTAATTT
CATAAAATCATGTTATGATGCAATAAATGGATTTGAATCAGTTAGTTTGG
AAGATGCAAAAAGAAATAATGAAAAAGCAAAAATGAGAAACGTTGGTTTC
ACAATAGAAACAAAACCAGACTATTGCCAACAAAAACATGTCGACATGAT
GTTAGATTATGGGACAACTCGAGTAGAAATTGGAGTTCAGAGTTTGACTG
AACGAGTTTATAAGATTGTCAATAGAGGACACAATTTACAACAAGTGATT
AGCTCATTTCAGATTGCAAAAGATGCAGGATACAAAGTTGTAGCACATAT
GATGCCAGGACTTCCAACTATGAGTCCAGAAGAAGACATTGCAGATTTTA
AGAAATTATTTGAGATGGAAGAATTCAGACCAGATATGTTAAAGATTTAT
CCTGCATTAGTACTAAAAGATACACCACTTTATGAGGATTACAAATTAGG
AAATTACAAACCATATTCTACAAAGGAAATGATTAATGTTTTAACCGAAT
CCAAAAAAATCATACCAAAATGGGTTCGAATTATGAGGGTGCAAAGAGAG
ATTACAATGGACGAAATTGTCGATGGACCGAAAATGGGAAATTTACGGCA
AAAAGTTCATGAAGAATTAGCAAAACATGGAACATCATGCAAATGCATTA
GGTGTAGAGAAGCAGGTCTTAATAATAAAAAAGAATTTTCTGAACTAAAA
TTGGAAAGAATTGATTATGATGCATGCGGTGGAAAAGAGGTATTTTTGTC
ATTTAATGATGAAGATGATTTGACGTATGGATTTTTGAGACTAAGAAAAC
CTAGTGAAAAGGCACATAGAGAGGAAATTACAGATAAAACGTCAATTGTA
AGAGAACTACATGTATTTGGAAAAGCAATCAGCATTGGTGAACAAGAAGA
ATTTAGTTTTCAGCATCAAGGAATAGGAAAAAAATTGATGATGGAAGCTG
AAAAAATTGCTGCAACTGACCTATCATCAAATAAGCTATGTGTAATCAGT
GCAGTTGGTACAAGAGAATATTATAAAAAATTGAATTACAGAATTAATGG
ACCATATATGGCAAAGGAGTTGTAATGAAATATGTCTGAACAGAACGTTA
TAGGAAAAGGAACATGGATTGACAAACTTGCATCAGAATTAATTGAAAGA
GAGAAACAACTAGGTAGAGACACTAGTCTAATCAGAGTTGAAAGTGGATT
AGGCGCATCAGGTATTCCTCATATTGGAAGTTTAGGAGATGCAGTTAGAG
CATACGGAGTAAAACTTGCTTTAGAAAATATGGGATACAAATCAGAATTA
ATTGCATATTCAGATGACTTGGACGGGTTAAGAAAAATTCCAGCAGGATT
TCCTGATTCACTCCAAGAACACATTGGAAAACCTGTTTCATTGATTCCAG
ATCATACAGGCGAACATGAATCCTATGGAATGCACATGAGTAGTAGACTC
TTAGATGGATTGGATAAATTAGGAATAGAATATACCTTCAAAAGAGCAAG
AGACACATACAAAGAAGGTCTACTGCAAGAACAAATTCATACAATTTTAT
CTCAAAGTGAAAAGATTGGTGCTAAGATTGAAGAATTAGTAGGACAAGAA
AAATATCAAAAATTCTTGCCATATTTTCCGGTGTGTAAAGACTGTGAACG
ACTTTATGTTGCAGAAGCAACAGAGTATTTGCCAAATGAGAGAAAAGTTT
GCTACAAATGTCATGATACAGAGATTGGAGGTAAGACAATCAAAGGCTGT
GGATGCGAAGGAGAGGCAGACATTAGAAAGGATCTTGGTAAGTTAGCATG
GAAAGTGGAATTTGCTGCACGATGGAGTGCATTTGATATTAGATTTGAAG
CATATGGAAAAGACATCATGGATTCAGTTAAGGTAAATGACTGGGTGGCA
GATGAGATATTGGATTTTCCACATCCTCATCACATAAAATATGAAATGTT
TTTGGATAAAGGTGGTAAGAAAATATCAAAATCACTTGGTAACGTAGTAA
CATCTCAAACTTGGCTCAAATTTGGAACACCAGAATCAATACTATTGTTA
CTTTACAAGAGAATCACAGGTGCAAGAGAACTAGGATTCGAGGATATACC
ATCACTTATGGATGAATACAATGAACTGGAAAAAATATTTTTTGGAAAAA
TTAAGATTGATAATGAAGCAAAATTAGTAAAATCAAAAGGATTGTACGAG
TATGTGAATCTACTAGTACCCCCAAAACAAATTCCACCACAAGTAAGCTA
CAGACTTCTTCTAGAATTATCTAGAATTTTCAAAGAGGATAGAGTTTCAA
GAATTAATAAAAAATTAATCGACTATCATGCAATAAAAGAATCAACTCCA
GAAATTGATAAACTAATAGAAATGGCAGGAAATTTTGCAGATGAATTTGA
AGTGTCAGATAGTATTGAAATTGAAATTGATTCAAAAACTAAGATTGCAC
TAGAGAAATTAGTTAGTCTTTTAGAAAAAGATGAAGAAATTGAAGATCTA
CAAAATGCAATATATCAAATTGCAAAAGGAGATGACATAGAACCAAAGGA
ATTTTTCAAAGTACTATATCAGATAATTCTATCAACTACAAGAGGTCCAA
AAATTGGTCCGTTCATCTTAGATATTGGTAAAAAGAACGTAGCAGATAAA
ATTAGCAAATACGTGAAATAAGAAATGGCACATAACGAACACAACAGACA
AAAAAAAGGTGGAGGATTTTTTCTCATAATTTTTGGAGCATTACTATTGT
TTTTAGCACCAAATCTTTACACAGATAACCCAGAATTAGGAGTTGTATGT
CTAATTTCTGGAATTTTGGTTGGTTCAGTCGGATTCTATACCAGATTCAT
TAAAAAACCAAAGAATAGGTAGAATTGGGATGGGATTATTTAGTAAGAAG
AAATCAGAAGTTGCTCAGGATACAAATACAAATTTACAAAAAATCAAAGA
TGACATAGAAGAAGAAATCGAAGGTTTAGAAAGTAAGATTAAAGAAAAAA
ATGAAAGACTGGATTCAATTATAGAAAAAATTGAATTATCAAAAAAAGAA
TATGATGAAATCATAGGTAAAATAATTCAATCCAAAAAAGAATTGCGTTC
ACTTGAAGGTTCTGAATCAAAATCAAATAATTTGATAAAACCAAATAATC
AAAATATAGAAAAAATCTCAAAAGAAATAAGCAATTCAGAGAACAGATTA
AAAGGAATTCAAGAAGAAATTGCAAAAAATTCAAGAATCAATAATGAATT
AGAGGAAAAGATTAAGAAAAATACACCGTTCGTTTCAGATTCAGAAAATG
AAAAAAAGAAAATTGACGAGGAATTGAATCAGAGAAAAAAAGAACTTGAT
GTTATGAAAAAAAGATTAGGAGAAATGAAACAAACAAATTCAAAAAACAA
GGGTGAAGATGATTCAAAAAATGTAGTAGAGGCAGCTAGCCAGATAATTT
CTACTACAAACAAGAGATTGCAAGATACTACAAAAGAGCTTGAGGTAATT
AGACAATTATTAGATAAAGAAAGAAAAGCACATAACGAAACAAAAAAGAA
GTTACAAAATTAGCCGTAGTACTGTTTCCATTTTTTTATCAAATCATCTT
TTTTGAGACCTAGATCATAAGATGGAGATGTTATTTCAGAAAAGGATGTG
ACATCTATCACAACTATGTGTGAGATAGTACTTTTGATGCCTTTTTGTTT
AAAGTAATCAAGAATATTTTCAAAATCTTCACCGTCAGAAAGAATATTGG
CCAATCCCTTGAATCGGTAACCCATTCTTGAGAAAGGATCAATTACATTG
ATTTCAATTGATGGATTATTGGTGAGATTTTCAATTGTTTTAGGAGAACG
AATATTTGCAAATACTAATCTTGAATCATCAAGAATTGCAATTGTTCCTT
TTGGAGAAAGGTTTGGAGTCCCATCTGAAGAAACAGTTGCAACGTACCCT
AATTTTTGAAAATTTACTAATTTTTTTAGTTCATCATCAAATTCAATCAT
GAAATTGATTAGATTACATGTAATTAAATTCGTAAATTATCTCATTACTT
CCGCTGCAATACCATAAAATATGAAGAATCCTATCCCACCTGCAAGAATT
GCAATCCATATGGCAATATCTTTACGCTTTGGCATATACTCACAAGAAAT
ATGTCTTAATAATAATGCATTCCAAATCAGAACATGTCAAAACTTGGGAT
AATAGGTAGAGGTTTTATGTTCGTAGTAGTTGGACTAGTCACAATAATTG
TAGGCTCATTTTTGTTACGTGGAAATATGCACATGTGGGATAAAGTAGAT
CCCGATAAATCAAAAGATAAAAAATAATATTGAGTTCTGACAAATAGCCA
GCTCATTTTCTACCCTAATGTTCATATTCATGAAAACCAGAATTAGTTAT
TATGCTAAATACCGTATTCAAAGACGCAATAATTAACCGTGAAAAAACAT
TATCCATTCTAAAAGGTCCAGAATATGAAAAAATCATACAAAAAGCAAAA
GAAAATTGGATTGACTATACACCAGAAAAACAAGAAGTAGTTTCTGCAGG
AATAGATAGTAGTTTTAACAGTACAAAATTTCAAGGTGCTGAACTTTGGG
CTGTAACAGCAGTCTCAATAAAATCAGATGGAGAAATAATCGCAGACTTG
CATGATTTTGGGTTGGATACAAACCCAGTACTTGCATCACTTGCAAGCAA
AATGGAGATAGATGCATGTAACATGTCAATTGATAATGCAGACTTAGTTT
TGATGGACGGTTCACTTTATTCACAATTTATGACACGACAAGCATCATTA
ACAGAATCCATGGTTAATGCAATGAAAAAAAGAAACAATGTAGTATTTGT
TTCAAAGACGTCAAATACAAGAAAACAATTTGAAGAATTAGGAGCTATTG
CAGGAGACATTTTTTACTATAATCATGCTGCAAGAACTCCAGGATTCAGT
AAAATATTTGAAGATGAAAAATTTGGTAAAGATAAGATCATTACATCAAT
TTTTGCAAGATTAGCAGATTCATTACCATTGATTAAAGTAGAATTATTTG
GGACAGGTTATACAAATGATGATTTCAAGCAAGTATTAAACAAGATTTAC
AAAAATAGTATTAGTGGATACCCATATTCTCTGAAACTTGCCCACAACAA
TTGTAAGATTTCAGGAAAAGATCTTGCAAAATTAGCTAGTATACATGGAC
TTTCAAATGAGATTGGTTCAAGGGAGGTACTAGGATGAGTTTAGGATTTG
TTGTAGGAGAATCAAAGCCAAATGTAGTAACAATTCAGTCATCAAGAGCA
CTTCCAATAGGAGAATATGTCATAATCGAGGTAGAGGAAGGAAAAATTGT
AGGATTAGTAGAAACATCATTTGTCACAAGTGCAGCATTATCAGATGTAA
GAAATTATGATGAGGCAGAAGAGAGTATAGAACTTGCAGAATTAAACAAA
CGTGATAAGAGCTATACTGGGAAAATTTTGATTTTAGGATTCTTAGAGAT
GTTACGAAAAGGAAAAGCAATACTTCCTGCAATTCCACCATTACCAGGTA
CCAAGGTAATCAAAGCAACAAAAACAGATTTAGGAGAAATTTTTGCGCCT
GAGAAAAACGAATGGCTAAAAATTGGAAATCTCTTAAGAAATCAAGACAT
TGACTCGAAGATTAATCTTAACAAAATTGTTTCAAGACATTTAGGAATTT
TAGCAATGACTGGAATGGGAAAAAGTAACCTTGTTTCACTACTTGCATCA
AAAATTGCAGCATTGAGTGGAACAGTAATTATTTTTGATTATCATAATGA
CTATGCAGATTTAGACATACCAAAAATTAATGTGATTGATGCAAAAATCA
ATCCAAGATTATTGGATGCTGAGACATTATCAGAAGTTTTAGAGATTAGA
GAAGGTGCAGACATTCAGCAAAGAATTTTACGAAAAGCATTCACACCAGA
AGTGAAAGAATCTGCTAATTTTTGGGAAGCACTTGATCAACAAGTTCAGT
ATATTGGAAGTGATCCGGAAAGAAAAGAAGAAAGACATTCAGCAGATAGA
GTTCAAGATAAGATTGATGATGCACGTAATAGATTTGCAGACATTTTAGA
TCCCGACATGGTGTATCCTGTAGGATTAATCAAAGAAGGACGATTAAACA
TTCTAAATGTTTCAGAGTTTAGTGATAAACAAGCAAATGTTGCGCTAGGT
TACTATCTTCAAGAATTACTTAATGATAGAAAAGCCGCAAGTAATGCAAA
AAGTGCAAAAAGTAAATCAAAGAAAAATTACATGTTCAACAGTCCAATCT
TTGTGATTATTGAAGAGGCTCATGTTTTCATTCCTAAAGGAGAAGATGCC
AGAGCAAAATATTGGGCAACAAAAATTGCAAGAGAAGGTCGTAAATTTGG
ATTAGGATTGTGCGTAGTTTCACAAAGACCACGAAATATTGAGCCTAGTA
TTCTAAGTCAAATGGGCTCTTTAGCTGTAATGAAAATGGTTCAAGAAGAT
GACCAACATCAAATTGCATCTGCATCTGAATCAATTAGTAGGGATTTGAT
TGCTCAATTAACATCGTTAAATGTTGGTGATGCCGTATTGGTAGGTCAAT
GGGTCAACTTACCAGCAATAATTCACATTGATGAGATGAAAGGTAAGATA
ATCGGTTCAGACCAAAATGCAGTAGACCAATGGACTATTGCAAAAAAGTT
TGAAAATGAAAATAAGGCACAAGCTCAAGGAACAGTACAAAAAGACTTGT
TATTAGATTAAAATGAAATTTTCCCATATTTCAGACACACATCTTGGATT
AGTCCAATACGGATTGGGAGAAAGAGAACAAGACATCTATGATTCATTTA
ATCAAGCAATTGACATTTCAATAAATGATAAAGTTGATTTTGTAATTTTT
GCAGGAGACGTTTTTCATACACCAACGCCAAGCGGTACTGCAATTTTGCA
AATGGCAAATGCATTAAAGAGATTAAAACAAAATGGAATTGAATCATTTT
TTGTCTTAGGTGAGCATGATATAAGCAGAGTTCGTACTACTCCAATTCCA
TATGTATATCATAATTTAGAATTTTCAAAATATATTGGAAGAGAGGAGCC
CGTATATTACAAAAATGTGATGATCATAGGCCTCGATAAGATTAGGAAAA
ATGAGATGGAGGGGTTAGAAGAAAAATTTTCAAAATTAGAATCATTAGCA
AGTAAACATGATGGACATAAAATTTTAGTTTTACATCAGGGAATTACTGA
AGTAAACAAATTTGCTGGAGAAATAAATTCTACTGATCTTCCAAAAAATT
TCACATATTATGCAATGGGTCACCTACACGATAAATTTCTAAAACAGTAT
GAGCATCTAAAAGGACCTCTAGTGTATCCAGGTTCTACAGACATGACATC
AAATCAAGGAGATGTAGAAAAAGGATTTTTTGAAGTTGATATTTCAGAAA
CTGATGCAAAACCTGAATGGAAAAAACTTGATACAAGACTACAAATTATA
GAAAAAATAGAATTTGAAAAAATAGATTCAGAAATTCAAGAATTAAATGA
AAAGATTTCAAAATTAGAGAAAAAACCAATAATAAAAATAAAGATCAAAG
GAGATAATTTAGAACGAGATGTTATAGAAAGTAAATTTACAGATTTAGCC
TCAAAATCATTGCATTTTTCATGGGAATTATCCAAAGAGGAGGATGAATC
ATCCGTATTACAAAACAGACCAGCCCAAATTGATCAAGAATTATTCAAAC
TTGCAGTAAATGCTTTGAAATCAGAAAAATTAGCCCATATTGCAATAAAT
GAATTATTACCATTATTATCAACAAGACAAGTAGATAGTGCAACACAAGT
GGTTATAGAAAATTTTAGTAATTTTTCGGAGAAAGAAAATGATTCATAGT
ATAGAACTAATAGATTTCTTAGCACATCATGACACAAAGTTAGACTTTAG
TAATGATGCAACAGTATTCGTTGGACAAAATGGAGCAGGAAAATCAAGCA
TAATTGATGCGATAACATTTTCACTATTTGGAGCACACACGAGAAAAAAC
AACAAGAGTTTGATAAGAAGAGGAGCAAACAAATCATTAGTTAAAGTAGA
TTTTTCTGCAAACGGAAAAAATTACAGAACAGTTAGACAAATTGATGCCA
AAGGGACGTTAACTGCACAATTTTTAGAAAAAAATGGTGAAGACTTTATC
CCTATTGCAGAAGGAGAAAGAAAACAATTTGGCGAATCTATGACAGAAGA
AGTTGAAAAAGTATTAGGAATAAATTTTGAAAAATTGAAAATTGCTTCAA
TAGTTCAGCAAGGAGAACTGAATTCAATCATAAAAGCAAAACCAAAGGAA
TTCAAAGAATTATTGAATACAATCATTGGAATTGATAGATTAGATGTAGC
AGTGGAATCTATGAAAGAAGTTTTGAAAGAATTTAGGAAAGATATTCAAA
CAAAACATGGTTTTGATGATACACAAATTGAACTATTAGAAAATAGAATG
AATGAATTTCAAAATGAAATAACTAATTCAAAACCAATGATGAAGAAGTT
AGAAGAGGAAAAACAGGTTAGAGAAACAAAAATAATACAAATTGAACAAG
AAGTTGAAAAAGATAGTGTTAAAGAGATTCAATTAAGAGAATTAGAGGAT
CAAAAAGAAGAATTATTATCATACGCAAAAGAGACAATTAAAAAAATTCA
AAGAGAGGTAATGGAAGAAGAAAGAAAAGTTAACGAGTGTAAGGGATGTT
TTTCAATTGTTAGTAAGAGAGGAGAGATAGAAAGCAGATTATTCAAACTC
GAGGAAGAATTACAAACAATTTCAAAAGAATTAGTTGAATCTGAGAAAAA
GAAAATTCGTTTTGAAGAACAAGGAGAGTTTGCAAATAGATTAGAGTTAA
AAGATGGAAAATGTCCAGTATGTGATTCTAAGGTTGATCATTTGAATCCA
CTATTTCAAAAAGAGCATTTGGAAGAAGAAATTAAGACACTTGACAGAAA
AATTTCACAAACAAAAGAAAAACAAGTAGAGTTAGAGGATTCAATTGAAA
AAATAAATGATGAATTAAGAGAGGCGGAAAATGCAGATATCAAATTAAAG
ACACACAATATTTCAACTGAGACAGAATTAGAGCAAATTGCTGCAACAAT
CAAAGAGAAAGTCAAAAAAATTAAAGATATACCGATTACAATTAACTCAG
GTCAGCTTTTAGAAGCATCATCAATTGATGCACATGCAAAAATGAAATAT
GAAAAAATTTTACAAATTGAAAAGACTACTAGTGGATTTAATCAAGAAGA
GTTTCTTTTAAAGAAGAAAGATTTGATTCAAAATCGTGATAGATTACGTC
AGATTGATCAAGAGTTTGGTGCAATATCTAACAGAATAGAAAATGCTGAA
CAACAACTCGAAAGGAATAGAATAATTTTAGATGAACTACACAATGTAAG
AAAATATGTCATAGAATTAGAGAATATTCAAAAAAATGTTTACAGCATAG
ATGGGCCAGTAGCAAAGAGTTTACGTTCATGGGCATTGGATATAATTTCT
GAAAAAGCATCAGAATATTTGGAGAAATTAAACACAAAGATTCAGAGAAT
TTCACTTTCCCAGAAAACGCGAGATGTGAATATTACATGCTATGCTAGAT
CAACAATGTTAGAATTAGAATCACTTAGTGGAGGAGAGCAAGTAAGTATT
GCTTTGTCATTAAGATTGGGAATGGCACACTTGTTAGGTGCCTCAAATCT
TAATTTCATGATATTGGATGAACCTACCACACATCTTGATAGCGAACGAA
GAAAAGCACTTGTTGGAGTATTGTCACAATTAGCAAGTATTAGAGGTGAA
GAGGCTTCAATGCAATTTATTATAATATCTCATGACGCAGAAATTTTTGA
AGATTCATCTGTAGAGAATATTTACAATTTTGAATCAGCAATTAATGGAA
CGCTAGTTAATCCACTTTAGCCGCCAGTTAATTTACCAAACTTTTCACTT
TTACACAAAGTTTTCATAAATTCCAGGTTAGATAGTGCAACTACTGCAGA
ATGTCTTACAGACTCTTCAGGATCATTTAGCGCTTTTTCTAAAACCTCAG
GCTCACCTGTAGAACCAACAACTCCTAGCGCTACTGCTGCTTCATGTCTA
ACAAACATGCTAGGATCATTTGCAGTAGCATCTTCAAGTGGTGCAATTCC
ACTACTAAAGCACATTTGACCTAGAGAAAATGCAGCCTCATGTCTAACTA
GTTCATTAGGATCATCTTTGAGAACTTTGGCAATATATTGGACCTTATCC
TCACCGCCTAAATCTACGAGGATGCAAGTTGCTCTGCATCTTACAACATA
ATCATCATGATCTAACAATTTCACAAAATATTCGGTATCTTCTTTTTCAT
AATGAGACTCCATTTCTGCAAATAGATCAATTCTAGATTGTGGTACTACT
TCCATGTTTGACGTCTTTTCCAGTCCTTTTTAATTCCTTTTTTTTAAAAT
GTCAGTTATCTTTTTAATGGAAATGTAGATCAGAAAATTTATGGTAGCAA
TTGGAGAAAAAGCACCGAATCTCAAATTGGGAAAATGGGTTCAAGGAATG
GAGACAAACTTTGACAAAGAAGGAGATAATGTAAAACTTGTCGAAGTCTT
CCAAGTTAATTGTCCTGGATGTTTCATGTATTCCATGCCAGAAATAATCA
ATATTTATCAAAAATACAAGGGAGATGGTCTTACAGTGTTTGGTGTGGCA
ACTGCCTTTGAAGATTATGATAAAAATACACTAGAGAATTTAGAGATGCT
TCTCACTACAGGAGAAGTTGTAGGCGACACAAAACAAGCACTTTCACAAT
ACGGACAGCTAGATGATGGAAAACTTCAGTTCAAGATACCATATCCAGTT
GCAATGGATTCACTAGTAAAAGAAGCAGGTGACCCATCAAGAGAGAAAAT
GACTGCATTTATCAAAAATCAACTTCCGGATTTTGATTCCCAGCCTGAAG
AATACAAACAACAAATTTTTGCAAGAGTGAAAGATTATTTCAAAGCAAAG
GAATATTCTGCTGAGACATTTGAAATGTATTCGCTACAAGGTACGCCATC
TACAATTCTAGTTGATAGAAAAGGGATTTTACGAGATGTATCATTTGGTC
AAGCTGCAGGCTTAGACTCTATGGTTCAAAAATTGTTAAACGAATAATTT
TTTATATTTTCTTAGAACAATCAAACCAATAAAAGAAGTTGCAAGAACTA
GTGGTGCAATTTCATAAAATTCAGGTACTACATATGTTCCAATAATTTCA
ATTTTTTCATTATCAGAATTAAATGGAATGTTGATAGTATCACCTTCAAT
AGTGTAATCAGACTCCACACCATCAATCATTACAATAAAAGAACCATCAT
CAAAAGGCGTAATTACATCATCAGATAATGTGAATGATAGTACACCATTA
TCACCTGGATCAAATAATGTGAAAATTAGAGAACTAGTAGATTGATTTTC
ATCAATATCGTCAACGTAACCATCAGTTATACGATAATCAATTACATCCC
TAATGTCAAAAGTATCAAGATATGTTGTTCCAAAAATTTCAATTTTGTGT
TTTCCCATTCCTGGAAAATCCATTGTTAGAAATGTATTATTACTTCCATC
CTTTAATTCTGGCATGAATTTTTCACCATCAATAAATATAGAATAATCAC
CACCAATCAACTGGTTAGGAAAGCTAATTTCTAATGAATTGTTTTCTAAA
GAACTTAGAACAAATAATGTGATTGATTTTTTGTCTTTATCAAAATCAAG
ATTGGTTACATCTAGATTTCCAGTAGCTTCAACTACAAATGTATGCCCAT
CAGTTTTTACAGGAAATGTGAATTTAAGACCAGTTTTATCAGAAAGCGGT
ACAGCATCAGCAAAAGGAATGGTTATTGATAAGACTATTAGAAAAATTAA
TAATTTTTTTATCATGCAGCGACTTTGATTACTCTTTTTCTTAATTCTTT
GTCATTTACAATACTTGGATGTGATGGGTCTGCTAATATTACCTCATACC
AGTAATGTTTGCCGTCTTTGTACAGAAAATAAGAACCTAAAAGTTTCATA
TTTGGATATTTCTCAAGTACACGTCTATTTGCTACAGTTTTCATATTATC
ATCTTGTTTGATTCTAGTTACACCCAGATGTTTTGGACGTCTTCCACCTC
GTGGTCTTTGACGTCTCATTCCTCCAGTTCCAACTCTCATTCTAATTACA
ACGATTCCTTGTTTTGCTTTGTAACCAAGTCGTCTTGCGCGTAAAAGTCT
ACTAGGTCGCTCAATACGTGTAGCAGCCTCCTCTTTTCTCCATACAATTG
CACGCTCTCGCAATACGATAGAATTTTCCTTCCACATTTTGTACCAGACA
GTATCTTGGTTAGTTGTCATTAGATTCATAGAAAAAAATCCCCTTAATAA
TCCTATGAAGAGAAAAATGCAAAATTCATTATATTATGTAGAAATTAGGT
AAAAGTATGAGACAGTATTTACTGTTAATTCTAGGAGCAAGTATTATTTT
TTCAGCTAGCGCTTATGCTCAAGATGTACAAGATATCGAGATAGTGATTT
CATCTCCAAATTACAATTATGGAGACAAATTAGATTATACGATAATTATC
TCAGAAGTTACAGGAGAAGATGCGGTTATTTTTATTACAAATACTATTGG
AAATAAAAGTCAATTATTATCAATACCAATAGCACAAGAAGAATCTAGGA
TAATTGCACCATTTGCATTTGATAGCATAATATGGAATGAGGGTACCTAC
GAACTAGAATTACAATATTCAGGAGCTACAGCTACAACATCATTTACAAT
TGTAAATGACGGAACAATTGGCATACCATATTGGATAAAAGATGTATCAA
AGATATGGGTTAGCGGTCAAACAGATGATAATGAATTTGCAAAATCAATT
CAGTTTTTAATCGATGAAAATATTATTTTTAATGCTAAACCAGGTAAAGA
ATTACAGATACCAGATTGGTTTAAGATGACAACTGGATGGTGGGTAAGTA
ATCAAATACCAGACACAATTTATGGAGATGCATTACAATTTTTGATTAAT
GAAAGAGTGATTGAGATACCAATTAATCAAAAATCATTTGATCAAGAATC
ATCATCAGACAAAACTTTGTGACTTTTCTTACCAATACCCCATAAGATCA
TCATAATCACAATTCCAAGTGACATTCCAATTACGATAGAATAGATTAGA
GGTCCAGTTCTAAAATCAGATGCATTTTTTTCCATAGGAGATAAAACACA
TTCTCCGTTTTCATATACAGTACCATCACCACAAGTATTCATCATATTTT
CAATTTTTTCTTCTTCAGCATTTTTTGCGTCAGCTTCTGCTTGTGCTTTT
GCTGCGGCTTCTGCTTCTGCTTGTGCGTCAGCATCTGCTTGTGCTTTTGC
TGCATCATCTGCATCTTGTTGTTCTTGTTCTATCAAAAATGAATTATTTG
CAAGAATTGTTCCAATAATTTCTATTTCTTCAGTTCCTGCAGAAAGTGAG
AATGACAAAGTTCTGTATTCATCAGTTTTTACTTCTTCAAACTCAATTTC
GTCACCGTCAGATAAGATAAAGAAATCATCGTCAGAGTATCCAAGTTTTG
CATCAAAAAAGTCTCTTTGGAAGGTGATAGATACATCACCTTCAGAGCCA
GATACCTCTGTTTCAAAAATTAGAGATATGAAATCAAGGTCAGCAGTGAC
TGATTTCAAAACTACATTATTTGCGTTATAATCAATATCATAACTAGTAT
CATCAATTTCAGTTGAAACCGTATCAGCAAATGCTGATGGAATGGCTAGT
GAGAAAAATAGTACAGTAATGTATGCAATCTTTAGTTTCAATCCTAAGTA
ACGCCTCTAAGGATTTGTATTATCTTTTCTGCTATAACATTTGCAGCTAA
AGACTGAGCTTCTTTTGTCTGAGCGCCCATATGAGGCGTAGAAATGAAGT
TTGGTAGGCTTGCCAGCTTGTTTGAAGTAGCAGGTTCAACCTCAAATACA
TCCAATGCAGCCCCTCCTAGTTTACCATCCTTTAGAAATTCGTATAATGC
ATCCTCATCAATTACACCTCCACGAGAGGTATTGATTATGCGTGAGGTGT
TTTTCATCGTACTCATTTTTTCAGCATTAATCAAGTGTTTGGTACTGTCC
AATAATGGAACATGTAATGAGACATAATCAGAACTTGCAAGTAGAGTTCC
AAGATCTGCTTTCATCAATCCTACCTCACTTGAAAATTCTTCATCAATTG
GAACTACATCATAACCAATAATGTTCATGTTCAATGCTCTGGCGAGACGA
CCAAGTCTCTTTCCAATATTTCCTAATCCAACAATTCCTAGATATTTTCC
ACGTAATTCTGTTCCCATCAATTCTTTTTTAATCCAATTACCATTTCTTA
CTTCCCTGTCAGCTCGTGGAATTTCTCTTGCTAAGGATAACATTAGACCA
ATAACTAATTCTGCAACAGCATTCATTGCACCTTCAACTGCATTAATTAC
ACGAATGTTTTTTTCTTTAGCAGCTGCTTGATCAATATTATCTAGACCAA
CACCAACTCTTGCTATAATTTGACATTTGTTTGCTTTTTCAATCATGTCT
TTGGTAATTTTTGTTCTACTTCTAACAATGATAACCTCAAAATTTTCAAT
TTTTTCTAAAATTTGTTCAGGAGTAATTTCAGGCTCGTATGTAATTTGTA
ATCCATTTTTCTCTAAAATTTCATTTAAGACTGGATTTACTTGATCACAT
ATCAAAACGGATTGATTCATACTCATGCAACAAGCCTGAATTCATTTAAT
ATAATGATTTTGAAAGTTGAGAATTACTAAAATTATCTGCTTACTTTATA
GAAATATGGAATTTGATTTTGTTCAGATTATTCCAATTGTGTGTATTATA
GCAGCAGTAGGAATTTTTGTCGGTACCAGAATCTGGATAATGTTCAGATA
GAGGCATTTTTGATATAGTGAACCTAGTTTCCACTAAGTTCAGAGAATAA
AAGGAAAAGAGGGGGTATGGTTGTTTATCCTTCAGCTGCAGCAATTACTG
CAGGGATTACTTCCCATAGAGGTAAAGCGCCGTTTTCAATAGCTGCGTTT
GCAACATCATCTGTACATAAACAGTGGACGTTCAATGCTGGGTGTGCAAT
TGTGTTTGCTCCTGCTGGAGGAACTGCATCGTGTGGGTTACCTAAGACAC
CTGCATATGAACCAGCATCTACTGCACCTTGAACTACGCCAAGTGCGGTT
GCTGCTTCATTAACTGGGTCTAATGGAAGACCTGCAACGAAGATTGTTGC
TGCACCACTATAGATAGCTGCATAATCATGGTTTACTGCTGCATAAATGC
CTGGTTCATCAAATACGACATCTACAATCATATTTTGTGAGCCACCGAGT
AGCCATGTTTCAGTACCTTGTGCTTGAACTCTGTTTGCTTGTGTTACTCT
GTCGAGGATTTCACCGACAATGTGCCAATAGACTGGTTCGTTACCTTGAT
TCTCGATAAAGAATCTAACGTGTTCGTCAGTTGGTACGAAGAGTAGTTGT
GATTGATATTGTTTTAAGTCCATAGAATTCCATGGTTGTGCTAAGAAGAT
GTTCTTGTTTGCATCGCCGAACATGAGTAAGTTATGGATTCCGTTTGGAA
CATAACCAAATGCTTGTCCGTTAACAACAGTTTGAGATGTTGAGTGACTC
ATCATCTTTCCCATGTCGTAAGTACCAGCGTCAGTTAAGTACAACTGGTT
GTATTGCAATTGGAACTCTAGAGCATCAGCATCATAGAATTTTTTGTCCT
TTACAACTTCACCGCCTTGTAGTGCTGTTTTTTCCACCATTAGTCTTTTG
TAACCATCGAGTGGGTCAACAATGGTGATACCATACATACCAGAAAGTAC
GTGTTGGTCCATTGCTGCAATGTTAACACCAGAGCAGTGATATTTGAAAA
CACCTGGAACTTCAGCAATAAAGCAGTATTCACCAGTTTCACCGATGTTT
ACTGCACCCATGTAAGGTTTTGATGACATTTGTGATGCATGCATGTCATT
TCCGTGTTGAGTTACCTCATCACCTGGAATTGTCAATGTCATGTGAACAA
CGTCACCTTGTGTAACTCTTAGTGTTGGTCCTGGGACTTGTTCACTAAAA
GTCATTGCACTGTAGGTACTTCCAGTCATTGTTGGAAGATCGACACTTAC
ACCAGTAAGGTCAAAGTTTACTACAGGTCGACCTGAATCTAATAGGTCTG
AACATGGGCCTGCTGCATATGCTTCAGGCATCATAAGTTCTAAACCGCCC
ATAGCAGCAACTTTTGCAAGTGGAGATGTCTCTACTTCCATTGTTGAACC
TGCATTTAGAGGAGCAGTGAAAGAACTTCCGAATAGTGCGCCGCCCATAA
CTGCAATTGCAGCTACGGTCATGATAGTACTATAACGTCTATTCATACTG
TTCGATGCTTGAACTAGATTATATAAAACCTACAGTTTTTTTACAAATCT
ACTAGATATTTTCAGATCTTAGAATATGGAATAATTTGAAAAATAATTCA
AAAAAAAGGATCGGACTTGGTAATAAATTCAATTTTTATTCCTGAATGTT
TTAGGGTAGATGTGAAATACCGATCAGACAAAGATTCTCTGGGACCAGTA
AAAATTCCTGCCGATGCATATTATGGTCCATTTACGGGAAGAGCAATCAA
ACAGTACAATGTGACAGGTAGACCATCTCATCATAATTTGATAAAGTCAT
TTGTTATGATAAAACGCTCTGCAGCAGTTGCTAACATGAAAACTAAAGCA
ATCAACAAAAAACAAGGAACCGCGATTGTCAAAGCCTGTGATAAGATTCT
TTCTGGAAAACACATTGATCAATTTGTCGTAGACATGGTAAACTCGGGTG
CAGGAACAGCGTTCAACATGAACACTAACGAAGTAATTACAAACGTAGCA
CTGAAAGGATTAGGTAAGAAACAAGGTCAGTATGAATTTCTTCATCCAAA
TGATCATGTAAACATGTCACAGTCAAGTAACGATACATATCCTACTGCAA
TGCACATGGCAATACTGTTTTCATTCAAAGAAATGATTCCTGTGATTGAC
AAATTAATAAAATCAATTAACAAAAAGGCAAAACAATTTTCTAAATACAA
AAAACTTGGACGTACTCATTTGATGGATGCATTACCAGTTACACTTGGAA
GTGAGTTTGCAGCTTATGTAACCTCATTAACAAATGCTAGAAATCAGATT
GTTGCATCACAAAAAGAACTGGAACAAGTTGCATTAGGAGGTACAGCTGT
AGGTACAGGTGCAAACACACCAAGAGGATACAGAAAAGCTGTAATTATTG
AATTAAGTAAAGTATCAAAATTATCACTTAAACCACAAAAAGATATGCAA
TATGCATTACAAAGTAAATTTCCGGTTGCAAATGCATCATCTGCATTGAA
AAACTTTGCAATAGAATTAGGTAAAGTATCAAATGATGTTAGATTGATGG
CATCAGGACCAATTGCAGGTTTATCAGAGCTAGGAATACCAGCAGTTCAT
GCCGGTTCATCAATTATGCCAGGAAAAGTCAATCCATCTTTAGCAGAATG
TATGAATATGATTTGCTTTAGCGTAATAGGAAATGACACTACAGTCTCAT
TTGCAGCACAAGCAGGACAGTTTGAACTTAATGTAATGTTACCAGGAATG
TTAAAGGCAGTTTTAGATTCAACAGATATGCTAACAAACTTTTTGCCAAT
ATTTTCTGCAAACCTAATTGACGGGTTAACTGCTAATCAAGCAAAACTTA
GAGAAAATATTGAAAATAGTCCTGTAATTGTAACACTACTTACACCAAAA
ATTGGTTATCTGAAATCTGCAGACTTGTTCAAAGAATCACTGAAAACAGG
AAAAACAATCAGAGAATTAGTAGTCTCGAAAAAATTAATGACAAATAAAG
AAGTCAGCTCGTTGTTAGGTTAAGATGGCAAAAATTTGGGTAGAGGCTTA
TGGCTGCTCTGCTAGTTATTCAGACTCTGAAATGATTTCAGGCTTGATTG
TTAACGGAGGCCATACCTTAGCAGAAAATTCAGAAGATTCAGATCTTAAC
GTTATAGTTACGTGCTCAGTAAAGGATGCCACAGCAGATAAGATGATTCG
TAAAATCATGGATTCTAGTTCAAAACCTCTAGTTGTTGCAGGATGTTTAC
CAAAAGCAGAAAAAACCAAAGTGGAAAAATTTGCTGAAAATGCAAGTTTA
ATGGGTCCAAATTCAATTGGTAAGACACTACAAGTTATTCAATCTACACT
TGATGGGAAAAAAACCATTGCCTTAGAAGATTCGGATTTATCAAAAGTAG
GATTACCAAAGATTCGCCTTAATCCAGCAGTTGGAATTGTTGAGATAGCA
AGCGGATGTATGAGTGAATGTACATTCTGTCAGACAAAAATATCAAAAGG
AGATTTGCAAAGTTACAGAGTAGGAGATATTGTAAGACAGGTTAAGACCG
AATTAGCAGATGGATGTTGTGAAGTATGGCTAACATCAACAGACAATGGA
TGTTACGGTTTTGATATTAATTCAGATTTACCAGAATTAGTAAATACAGT
ATCACAAATTCCAGAAAAATTCTTCATGAGGGTAGGAATGATGAATCCAA
TGTATATGCCAAGAATACGTGAAGGATTGCTAAAATCATTTGAAAGTAGC
AAAGTTTTCAAATTTTTACATGTGCCAGTTCAAAGTGGAAGTGACAAAGT
TCTAAATGACATGAAAAGAGGACATACAGCAAAAACTTTCAGAGATGTTG
CACAACAATTCAGAGAGAAGTTTGGTAAATTTACTATTTCGACAGATATC
ATAGTTGGATTCCCAACTGAAACAGAAGAAGACTTTCAGATGACAATGCA
GCTGTTAGAAGAAACAAGACCAGATATTGGCAACTTATCAAGGTACAGTC
CAAGACCAGGAACAGACGCTGCAGAAATGCCACAAATCGATATGGTGGAA
ATGAAGAGAAGAAGCAAGTTGGCTTATGAATTAATCTGTAAAATTTCAAA
AGAGAATAATGAAAAATGGATTGGTTGGAAGGGTGAAGCAGTTTTTGATG
AGGAATTTGAGAATCAAAAAAGAGGTAGGAATTTTGCATACAAGCCAATT
TTCGTCAATGAAGAACCAAAAATTGGGGATGTCAGAACAGTAGAAATTAC
TGATGCCACCGTTCATAGCCTAATTGGGAAGATTATCAGGTAAAGGACTC
AAGAATTTTAGATCGGAATTATAATCAAAACTAAGTAAAGAGTTTTTTAT
CAGAAATCGCGATACTGTACATGACTTTCGAGATTAAAGAGCCAGTACTA
GTAGTAGGGCTAGGCGGAGCAGGCATCAAATTAGCCTCAGAAATGAGAGA
TGTTTTAGATGCAGATTTACTAAAAATTAGTCAAGATAAGAAAGACGTTT
CAGAACACAATTCAATTCACATTTCTACAAAATCAATCATCAACCCATCA
GTTCAATTGATTCGAGGTTGCGCTATGGAACAAAGTGAAAAAATTGAAGA
GCATATGAGCACATATGAAACAGTCATCATCATGGCAAATCTTGCAGGAA
AATCAGGTGCTGCATTAGCCCCAGTAGTATCATCAATCTGTAAAGAACAA
AACAAAAACGTTCTATCATTTGCAATAATGCCTTTCAAATTTGAGAAAAA
TAGAATCTTCCAATCTGGAATATCATTGAAAAGATTGAGAATGAATTCAG
ATTCAACAATAATCATTGATAATGATGCAATATTGGATAGTAATCCAGAC
TTTACTGCAGAAAAATGCTACGATGTGACAAATAATGCAATCAAATGTCT
TGCAACATCAATCAAATCATCATCATTAACAGACGACACAAATATCATGT
CAACATCACGTAGTACAGAAAATATTGAAGAATCAGTAAAAGATTCAATC
AAAATGTTATACGAGGATGCACCACCAAATAGTATCAAACGTTCTATGTT
GTACGTTTATGGAGCAGACAAAATTCCAGTTGGAGTAATTAATTCAATTT
CAAACATTCTAGGAGGCATTTTTGATCAAGAAAATTCTGAAGTGGACATG
TCAACATCTGGAAATACAAATGTTGTTTTGTTAAGTTCAATTGCAGGAGA
AACACGCTTTGACAAATATGATCCATTAGGAGTTATTTCAAAAGATAAAA
CATTAGACTGGGATGAACCAGAAACTAGTTTTAACTGTGAATTGGATTTA
CCTCAAATAGAGTAATAATTTTTATTCTTTAGATTTTGGTTTTGATTCTT
TAGCTTTTGGCTTTGGCTTTTCTTCTTTTGGTTTTGATTCTTTAGCTTTT
GGCTTTGGCTTTTCTTCTTTTGGTGCTACTTCTTTTGGTGCTACTTCTTT
TGGTGCTACTTCTTTTGGTGCTACTTCTTTTGGTGCTACTTCTTTGAGGG
TTTCCTCTGTAACTTCAATTGCATCAGGATCATCAGTTTGTGGTTCAACT
TTTTGTTTGATCTCAGGAGATTTCTTGGAATCTTTTTCATCTGATTCTGC
ATCGTCTTCATAATTAGTAACTAAAATGTAACCGTCATCAGTTTTTGTCA
TTCTAACACGAATCTTACGTGGAGGGCTTCTGACACCTTTAGACCAAATC
AAATGAGCTACTTCTTCATCAATTTTAATTTCTTGAGTTTTCATATGCTT
TCGAGCAAATTCACGGATCATGTTAATTGCTCTAACTGCACGATGTTGAC
TTTGAGAAAGAAGTACTTTTCCTAGAGGAATTGTATAAACACGTTCAAGT
TCTTGAGACAACTATCCAACCTCCACATCAGTTCTACGCCATGCTCTAGC
CTTTGGATTTGTTCTGACTGAACGTTTAGTCTTTAGAATAACCCATGCCG
GAACGGCAGATGCTTGTTTTTGTTTCTTGATTAATCTGATTTTTCTACCA
GAATGTTTTCTAGCTGCCATAAAGTTTCGAACAAATTTTCCTCTTTTTAA
ATCAAGCGTGGTTTTTACTATAAAACAAAGTATTCTGCTTCTGGATGATG
AACAACTATTGCTGCAGTTGACTGTTCAGGTATAATTTGTCCAGATTCTG
TCAGCTCCATTCCAGATTTTTCTCCATGAATTAATTTCCATACAAGATGT
TGCTGAGTTGTATCAGGACAGCTTGGATATCCCCAACTATATCTCAAACC
ACCTTTATCAGATAATCCAAGTTCAGTTTTAATTTTTTCATTTATCCATT
CTGCCATTGCTTCAGCTGTTTCAACAGCAAGACCATGTAGATAATACGCA
TCAGTGTACTTGTCTTCTTTATCCCATTTTTCAATCAATTCAGCAGCTTT
TGTACCAACAGTTACAGACTGAAATGCCACAATATCATTTTCACCAAAAT
AATCTGTTAAACACAGATGTTTAGTTTTTGATGAACGAGGAAAATCAAAA
ATTATGTCTTGACCGTCCGGGCCATCTACAACTAATTTATCATCACGATT
GTGACATGAGAAATATCCGTAAACAGCTTGCGGTTCAAAGAGATTATCTT
CAATTACACGTTTTTTCCATTCAACAAGAAGTTTTTCAGGATCATCAATT
GTATCAGTTTTTGAGTTTCCTCTAATTCCCCACGATAGTTTGAAAAGTGA
TTTTTTATTCAAATGATTCCAGATTTCATTTAGATCAAAATCTTCAGGTT
TTAATCTAATAACTTCATTAAGTTGTGGCGGAGTTGGTGGAGAAACAGGT
TTGATATCGCTATGAGGAAGATTTTCAGAGTCAACTTGCTGAACTTTACT
TTCCTTCCAGTTTGATAATTTATCTTTCCAATTATTTACAAATTCATCTT
TTTCGTCAGAAACTAGTTTATCCATTGTTTTAAGACCATCAAACATGGTA
CCACAGTAAAACATTCCAGGTTCATAGATTCCATCTTGTTTTGCAATTCG
GTTAATGTAATTACTGTTTATTGCAGCACCGCCACATAGTATTGGAATAT
TGACATCAGTTTTTCTTGCATGTTCGACAAAAAATTGCATTTGTTTTGAT
GTCGATACTAACAATGCTGAAAGACCTACAGCATCAGGTTTTACTTCATT
AATTTTTTCTACGAATTTTTGTAAAGGTACCTGTTTTCCTAAATCATGGA
CAGTGTATCCATTATTTTCAAAGATTGTTTTTACCAAGTTTTTACCAATA
TCGTGAACGTCTCCATACACGGTTCCTAGAACCAAAATACCCTTACTGGT
ACCCTCTTCTTTTAGTAGATATTTTTCTAATTCTTTAACAGCAGCTTTCA
TGCATTCTGCAGATTTTAGTACAAAGGGAAGGATTAATTCTCCAGCACCA
AATTTGTCACCAACAATTTTCATCGCAGGTAAAAGATCATCATTTAATGT
TTGAATTGCTCCTTGGTGTGTAACTTCTTTTGCGGCATTAATCGATAAAA
CACCATCATTATCCACAAGAATATCCTTTTGAGATAGTTTTTCTACAATT
GCAGATACAACATCATTTTCTATTCCATCTTTTAATCGATTAATAATTCT
GAAATTTGAGCGCTGTCCTGCAGGCCATGTTGGATCAACATCAACTTTCT
TGGTTTTTGATGATGGATCCTGAGTTTTATTTTCAAAATGAGTGATTAGG
TCTGATAACGCATTAGGATGTTTATTGAAGATCAAATCTTCGACTATTTT
TTTTTCCTTTTCATCGATTTCAGTATATGGAGTGATTTCACGTGCATTTA
CGATTGCACTGTCAAGACCATTTTGTACAGCATGATACAAAAATACTGAA
TTTAATACACGTCGGGCTTGTGGGACAAGACCAAAGCTGATGTTACTTAA
TCCAAGAGTGGTAAATGATGTTGGAAATCTTTCTTTGACAAGTTTAATTC
CTTCCAAAGTATGTTTTCCTGCATCAAGAAATTCTTCTTCACCAGTAGCA
AGAGTAAATGTTAGAACATCAAAGATGAATTGTTCTGGACGTAAACCATA
TTTTTTTCCAGATTTATACAATAGTTCAGCAGTTGCAACTTTTTGTTCAG
GAGTTTTTGCCATTCCATCAGGACCAATACATAATGCGATTGCAGGAATT
CCATATTTTGCCATCAATGGGGCTAATGCTTTGTATCTACTTCCATCACC
TTCAAGATTAATAGAATTTATGATTGGTTTACCAGGAATTTGTTCAATTG
CAGATTCAATAACTTGAGGATCTGTAGAATCAATAACAAGAGGGGCATCA
ATTTCAAGACTTAGACTTTTTACAAGTTTTAGAATAAACTCTTTTTCATC
TGAACGTTCAGTTGTTGCAACACATACATCAATACAGTGGGCTCCATCTT
CAACCTGGGTTCTTGCCAAGTCAACTAGCCCATCAAAATCGTCATTCAAA
ACCAGTTCTTTTGCTTTTTTCGAACCTTGAGTGTTAAGTCTCTCACCAAT
TATTAGAGGTCCCACCTCTTGTTTCAAATCAACGGATTTGATTGAAGAAC
TTACTCTAGCCTTTAACATATAGAATTGTGGATGAAATTTTTGTAAATAC
TTATCTCATCAATCTTTCTTTTGCTGGTCAATAATTTTTCTTAATTGTTG
AATATGCTCAGGATCTGTACCACAGCAACCACCAATTATGTTAATTTGTG
GATATTCCTTTATGAACGAATTAAGAGCGGTAGCCATTTTTTCTGGAGTC
ATTTTGTATACTGCTTGACCTCCAACATTTTCAGGCATTCCAGCATTTGG
AATTACTAACAAAGGCTTGTGTTTTTGATCATTCAACCATTGTATACTAG
GCTCCATTTCAATTGGACCCGTAGAACAATTCAGACCAAATACATCAATT
CCCATTTCAGAAACAGTGGTATATGCTGATTGAACATTTGTTCCAAGTAA
CATTTTTCCATATTGATCTAAAGTAACATTTGAAATCAATGTTACTTTTT
TTCCAGTTTTCTCCATTGCAATATGAGATGCTTCAACTGCTAATTTCACT
TCTAGTATATCTTGACTAGTTTCAATTAGTAAAGCATCTGCGGTTCCTTT
GATTAGTCCCTCAGCTTGTAACTCAAACGCATCTCTAATTTCAGACAAAG
GCATCTGCCCAAGATCAGCATCGTTAGAACTAGGTAAATAACCAGTAGGT
CCCATAGAACCAATAACAAATCTTGGTCGGTCTGTAAATTCATCACAGAC
ACTTCTTGCAAGTTCTGCATTTTTTTGATTTAGTTCAACAGTTTGTGAAC
CAAATCCATATTCATCTAATTTAATTTTGTTTGAACCAAAGGTGTTAGTT
TCAATGCAATCTGCACCAGCAGTAAGATATTTTCGATGAATTTCTTTTAT
CCAATCCGGTTTAGTGATAGATAATCCATCATTGAATCCATCTTTTCCAT
CTGGAAAATCTTCAGAGGTGGGTTGATATCTTTGAATTTCAGTTCCCATT
GCACCATCAAAAAGAAGAATTCTATTTTCCAATGCAGCAGCAAATGTTTC
TTCACTCAATTTTGTAATCGAGTTAAGAAGTCTAATGCTCCTTTAAAATC
ATTTGGAGAGGTTAGTAAAACATCACCAGTAATACTCTCAATTTCAAGAA
CAAAAGATGAGAAATTATCTTCATAGTTTGACCAATCAAGGTTGAGAAAT
TGTGCAGAACGTGAATTTTTTTGTGAAGGGAACAACAAACAGGGAATAAT
TTCAAAGTTTTTTGGATTTAGATAATCATGTAGTCTTTTTACTTGAGAAA
TATCATGAACTACCTGAGTTACAAAACCATTTGGTTTAGATTCCACTTTT
TTAGAAATTTTTTCAAAATTTGGCTTACTTGGAAGCGATAAAAAGAGATT
GATTTTTTCATTAAATCCATTTTGAATTAGATGTTTTACTGCAAAGCTTG
GAATAACTCCAGATTTGTAATCATTTTCAGGAGATGGATCACCCATCAAA
ATTAAAATTCCATCAATGTTGGCATTAATGGCAGAATCAACGATGTCAGT
GATCTCTGAAATTGTTTTATCAATTACTCGTAGGCTAATAGTAACAATCA
GCTTTGGATGTTTTTGCTTGATTTCTGCACCGATAAGTAATGGAGAAATT
CTTTCAATCCCTAAAACAGAATCAGTTACATGAATTCCATCACAAAATTT
ACTGATTTGTTCAATTCTCTCATCTAGTAACTCAATTCGTGAGGGAGGAT
CAGACACCTTTGGAGGATTAATCTCATATCGGATAGTCATATGTGAAATG
ACTAAACACTTGATTAAAACTTCTCTATGTTTAGTGATTTACTAATTAGG
TTTTTATCTAATTTTCACAGATTTAGCATATGAGAAAATTTGCTTTTACA
ATAGTAGCATTAGCATTGTTTTCAGTATTTTATCCAGGATTAGCCGATGC
AGGGATGTACGGAGAAGTATACATTCCGGACCATGAGTTTGTAGGATTTT
ATGATGAAGCCGGTGTGTACACAGTATTTGCTGGTGTTAAGAATAAGGAA
TATTTCACAATACAACCAACCATTACACTTTCTGTTATGGATGGTAATCA
GAGATTTGAACAGACACACAAGTTAGCTGCAATTGAACCTGACAAAATGC
TTCCATTGAAATTACAATTTCCTGGTGTCACCGGTCCGTCACCAATTTTA
GAGGAACCATCGATAACATATGAAGAAACCGTAAACCAATACATTGGAGG
ATACGTGCTTTACGATTCTTTAGACATACAAGAAGATGGAAGTATTGTTG
GAAAGATTAGAAACGGCGGAGAAGAAACATTTGAAAAATTTAGAATTTAT
GCGTTGATTAAAGATAAAGATGACAACATATTGGATGTATCGTCATCAGA
AATATTTCAGACAATGAAACCAGGAGAAGTTTTTGAGTTCAAAATGCTTG
CTTCACCGCATATTTCACAAGACGTTGATTACTATAGTTGTTTTGCATTC
GGAGACGATTCAATTATGCCTTTGACAGCAAAACAAAATGATGAAACGTT
TACCTTTAGGTATACTGCAAATGCATGGTTCAAAGATGCAGAATTTACTG
ACGATGGTACAGAATTGAATATGTATTCAACAAATGGATTTCAACTCCCA
GTTGTAGGAAGCTTTGAATTTCCTACAAATTCCATTAATGAAAAATATGA
AGTAATTTTAGATGGAGAGAAAATGGCTAAAGGTGCAAGTGCAAAAGATC
CTAAAATTAAATTTACAGAATCAGTCGAAACGTTACAAAGTATAGATGAA
ATGGGAAATTGGCATCTTTACTTTGAAGTACCAGAAGCATTTCAAGGAAA
TGTAAAAATTTCTGGATTCATGGAAAATGATGGAACAGTAGCAGTACCTG
ATGAGATTGATTTGACAACTCTAATTTATTATGAAATTGAAGGAGGAGAG
GTTTTAGATATCACTGCTATGCCAAAAAAAGCATCATTAGTCATTAACAT
GGATTCCACTGATGACGGAGAATTATCATTGAAAATTAATGATTTTCTTG
TAAGGCCGTTTGATAATGGGGAATTTATTGCACAAATTCATTCTGAACCA
GGTTTGTTTAGTGATGAAACAGAAACATTGTACATAACAGACGAATTTGG
ATTTGAGAAGGGATTGACAATTACAATTCCATTCAAGAAGGGTACTGAAA
AAATAGAGATTTTTGGCAGTTATGTTGTACCAGAATTTGGTCAGATGGTC
ATGATAGTCTTGGCAGTAACAATTGTTGGAATTGTGATTATTTCAAGAAA
GACAAACTCATTTAGTAATTTGTTTTACACAAAAATGTGAGTTTAGAAAA
AATCAGAGAGTCATTAACATCAAAAATTTCTCCAGTTTTAGAAAATAATT
ATGAAACAAAATTATCATCAGTTTTAATTATAATTTTTGATGATTCGCCA
AAAATTCTGATGATAAAGAAACCAATTACTATGAATCATCACGGAGGTGA
AATAGCATTTCCAGGAGGAAAAATATCTAATGAAGATAATGATTTGCTAG
ATACTGCACTTAGAGAAGCCAGAGAAGAAACGGGTATTTTTATTGAACGT
GAAAAAATTGTGGGCCAATTGGAACCTGTTACTACATTAAATTCAGGCTT
TACAATTTTGCCGTTTATTTGCATACTAAGTAAGATTGGGGATTTAACAC
CAAATTCAGAAGTTGATGAGTTTTTAGAAATTCCTTTGGAACCATTTTTA
GGCACTCTTGCAAATGATTCAGATCCAAAACACAACTCAATTCAAGAAAT
GTACACGTTTACATTTGAAAATCATTTGATATGGGGTGCATCAGCTAGAA
TGTTAAAGCAAATTACAACTAAATTGAAATAAGAACAAATTTTACCTCTT
CTTTCAAATTAGGTAAAAAAATAACAAGTATGTGATACAAAGAGATAATC
TAAATAATTTAGTTAGAGGTGCGACCTTTTTCCAACATTCTGGAATAGCA
ATTACATTTGTTTTTATGCCAATTATTGCAAGTTTGGTTGCAAAATCTGT
TTTTGAAATAGGAATAATTGTTGCATCATTTGCATTTGCACAAATTTTAA
CTGAAACATATTTTGGTCGTATGTCAGACAGAAAGGCAAAACGACTGCTT
TTCATTAGAGCGGGTTTTATTTTATGTGCAATTACATTTGGTTTGCATTA
TTTTGCAGATAATACCACATACTTAATCATAGCAAGATTAGGCGCAGGAA
TAGCATCAGGAATAATGATTCCACCAATGTTGGCATATGCATATGAGGCA
GGAAAAGGAAAGTCCAAGGTTGCATCAGTAATATCATTTCATGCTTTAGG
ATGGCTTGCAGGCATAGTTGCAGCCGGATTAGCAAATGATGAAAAATTAA
TTTTCGTGGTGAGTAGTTGTTTTTTCATTATAGGATTTCTCATTTCATTG
AAGCTTCCTAAGATACAGACAGAGAAAATTGTTGAGAAAGGAATTATCAA
AAAGATTATTGTGAAAAACAAATTTCTTTTTTCATCATTATTGGTTCGTC
ATGTAGGAGCAGCTGCAGCATGGACAGTTCTGCCAATTATGTTAATGGAA
TACTTTGGTGCAGAATTATATCAGGTTTCAATGATATACGTTGCAAATAC
ACTAACAGCATTTCTTGTCATGAATCTGATGTCAAAGAGAATTCAGATTC
AAAATATAACAAAATTCAAGATTGGGATAGGAATGACAGTCATAGTATTT
GTTGGACTGGCACTGATTACAGAGTGGTGGATGGCATGGCCATTTATGGC
CATAGTTGGATGTTCATGGGCATTTTTGTTCATTGGAGGAAACTTCCACC
TAATGGAAAATAATCCAAGATCAACGTCAACTGCAATTTTCAGTTCGACA
CTAGCAATTTCTACAGTAATTGGTCCAGTAATTGCAGGAAGTATTGCATA
CTATACAGACTATACAGCAGTTATGGTTTTTGCAATTATAGTTTCATTTT
CAGCATTTATAATTTCAACAAGAATGAAATCAGAAAAACCTAACGAAGTC
CCCATTTAGTCATAACTTTATCTTCTATTTTTTTAAAGACAAAGCCATCA
ATCAAAATTCCAATTCCCATAATTACCAACATCATTGCAATAACTTGAGA
TACATCATTTAGTTGTCTTCCAACATTTAACAAGAATCCAAGTCCTAAAA
ATGAAAAGAGAAGCTCTGCACCAATTACACCTCTCCATGCAAATGCCCAT
CCCTGTTTGAATCCTGTGATCATGTATGGAAATGCAGCAGGTATGAGAAT
TGTTGTGACTAATTGACCACCTTTAGCGCCCATATTTCTTGCTGCTTCAA
TAAAAGACGGATCAATATTTTTCACTCCAGTGTATGTATTGATAGTAACT
GCAAATATTGCACCAATCGCTGTAACAAAGATAATTCCTGAATCAGTCAA
ACCAAACCACAGAATTGCAAGCGGAACCCAAGCTACAGAAGGAATTGATT
GTAATCCAAGTACAAGTGAACCAATCGTTTGATTAACAGTTTCAACACGA
GCCATGAATATTCCAAGCATCATTCCACCACCAATTGCAATTGCAAGACC
AATAATCAAACGCCACATACTAGTTCCAATTCCATAAAACAGACTACCAT
CAGAAATTCCATACAGTAAGTCTTCTCCAACTTCTATAGGAGAAGGAAAT
ATGTTATCTGGCCATATATCTGCAGAATCAATTCCTTGCCAAACAACTAT
GATTAGAACATAGAATGCAATTTTTTTTCCAAAGAGATTTGCTTTCATCT
AATTACACCTATTTTGGCCCCTGGTGCCTCAATGCGGCAAGAATTTGTTT
TTCGAATTGTCCCAAGTTTTCATCTTCTGCAACACGAGGTCGTTTGTAAT
CAATATCAAGTGATTTCTTTACTACTGAAGGTCTATGACTGAATACAGCA
ACTCGTGAACCAAGTACAGCTGCTTCAGGTACATTGTGCGTAACAAAAAT
TATGGTCTTTTTTGTTTTCTGCCAAATCATTTGCATTTCAACTAGAAGCA
AGTCTCGAGTTTGAGAATCAAGTGCAGCAAATGGCTCATCCATCAATAAT
ACATCAGGATCCATCACAAGAGCACGAGCAATAGCAACACGTTGTTTCAT
TCCAGTTGATAATTGATATGTGTATGAATTAGCAAATTGAGATAATTGCA
TCATGTCAAGATATCTTTTCGATATATCATGACGCTCCTTTTCAGGTATA
CCTGCAACCTTCAGACCATACTCAACATTATCTTCTACAGTCAACCAAGG
GAACAATGCTCCTTCTTGAAACACCATAATTCTATCAGGTCCAGTATTGA
CAAGTTTTTTTCCATCAAGTAATATTTCACCATCGTCTGGTTTTTCTAAT
CCAGCTAATATTCTAAGAAAAGTTGATTTTCCACATCCTGATGGACCAAC
AATACATACAAACTCTCCATCATTAACAGTAAGATTCACTCCACCAATAG
CCTTGAGAGGTTTTCCATCATGTTCAAAATATTTTATAATATTTTTAGCT
TCTATCTTACCCATTATGATTTTCCTCGTTTGCGGTCAAAGATATGTTTT
CATGATAAAAAAGTCCGTCAAGTGTATAACCATCACGTCCAAGATATCCA
AGAGCATCTGCGCGTTCAGCAAATGTATAGATTGAATTTTCTACAGGTTG
TGATGTAACTATGATATTAGAAAATGAGTCTTGAACAATTTTTTCTGGTA
ATGTTTTACCCATGTGTCCTTTCATGAATTGATTATAGAGTTCTTTTGAT
TCATCAGGATTATTATTAATCCATTGTACAGTTTCCTTATTTGCATTAAT
CCAGTTTTTAATTATTTCAGGATTTTTTTCAATATAATCAGACCGTCCAA
TTAGTAATACTGATGAAAATTTATTTTCTGGCCATATTTCATTTTCATCA
AATAAACGAACTCCGTCTAATTCTTCAACTAACATAGTTGCCCAAGGTTC
TGGAACCCATGCGCCATCGATATCACCTTTAGCAAATAGTGTGTAGATAT
CAGGATTTGCTATATTCAAAACAAAAACATCTCCACCTTTTTCAGCAGGA
GTTAAACCGTTTTGTGCAAGATAATGTCGAAGAGAGACATCCTGAGTATT
GCTAATTTGTGGTGCCGCAACTCTTTTTCCAGAATAATTTTCAATTGATT
CTAAACCAGAATTTTTTTGTATAATAAAACTAGCACCTCCATTTGCAGCA
CTTGCAAGAATTTTCAAGTCCTTTCCATCAGATTTCAAATAACCATTGAT
TACAGGACCAGGTCCAACATAAGCAAGGTCAACAGAATTTGAGAATATTG
ATTCAATTACCTGTGGACCACTATCAAATATCTTCACTTCAATATTCATG
TCACCATCAAGATTATCTGCAAAGGTTTGATTTTCCATTCCTACAATTGG
AACTGCATGAACAATACTTGGGAAAAATGCAACACGTATTTTATTTTGAG
AATCATCAACAGCAGACTGGGATAATCCTACGATTGCGATGAGTCCAATT
ATCGCAATTCCAATACCAACCAAATATGGAATTTTCATAAAACAGCGTTA
TGTCTGAAAGTTAAATAGCCATCGAATTTTAGCTCTAGCTATTCATTTTT
AGATCATATAACGAGCCCAAAAATTGTTTATCATAAAAGATAAATGCCCA
CATACATTCAAACAGTTGCATTATGAAACAAAAATCAATACTTGCATTTT
CTGGCGGACTTGATACATCAGTAGTTGTCAAATACATGCAAGACATGCAC
GATATGGATGTAATTACGGTAACAGTTGACGTAGGTCAGGGAGATGATAA
TAACAAAATTGCAAAAAAAGCAAAAAAACTTGGAGTAAAAAAACATTACA
ACATTGATGCAAAGAAAGAATTTGTTACAGATTATATTTTTCCAGCAATC
AAAGCTAACGCACTTTATCAAAAGAAATATTGTCTTGCAACAGCACTTGC
AAGACCATTAATTGCACACAAAGTACTTGAGATTGCAAAAAAAGAAAAAG
TTTCATCTTTGGCACATGGTTGTTCTGGGAAAGGTAATGACCAAGTCCGT
TTTGATAATACATTAAGGTCTGGTTCAAACCTGCCAATAATAGCACCTAT
TCGAGATATGAATTTAGATCGTGAAACAGAATTAAAATTTGCAAATAAAC
ATGGAATAGAGATTGATACAGTTGCAAAAAAATTCAGTATTGATCAAAAT
TTATGGGGAAGGGCAATTGAAGGAGGAGTATTAGAAAATCCATTTAATGA
ACCTCCAGATGATGCATTCATTTGGATTAAGACAAAAAATTTGCCCGAAA
AACCTTCCTATTTGAAAATTAAATTTGTTAAAGGAGTACCAACAGAAGTT
GATGGTAAAAAACTACCTCCTGTAAAATTAATTGAATATATCAATAAAAA
AGCAGGAAATAATGGTGTTGGAATTGTTGATCATATTGAAGATAGGGTGG
TTGGAATAAAATCACGAGAAGTGTATGAGACTCCAGCAGCAATTTGTCTG
ATAGAAGCACATTCCGATCTTGAAAAAATGGTACATACAAAACATGAAAC
AAAGTTCAAAACATTAGTTGATGACGAATGGGCATGGATGGTTTATTCGG
GTTTGTGGGATGACCCATTAAGAAAAGAATTAGATCAATTTATCGAACAA
GCTCAAAAACGTGTTACTGGTACTGTAAAGCTAAAACTTCACAAAGGAAA
TGTCAGGGTAGTCGGAAGAGAATCAAAATATTCACTGTATAGTCACGACA
TAGCCACTTATGGAAAGGATTCCACGTTTGATCAGAAATTAGCCAAAGGT
TTCGTTGAATTGTGGGGAATGCAGTCAACAGAAGCTAATAAATTCTAGAG
ATTGGTGCAAAAAAAAATATGAATTGTCCAGAATGTGACGCAAATATGAA
TATCCCAGAGGATGCCGCTGTAGGCGAAATAGTTTCTTGTGGAGATTGTG
GTGCAGACTACGAGATCGCAAAGAAAGAAGGTTCTGATATTGAGTTAAAA
GAAGCTGAAACAGTAGGCGAAGACTGGGGAGAGTAATTGCAAAAAATTTG
CATAGTGTTTGATAGGTTAAGAACTGAAGAAAAACTACTGCAGAAAAAGG
CAGAAGAGCTTGGTTATGAAACATCAATGATAGATGCGAAGATTACAAGT
TTTGATACAGACAGTAAGCCAGAAAATTTTGATTTTGGTGATGTTGTTTT
AGAACGTTGTGTGAGTTATTACCGTGGACTGCATTTTACAGCTTGTTTAG
AATTTTTGGATATTCCAGTAATTAACAAATTTGATGTTGCCAATACCTGT
GGAAATAAAATGATAACATCTATGTTATTAAAAAAGAATAATATTCCTAC
GCCAAAAACTTACTTTTCTTTTTCAGCAGAAACAGCATTAGAAAATTTTG
AAAATATAGGATACCCACTTGTAATAAAACCAATAATTGGAAGTTGGGGA
AGAAGTGTAATGCCAATTAAAGACAAAGATACTGCCGAAGCTGTAATTGA
AAATAGACAAGTAACCGATGGACCACAAGATAGAATTTATTATTTGCAAG
AAATGATTGACAGACCACCACGAGATATACGAGTCATTACAGTTGGAGAT
CAAGCTGTATCTGCAATGTATAGGAAATCATCAGGAGGTTTTAAAACAAA
CATAGCATTAGGAGCAGACCCAGAGCTTTGTCAAATAACAAAAGAGATGG
AAGATTTGTGTGAAAAGACATCAAAGGCAGTGGGTGGAGGAATATTAGGA
ATCGACTTGATGGAAGACAAAGAAAGAGGCTTGGTTGTTCACGAGGTGAA
TAATACTGTAGAGTTTAAGGGGTTAGTCAAAGTCTCAGAAAAAAACATTC
CAAAAGAGATGATCGACTATGCGGTTCGTAATATCAAGTGATAATATCAA
GTACCGTTAAATTATGCTTCGTTAGGAAAATATTATGAAAGTAGGAATTG
TCGGTGCATCCGGTTATGTAGGAGGAGAAGTTCTCAGACTATTACTTAGC
CACCCTAAAGTCGAGGTTTCAATGGTTACATCAAGACAACATGTAGGAAA
ATTTCTGCATAGGGCACAACCTAGCCTTAGAGGCTTTACTGATTTGAAAT
TTTCAGAATTAGATTATGAAAAAATGAGTGACTCTTGCGACCTAGTTTTC
ACAGCAGTACCACACGGAACTGCAACTGATATTGTCAAAGCACTGTATGA
CAGAGGAATGAAGATTATTGATTTGAGCGCAGACTACCGTTTGCACAATC
CAGAAGATTATGGAAAATGGTACGGATGGGAACATCCACATCCAGACTAT
TTGGCAAAATCTACATTTGGCGTTCCTGAATTACACAGAGAAGAGATTAA
AAAATCACAATTAGTTTCTTGCCCAGGTTGTATGGCAGTAACATCAATGC
TTGCATTAAATCCATTAATCAAAAATGATTTGATTGATACTGATCACATT
ATTGTTGATTCAAAGATAGGTTCGTCTGGTGCAGGTGCAGGTGCAGGTAC
ATCACATGCAATGCGTGCAGGAGTCATACGACCATACAAACCAGCAAAAC
ACAGACACACTGGAGAGATTGAACAAGAACTAAGTCAAACTGCCGGTAAG
AAGATTAAGGTAGCAATGAGCCCACATGCAGTTGATGTGGTAAGAGGAAT
TTTATGTACAAATCATACATTCCTCAAGAAAGATATTGATGAAAAAGATC
TTTGGAAGATTTATAGATCAGAATATAGTGAAGAACGATTTATCAGACTG
ATTAGAGATAAAGAAGGTCTACATAAATTCCCAGACCCAAAGTTTTTGGT
TGGTTCAAACTTCTGTGATATTGGATTTGACCTAGATAGAGAGAACAACA
GGTTAATTGCATTATCGGCATCGGACAACCTAATGAAGGGTGCAGCAGGT
TCTGCAATTCAAAACATGAATGTCATGTCAGGATTTGATGAGTTCGAAGG
AATTATGTATTCCCCTCTAACACCTGTATAATAGATGATTACAATAAAAA
TTGGCGGCAGTGTTGTCGATAACTTACATCCATCAACAATAGCTGATATC
AAAAAAGTTGCAGAAAAAGAGGGAGTAATACTGGTTCACGGAGGAGGTAA
AGAAGTAACCAAAGTTACAGAACAGTTAGGTAAAGAACCAAAATTTGTTG
TATCTCCAAGTGGAATAAAAAGTCGATATACCGATAAAGAAACTTCAGAA
ATTTTTACAATGGTAATGTCAGGAAGAATAAACAAGGCCATTGTTCAGAT
GCTACAAAAAAACGGAATAAATGCAGTTGGTCTTTCAGGTATGGATGGAA
AAACAATAGAAGCAAATCGAAAAAAGAAACTGATGATTATGAACGAAAAA
GGAAGAAAACAGATGATTGATGGAGGATATACAGGTAAGATTTCAAATGT
AAACTCAGAACTAATCAAAACAATCATGGAAAAAGGCTATACGCCTGTCA
TCTCTCCAATAGCGATTAGCGAAGAATCAGAATTTCTTAATGTAGATGGA
GATAGGGCAGCAGCAAATGTTGCAGGTCATGTGAATTCTGATAAGGTGTT
ATTTATTACAAATGTAGACGGATTACTCATGGAAGACAAGTTGGTGGAAA
AATTATCCCTTGAGGAAGCAAAAGAAATAATGCCAAAGATTGGATTTGGA
ATGGAGAAAAAAATACTTGCTGCAACAGAAGCACTTGAGATGGGAGTATC
AGAAGCACTAATTGCAAATGGACAAAGAGAAAATCCAATTTCATCAGCAA
TAGAACATAACAAATGCACGGTGATTTCTAAATGAGTGAAGATAAATTTC
TTGGGAATCTCTACCAAAGGTTTCCTGTAACTGTTGATAGAGGAATAGGT
GCACATGTTTGGGACACAAATAACAAAGAATACATTGACTGTATGGGAGG
ATATGGAGTAGCATTACTTGGACATCAAAATGAAAGAGTGACAAACGCAC
TAAAATCACAATTAGAAAAGATCATCACAGTTCATAGTTCGTTGTATAAT
AAAACACGAGAAGAGTTTCTAGAAAATCTTTTCAAGGTAGCACCAAAGAA
CCTATCACAAGTCCATCTAAACAACAGCGGTGCAGAAGCAATTGAAGCAG
CAATGAAATTTGCACGTAAGTTTACAGGTAAAACTGAGATGGTAGCTATG
AATGGTTCGTACCATGGAAAGTCCATGGGCGCATTATCAATCACATTTAA
TCCAAAGTACAGAAAATCTTTCAAGCCTCTTATAGAGAAAGTATCATTTT
CACCATTTGGAGATATTGAAAAACTTCGTGAAACAGTAAATGATCAAACA
TCATTTGTAATCTTAGAACCAATACAAGGAGAGAGTGGAATTCATGTAGC
TCCTGATGGATTTTTACAAGATGTCAGAAAGTTATGTGATGAAAAAGGAA
TTTTATTAATTTATGATGAAATTCAGGCAGGATTAGGACGCACTGGAAAA
ATGTGGGCACATGAACATTGGGATACACCACCAGACATACTATGTTTGGC
AAAAGGAATTGCAGGTGGAGTTCCAATGGGTGCAACATTAGTCAAGCCAG
AAATTTTAGATTGTATTTCAAAAGGAGAACATTCATCAACATTTGGAGGA
AATCCATTATCATGTGCAGCAGGTGTTGCAACAATGCAAGCTTTAACACA
AGATAAGCTTGTAGAAAATTCTGCAAATATGGGAAGATTATTTAGACAAG
GATTAGATAAATTGAAAGAAAAACATCCAGTGATTAGAGAGATTCGAGGT
AAAGGACTCATGATAGGTGTAGAATTAAAATTCGAAGTGAGAGATATACT
AATGGAGGGTATTGAGAAAGGATTACTCTTACTATATTCAGGAAGAAATA
TTCTAAGATTACTCCCTCCACTAGTAATAACTGAGGCAGATGTAACAAAA
TCTTTAGAAATACTAGATGAATTATTTACTAATGAGGAGAAAAGAAAAAA
TGCTCAAGGATAAGATAGATGAAAAAATTCTAGAATACTTGAGAAATGAT
TCAAGAGAATCTTTTGTAGAGATTGGTAAAAAATTAAAGCTTTCAGAATC
TGCCGTTCGTAGAAGAGTAAAGAATTTGGTTGACAGTAAGGTTATTGAAA
GATTTACTATCGAGATGGGCGAAATGAATTCTACAAGTGCAATTGTTTTG
ATATCTGTTGATTCAACTACAGATACCTCAAAAGTATCATCACGATTAAC
AAAATTGAACGCAGTCAAAACAGTTTATGAAATAACAGGACAGTATGATA
TTAGTGTCATAATTAAAGCACCAAGTATCACTGAAATTAATGCAGCAATC
GATGAATTAAGAAAGATACCAGGTGTTATTGATACAAACACCGTAATTAT
TTTAAGAACAATCAGATAAACGAAAATCGATACAAATTTTTAAAATCATA
CTAAATTAGATCATAAATGGTTGAATATCTGCGATGCTAGTACGATTATG
TTTATATTAATGATTTATTGCAACGAAATTAGTAATGACTGATCCGAATC
ACTATGCAGACATGTATAACGCATATGAAAAGACTCCAAAAAAAATTCGT
ATATTGGATTCAACACTACGGGAAGGTGAACAACACCCAGGTGTTTCATT
CACAAACAAACAACGAATTCAGATAGCATGGATGTTAGATTATTTTGGAG
TTGATCAAATTGAAATTTCACCAGTGGTATCACCTGATCATAAAGAAGCT
ACAAAAACAATAATCCAACAAGGATTAAGAGCAGATATTGTTTCGCACGG
AAGAGCATTACGAGAAGATATTGATACATCATTATCATGTGATGCAAAAT
GGGTAGCAGCATATCTAGGTATATCAGATATCCATCTAAAAGATAAATTA
AGAATTACAAAAGAAGAAGCATTAGAACGTGCAGTAGATACAGTAACTTA
TGCAAAAGATCATGGATTGAAAATTAGATTTACAGTAGAAGATGGTAGCA
GAGCAGAACCAGAATTTTTGCTAAAGTTATGCAGAGCAATTGAAGAAGCA
GGAGTGGATAGAATTAGTTTACCAGACACTGTCGGAATAATGAGACCAAT
TGGAATGTATAATTTCGTTAAAAAAATTCGTAGTGAAATTAAGACACCAC
TTGATGTTCACGTACACAATGATATTGGGTTTGCATTAGCAAATGCATTT
TCAGCATGTGATGCAGGAGTTGATCAAATTCATACAACAATTGACGGTAT
TGGAGAAAGAACAGGAATACCAGCATTAGCTGAAGTAGCAGTAGCTTTGA
CATATCTTTTCAAATCTCCAAATGATTTCAGATTAGACATGTTAGCAGAT
CTTTCAAGACTCATAGAACAATATACTACAATTCAGCCATATGACTCAAA
ACCAATTGTAGGTTCATCAGCTTATAAGCACAAGGCAGGAACACACTTGG
CTGCAATACTCAATAATCCAGCAGCCTATGAACCAATACCACCAAGAGTA
GTCGGCAATAGAAGAAAGATAGTATTTGGGGAATTGGCAGGCAAAACAGG
TGCTAGTTATCTTATGTCATTATTAGGAATAAGCAAGGATCCTGAAACTG
CAAAAAGTGTTGCAGCAGGACTAAAAAATCTTAGAATGGGGGATGTTTTA
GAAATCCCATTAGAAGATCGCCTTGAACGGAAAATAATTAAGGATGAAAA
AAAAGGAGAAAAATAGATAAAAATGACAAATTGCCCTGAATGTGATGCAA
ACATGAAGATCCCTGACGATGCAGTAGAAGGCGAAATTGTCACCTGTCCA
GAATGCGGCGCAAGTTTTGAACTTGCCAAAGCATCCGAAGGTTTTGAGTT
AAAACCAGCTCAAACAGTCGGAGAGGATTGGGGACAGTGACCAGCAAGAT
TTCAATCCTTTACGATACAATCCGTCTTGAAGAAAAATTACTAATCGAAT
CTGCAAAGAAAAATGATATTTCAATAGACATGGTAGATTGTAAAAAATTG
TTTTTGGATTTGAATGAAAAAAATTGCTTGGACGGACCAGTACTACAAAG
ATGTGTTAGCTATTACAGGAATTTACATTCGACAGCAGCTCTTGAAGGTC
AGGGTGCCAAAGTAGTGAATTGTTTGAATACAGGAATTTTTGCGGGAAAT
AAATTATTTACACATATGTTATTACAAAAGGCAGGAGTTCCAACACCAGA
TGCAACAGTTGCATTTTCAAAGGATTCTGCATTGGAAGCATTAGAAAAAC
ATGGATTTCCAAAAATTATTAAACCAACAGTAGGGAGTTGGGGAAGAATG
GTTTCAAAATTAAATGACATGGATGCAGCTGAAGGAATTATAGAAGGAAG
AGAAGCAATGTATCCGATTCACCATATACATTTTCTTGAGGAGTTTGTAC
AACGTCCACCACGGGATATTCGTGTGATTGTGATAGGAGACAATGTTGCA
GCTGGAATATACAGAAATTCAGGAGATGGAAATTGGAAAACAAATACACA
CCTAGGAGGTTCAGCAGAAACCTGTGAAATTACTAAGGAACTAGAAGACA
TATGCATTAAGGCAAAAGATGCAGTGTTTGGTGATATTGTAGGTATTGAT
CTAATGGAAAGTAATGAGAAAGGATTGGTAGTACACGAAATAAACAATAC
TACAGAATTTAGAAATGTTGTTAGAGTTACAGGCGTAGATATTCCAAAAT
TAATGTTGGAACATGTTAAGGGGTTTGCATAATGGATGATCATTTAGAAA
CTTCCAGATATGCGATTAAAACTTTGGAAAAAGCATTAAGAATCTATACT
CCATCATTAAGTGAAAAGGCATTAGCTGATTTTCTTGCAGATAGGTGTGA
CGATTTAGGATTCAGAGATATTCATCAAGATGAAGTTGGAAATCTGATTG
CAACAAAAGGTTCAGGTGAACCAAAGATAATGCTATGTGGACATATGGAT
GTCGTTCCTGGAAAAATTAAGGTAAGAATAGAAGGTGACATGTTGTATGG
CAGAGGCGCTTCAGATGCAAAAGCCCCACTAATTGCAATGTTGTTTGCAG
CTGCAAGTATAGGAGAAAATGAGGGAACAATAACATTTGTTGGTGCAGTA
GATGAGGAAGGTAATGCAACAGGAATAAAAAATTTAGTGAAGAATACACC
TAATGTTGATTATGCAGTTTTTGGAGAACCAAGTAGTATTCAAAAAGTTA
CAATTGCATACAAAGGTCGATTAGCAATTAATCTAAGGGTGAATGTGAAG
GATAGTGCACATGCAAGTGCTCCATGGTTAGCAAAAAATGCAATAGAGGA
AATATCATCAGTTGCAATAGAATTAAAAAATGAGTTAGAAAGTGGCCAGG
AAGACAAGAGTAAAGGAATGATGCTTACTGCAACCCTTACAGAAATCCGT
GGGGGTACTAGTCACAATGTAACACCAAAAGAATGTGTTGCAACCTTAGA
TATCAGAATCCCAGTAGATATGAATTGTAATGATATTGAGGAAAAAATAA
CCAAAATAATTAATGAAATGTCAATAAAGAGAGAAATTGAAGTTTTGTAT
TCAGTGATAGATGAAACAGAACCATTTGAAGCTGCACATAATTCACCATT
AGTTAGAGCATTGACATTATCAATTTTGGATGTAGAAAAGAAAAGACCAA
TGTTGATTAGAAAAACAGGTACAGGAGACATGAATGTAATTGGAAATCAA
CTAAAAATCCCAGTAATTACATATGGTCCAGGAGATCCTCACGAAGCTCA
TACAATTGATGAAAAAGTTTCGATTGAAGAGTTTGTTAAAGGAATAGAAA
TTCTGAAAAAATCACTACATCATTTAAAAAGACTGCATGATAGAACGAAA
TAATGCTGTGGTTTATTGGATTAGGTATTTCAGGTATTTCAGAATTATCA
GATAGTACGCTAGAAGTCATAAAAAATGCAGAAATTGTATACTTGGAATC
TTTTACCAGCCCGATTTCAGATACAGAAAAAAAACAGCTAGAAGATATTT
CAGGTGGAGAGTTCAAGACTGCAAAAAGATGGTTGGTTGAGGATGGAAAT
GAGATATTAGAAAATGCAAAGAATAGAGAAACGGTGTTAATTTCATACGG
CGACCCATACATTGCCACAACACATCTAGAACTGAAAACACGAGCAATTA
GAGACGATATAGAGACAAGAACAATTCATTCATCTTCAATTGTTTCATCA
TTAATTGGAGAAGTGGGATTACACTACTACAAAGTTGGAAAGGTACTGAC
CATCATGAATGATCCAAAATCAATGATTACCCCATACAATACAATTTTTG
AAAATTTGTTGGGAAAAACACATTCAGTAATTTTATTGGAATATAATGAA
GATAAGTCATTTTTCTTAGATCCAAAAGATGCTTTATCATTATTACTAAA
TACCGAAAAAACACAAAATAGAAAAGTTATTTCAGAAGAAACTTTTGCAA
TTGTTGCATCAAGAATTGGAAAGGATAGTCAAAAAATAGTTTCAGGGAAT
ATTTCAAACCTAATTAAAAGTGATTTTGGAGAAGCACCACATAGCATAAT
CATACCTGGAAGACTACATTTTACAGAATCAGATGCAGTAAAAACCGTCA
CAGAATGTTTGGATGAACCAACTGACAATTCAGCAGATGTGAAGAGCATT
TCTGAGCAAATGATTGAAAAATATGTTCCAATGGTAAGAGAAGCATTAGA
AGAAATCAGACCACATTATGAGAATCTTAAAGAATATGAGGATGTCTTGA
TAAATGCAAAATTGTACATTGATGATGCAGAGAATTTTCTTAAAGAAGGA
AAAAAAGAATATGCAGTGCTAAGTATAGGGTATGCAGATGGCCTGGTCGA
TGCTTTACGTATTGCAAAAGGTTTTGACCCAAAAATGTGATAACGATGAG
TTGAAATTGGACATATCATGAATCAAAATGGTATGAAAACACTCTCAGAA
ATACAAAATTCTTCTTCAAAGATTGTTCTAGCAGGAGGAGTTTTTGATAT
AATCCATCCAGGTCATATCAATACGTTAAATGCTGCAAAAAAACTAGGAG
ATGTTTTAGTGGTGGTTGTAGCCACAGATAAAACAGCAGTTAAGATGAAG
AAACGTGAACCTTTGCACAATGCTCAGTTAAGACAAGAGTTAGTTTCATC
ACTAAACATGGTTGATCTATGCATTATTGGAGATGAAGAAGATATTTTCA
AGACGGTGGATTTGGTTAAACCACAAATAATTGCTTTAGGTTATGATCAA
ACTCATCAGGAAAAATTCATCACAGAAGGATGCAAGAAAATTAACTTAGA
TGTAGAGGTGGCTAGATTAGAATCACCTAGACCTGAAACCTCAAGTTCAT
CAATCCAAAAAGAGTACGGCAAAGACATTCACGGTCTCTAAGAAAAATTA
TCTAAAATCGAGATTTTTACTTTAACATTTGATTTTCCAGAGATTTTTAG
TGCTTTACGAATATTATGTTTTGAGATAAATTCAACGATTGTTGTATCAT
GATGAGTTCGTTCTAATAAAATTAATTCACAATCGACTTTGTTATTTATT
TTTGATTTGAAGCATTTTACCCATCCAAATGTTCTTTTACCATCAGAAAA
TGGATTGATCTTTATTCCCTCATAATTTGATAATTGTGAGATAGCTTCAG
AAAATTTTTTTTCTTTAATTTGGACATTCAAGGTTCCAGGATATGGGACG
TACCCCAATTTTGATTTGAATTGTTTAGTATAGCCTTTCATTGACATGTA
ATATGCACCTTCCCCCATTCCAGAAGTAATAGTGCCAGTAAATGTTAGAG
AGTTAGATGATTTTGAGATTAATTTTGATAAAAGATTATGAAGTGTTGAT
AATTCCACGAATCCCTTATGGGTGATTTTTATTGATTGTTTTCGTCCAGA
TTGAATTCTTTCAATGAATCCACCTGACTCTAATTCTTTCAGATGTAAAG
ATGCGGATTGTTGTGATTTGCCTATTTCCTTTCCAAGAGATGTAGTAGTA
ACATTAACAAAATTATGCTTCCCACCTTTTGATAAGATATGTGCTAAAGT
TAGAAGGTGCTGTGTTTTTAGATCAGTCATTAATTAGATGCTATACCAAG
TTCTCTAAATGTTTTTAATGAAACACCATCAGAGTTAGATAATTTTGCAG
TTCTATGACCAATTATACTTTCAACACCTGCAGTTTTTGCAGCGTCTACT
AATCTTTGAGTAATTATTCCATCTAAAATTAGATATTTTATTCCAGATTG
ACCAGATATTTTTCCAACTAATTCAGGAATTGCAACTCTAAAGACTTCAG
TATCATTTGAATCAAGAGCGATTGCTTCTAAGGATTCATTTAATTCTGAG
AATTTATTTTTACACAATTCTGCAAGAGGACCATCATCGACATTTTTAAT
TTCAGGTGCAGACAATTCTTCTTCCATCTGTTTTTTCACAGGTGCTAAAA
TCTCATCAACTCTTTTTGGAGTTAATTCTTCAACTTCAATTCCAGTATCT
GCACGTAATTCAACGTCAACATGTACAACTGATTTTAATTCTTTTAAGAT
AAATCCACCAGCTCTATCGCCATCAGTGAATGCTACAACCTTTTCTTTTT
GTTCACATAATTCTTTGATTGATTCATCTATACGTCCACCTTCAAAGGCC
AATGCATTGTCATAACCAGCTCTCAAAAGATTAATGATATCAGCACGACC
TTCTACAAGAATTACCCATTTAGAATCATGTATTCCAGTACTACAATGGA
GTTTTTTTGGACCGTATGTTGTAATTTTTTCAGAATTATTTTCATGAACT
TCTTCAAGCATTTCCTGTCCTTCACTAACTGAGTTTGTTGACCACTTTTG
CTTGATTTCTTTAGCACGTTGTAAAATATCCTGTTTTTTGTTTGCTCTAA
CATCTTCTATGTCATCTAATCTGAATGCACTATCAAATGGACCAACTTTA
TCGATGCTTTCAATAGCTGCAGAGATTAATGAGCATGTGTCAATATCAGT
ACTCATTGGTAACAATGCGTCACCTTTAGTAGTATTTTCAGTACTGAATG
TATTTACTTCAATTCGACCGACTTTAGATACTCGTTGTAACTCATTCAGA
TTCATTTCAGGTCCCAAAAGACCTTCAGTTTGTCCGAATATAGCTCCGAT
TATATCTGCTCGTTCGACAAGTCCGTCAACTTCGAATGATAGTTTAACGT
GATACTTGACAATACCGGTATATGGCAATTATTTATCATCTCCTTAATAT
TCAATATTCAGAGATATTATTTGAGATTTATAAACGATTTGAATAAATTA
AATGAAAAAGAGAGAAAAGAAAAAATGTTTACTCAGTACTGAATGAAGAG
CCGCATGAACAAGATTTTGTTACGTTTGGATTATTGATTTTGAAACCAGA
ACCCATTAGGCTTTCGATATAATCGACGTTTGCACCGTTCAAATGATCAA
TGCTCATACTATCGACTAGTACTTTTACACCATTTTCTTCAATTACTCTA
TCATCCTCTTCAGCTTCTTTTTCAAAGCCCATTCCGTATGATAGACCAGA
ACAACCACCACCTTGAACGTAAATTCTTAGGAATTGTGGGTTTCCATCTT
CCTCAGCCATGAATTCTTTAATTTTTTCAGCGGCTGGGGCAGTGATTGTT
ACCACTTTACCTGATTGTGCTGTTGGTTGTTGTAATTCAGCGGATGCTTC
CTGTGGTTTTGGAGTCTCAATATGAGTACTACAAGAATCACCGACTGTTT
CAGCTTCTGTTGCCATACAGATTTTCAATCCTCAAATTATAAGAAGCTTT
TCCCCCTTTGTAGGGTATTAATAAAGAAAATAAGAAAAATAGAGTGAATT
CTATTTTTTGGATTTATTAACAAAGTCTACCATACGCTTTTCTCTATCAG
GATCTGAGAAACAGTTTCTCCAAGCCAATAGTTCGACACCTAGACCGGTA
TCTAGATCTGCATTTCTTCCTTTGTTAATAGCTGTTTTTGACATGCGAAC
TGCGAGTGTAGCATTTGATGCAATTGTTTTTGCCATGCTCATAACCTCTT
CCATTAGAGATTCTAATGGAACAACATTATTGACAAGACCAATTTCTTTT
GCTTCAGCTGCTTTGATCATTTTACCAGTATAAACAAGCTCTTTTGCTTT
TGCAATTCCAACTATGCGCATCAATCTTTGTGTTCCACCCCATCCAGGAG
GAATTCCGATTGTAACTTCAGGTTGGCCCATTCTTGCATTTTCAGATGCT
ATTCGAATGTCACAAGACATTGCAACTTCACATCCACCACCTAAAGCAAA
TCCATTAACTGCAGCAATTGTTGGTTTTGAAACATTTTCAACTGTTGCAG
TAACTTCTTGCCCAAGTTTTGCATATACTTCGGATTCATCAGCAGATATT
TTTGACATATATTCAATGTCTGCTCCTGCTGAGAATGCTTTATCGCCTTC
ACCAGTCAAAACAATTACTTTGACGCTATCATCTTTATCGAGTTGCTCAA
ATGTAGAAATAATTTCTCGAGCGACATCAATGTTCATAGCGTTAAGCTTT
GTTGGGCGATTAATCTTTACGACACAAACGCCTTCGTCTTTGCTTGTTGT
AATCATTGACATGATAGGAAACGAATTGAATGTAAAATTAAATGTTGTCT
ATTTTCCACGTACTTTGCCCCATTGGGCTAATGCAGATGCTGCTGCGACC
CAAGTTCTGAGGTCTTGGAAAACTGGGACATTATTTTTCTCAATCAATTT
AATCATTTTTTCAGTATATGGGCCACCATTTCCACCACATAAGATTGGCT
TTTTCTTTTTCTTTGAAAGAGCAGCTAAATAATCAACAATAGTCTCTTCA
AGAGGATCATCTTGGAATACAAACCAAGGCATTGCAATGTCAATATTTTT
GTCTGCCAAAAATTGTTCAAGAACAAAATTATAATCACTTGCAGTTGCGC
CACCTCCAACATCAGCTGGATTTCCATTATGAATTGGAACAGTCGGTGGG
AAATGTTTTTGAATTTTTGTACGAGTTTTTGAATCTAATTTTCCAATTGT
GAGTCCCAAGCGGTCTAAATGATCAATTCCACCAATCATAGGACCTGCAC
CGTTACTTGTCATTGCAACACGATTACCGTTTGCTGGTGGTTGCCATGCC
ATTGCCTTTAAGACACCAACTAATTCTTGATAACTGTCAACTGAAATAAT
GCCTGCTTGTTTGAATGCACCCATAATCATTGCATTTGAACCTCCAAGAG
AACCCGTGTGAGATGCTGCTTGCTTTGCACCAGCTGCAGTTCTTCCACTC
TTCCAAATAATTACTGGCTTTTTCTTTTCTTTCATTACGCGTTTTGCAGT
ATTGATGAATTTTCTTCCATCACCAAATCCTTCAACATATAATCCAATTA
CTTTGGTTTGAGGATCATTTGCTGCATACCATATCATATCTGCTTCATCA
ACATCAGAACGATTACCAAAGCTAATCATTTTTGATAGACCAAACAAATC
TGCACTTTCTAACATACTAATTCCCATGGTTCCACTTTGCGAGAAGAATG
CAACGTTACCTAGTTTTGAACGAACCATTCTTGCCTGTCCTTGGAATGCG
CAATCTAGTCTATTTGCTGCATTAAACATTCCAATACAGTTAGGACCGAT
TACACGAATTTTATGCTTTAATGATAATTCTTTAACTTCAGCTTCCATTG
CGGCTCTATCACCACCAAGCTCTTTTCCACCACCAGAAACAATTACCACG
TTATGGATTCCTTTCTTTGCACATGTCTTCATTATCGGTCCACATGCAGA
GAGATCAACACAAACAACAACAAGATCAACTTTTTCTTTTATTGCTTCTA
GTGAAGGGTAGCATTTGATTCCAAGGATTTTCTTTTGTTTAGGATTAATT
GGGAAGACTTTACCTTTGTAATCTTGTTTTCCAAGTGCATCTAATACAGA
GTTACCAATTTTACCAGGAGTTGCAGAGGCACCGACTAGTGCGACAGATT
TTGGTGTGAAGAACTTTTCCATTGAAGCGATGATTGGTTTTGCTTTTGAG
ATAGAGTTCTTTTTTAGTTCTTTATTGAGAATAATTTTTGCATCTACTAC
AAAGTAAGATTTTGGATATACAATTACAGGGTTAAAGTCAATACTGTTGA
TATAATTTGCATTTTCAACACCAATTTTTCCAATTTGTACTAAGGCTTTT
GCAACCATGTTTGTATCAATTGGTGCACTTCCACGGAAACCTTTGAGAAG
TTTCGAACCCTTTAGTTCATTCAACATGGATTTTGCATCAGATGTCGTAA
TTGGAAGCATTCTAAATGCAACATCTTTGAATACTTCAGTCATCACTCCT
CCCAATCCAGCCATAATCATTGGTCCAAATTGTGGATCATTTTGTATACC
TACGATTAATTCAACACCTCCTTTTGGAACCATCTTCTCCAAAAGAATTC
CTTTTACGTCAACACCTTTCTTTTTAGATAATCTTCCATACATGTCATTG
AATGTTTTTTTAACATCAGCAACATTATCGATGCCAACCTTAACTCCACC
AACATCAGTCTTGTGTAAAATTTGTGGAGATACAACTTTCATTACTAATG
GAAATCCTAACTTTTTTGCTTGTTTTGCAGCTTCATCTGCAGATTTTGCT
AGAGCAAAACCAGGTACCTTTACACCATATTTCTTTAGAATTGTTTTTGA
TGATTCTTCAGTTATGACTTTATGATCTGTATTGATTATTTCTTCAAAGG
TATTTTTTACAAATGACATTATTCGATCGATGAAAAAATTTTTCGCTATA
TTAATCTTTGATCAAAATTTTTGATTATGGCCAAATGCCTTTATGTTCAA
ATGCTTCCATGACTCTTTGAACTGCAAGAACCATTGCTGCACGTCTCATA
TCAATTTTGTATTTTTTGGAAATATCGTGAGTGTCTTTTAGACCTCTTGT
GATATTTGCTTCCATTTTTCCTGCAACTTCATCAAAGCTCCAGTAATATC
CCATGTTATTTTGTACCCATTCAAGATATGAGATACAAACACCACCAGAG
TTTGCAAGTATGTCAGGTATAACCATAATTTTTTTGTTGTAAATGATTGG
ATCTGCTTCAGGTAGTGTTGGACCGTTTGCTGCTTCTCCAATAATTCTAC
ATTGTAATTTTTTTGCAAGTTTAGCATCAATTTGATTTTCAAGTGCACCA
GGAATTAAGATCTCACATTTTGTTGTGAGTAATTGTTCAGTTGAAACTTT
CTTACTACCAGGGAATCCAACAACGCTACCTTTCTTTTGTTTGTGTTCAA
TTAATTTACTAACTTTGAATCCATTTGGAACAATAATTGATCCTTTAGAA
TCACTTGCACCGATACATTTAGCGCCCATTTTTTCAAGATATTCACCAGC
AAAAGTGGATGCATTTCCAAATCCTTGTAATACAACTTTAGCGCCTTTAA
GTTTAATTTTTAAGATTTTTGCAGATTCTCTAACACAGTATGCTGTGCCT
AATCCAGTTGCAACATTTCTTGCAAGTGAACCACCCATAGGAATTGGTTT
TCCAGTAATTACTCCTGGTGAGTATTTGTTACCGTTCATTTTACTCCAAG
TATCCATAATCTGTGTCATTTCTTTTCCAGTTGTGTAAACATCAGGTGCA
GGAATATCTTTTTGAGGTCCAATTATTTCGCCAATTTTATATGCAAATCC
TCGAGTTAATCTTTCTAATTCTCCTTCACTTAGTTTGTCTTTTTTTGGAT
TTACAAAAATTGCACCTTTACCACCGCCAAGTGGAACATCAACTACTGCA
CACTTCCATGTCATCCAAGACGATAATGCCATAACTTCGCGTTCCATGTA
TTGAACTCCACCTTCTGGATCAAAGTATCTAATTCCACCTTTGTATGGAC
CACGATCGTTGTTGTGTTGTGATCTAAATCCGGTGAAGACACGTATTTTT
CCATTATCCATCTTTACAGGAATTTTAACACGGAGAACTTTGTTTGGCAT
TGCAAGATATTCTCGAATACCTTTATCTTTAATTTTTAAAACATCACAAG
CGTCGTTTACTTGTTTTGTTGCATTAGCAAAAGGGTCATGTTTTACCAAG
ATGAATATTGTGTAATTTCAAATTATACTTAAAAGTATCTTTCACAATAT
CAAATTTTTTATCATCTAATGAAATAGATAATTTATGAAAGTTTTAGTTA
CAGGGGCAGGGGGATTCATAGGCTCCAGACTAGCAAAGAAACTGATTTTA
GAAGGGCATGAAGTTTATGGTACAATTCATGATTCACCATCTCAAGTTGA
AGGCATGCAAATTATTAATGCAGATTTAACAAATGATGAATTTGAGATTC
CAGATGTGAAGTTTGATGTGGTTTTTCATTTAGCAGCTGCAACCCCATTA
GTTAAAGATAAGAAAAAACAAAAACGGATCAATCATGATGGAACTGTAAA
TTTATTTAATAAAATTAAAGATAAAACAGAATTCATAATTTATGCATCAG
GATTAGGTGTATTTGGGAATCCAAATGGTACAGTAGACGAGCAAAGCCCA
ATCAAACCAGATACAGATTTTGTAAAAATAAGATTAGATGCACAAAAATT
TCTAGAAAATTCTTGTAAGGAGAACAATATCGGTTTTTCAGTATGTTATT
TTGGCGATGTATATGGAGATGGAAGTTGGTTTACAGAGATGGTAGTTAAA
AAATTAAAGAGTGGAATGATGAAGACTCCTGGAAAAGGTGATTATGATAA
ATGCTTCATACACGTTGATGACGCGGTGGGAATTTTGATATCAATTGCAA
AGAATAATCTAAAAGATCAAGCATATGTTTGTGCAGATTCAACTTCTGTA
ACTTTTAAAGAATTTGTAGATTACACGGCAGATAAAATTGGAGCAAAACA
TGCAGGTGGAGTTCCAATGTTTCTAGCAAAAGGAGTGTTAGGAGGAGATT
TAGTAAAGTTACTTACAACTCCAATGAAAATTTCAAATAAGAAAATTTCA
GAAGTTTACAATTTTGTTTATCCTTCCTATAAAGAAGGGATCAACTCAAT
TCTTGATTCATAGATAGTATCTACATCTAAAAGAACTAACCCTTAAATTG
ACTCAGTAACTAAGTTTTTCATTATGATGCCAAATCGCGGTTATGATATG
ACTCCAACCATGTATTCACCTGATGGAAGAATTTACCAAGTTGAATATGC
ACTTGAGACTGTCAAACGTGGAACACTTGCCATAGGAATAATGACAAAAG
AGGGCATTGTTTTAGCTGTTGAAGAAAAAACAAGAGCATTGCAAGTTGAA
GGAATTACACAAAAGATTTTCCAAGTTGATGATCATATTGGAGTTGCAGC
CGCAGGTTACATTCCTGATGCAAGAGTTCAGGTTGACAATGCAAGATATT
TTTCTCAAAGCAACAAATTGACTTATGACGAACCAGTAGACATTGAGACT
GTTGCAAAACATTTAGCAGATCAAAATCATCAATTTACACAATATTCAGG
CGTTAGACCGTTTGGCGTTGCATTAATCATTGCAGGAATAGACAGAAAGG
GAGTCAATGTTTACGTTATTGATCCTAGCGGAACCTACAACTCTTATTCT
GCAATAGCAATCGGAACTGGTTCAGACGAGGTAAACGAATTCCTAGAGAA
GAACTACAAAGATGGATTAACAATTGATGAGGCTGCATCATTAGCAATTG
CTGCAATCAATCTCAAGAGCGAGGAAAAATCCGGCATAGAGCACATAAAG
ATGTCAAAGATACTATCAGAAGGAAAAATGATAGAGAAGATTTCTACTGA
AGACCTAAAGAAGTTTGATGAGGCTGCAAAAGGCAAATTTGTCAAATAGA
ACGAATTTCTTAAGAATTGAATTATTAGAGCAATGATTTTGATTTAGATA
TGGGTTTAGGCAGTTATTGGGGAGAAGTAATAGACGTACTTCGAGAAATC
ATACCAGTTTATGACAAAGTAAATTCATTCATTTCTCTAGGAAAAGATGT
TGAACATAGAAACAGAGCAATCAAAGGTAGAGTAAAGAAAGGAGATAAAA
TTCTAGATGCAGGTTCTGGATTTGGAAACATGTCAAAAACTGCAGCAAAG
ATTGTGGATAATGATCTAAAAATAATTCTTTATGATCCACTTGTACCAAT
GTTAAAAAATACAGACAGATTATTTGATAAAAAAATGGATTCAGCTTGCG
GTGTTTTTGAACATGTTCCATTTCAAGACAAAGAATTTGATGCAGTATTA
TCAGGATATTCATTACGCGATGCAATAAGTTTGAAAACTGCAATTTCTGA
AATGCATAGAGTTCTAAAAGAAGATGGTAAATGGGTTATAGTTGATTTGG
GAAAACCAGATGAATCATTTTTTAGATTTGGTGTAACATTTTATCTCAGG
ATGATTTTACCGGTAATAGCACTGATAGCAGGAGGAAGACTTGGATTAAA
GTTTGGTACACTTTACGGAACATACAAGCTTTGGCCACAAAATAAGAAAT
TGGAATCCATGTTACTTGAGAAATTTTCAAGAGTGGAATTTGAAAAAGAC
CTTATGGGCGGAGCTATTATGGTTGCTGCATACAAATGAATAATAGATTA
ATTCTAGTTTACATAACCGGCATTCTAATTGGAATCTCATATGGGCTTCA
AGGTCCTTTGTTACCAGTTTTTGCAAAAAATGTAATTGGTGCATCATATG
CAGATTTGGGAGCAATAGGATTTGCCAATTTTATTCCATACATGTTCTTT
CCATTATTTGTTGGAATTTTATTAAACCGTTTCAACAATGCACATTTGCT
TTCGTTAGGAATTGGAATAAATTCGATATCAGTATACCTGCTTTCAATTT
CACAATCAGTTCCAGAAATTATGGGCTACAGAGTACTTACAGGAGTAGCA
CATGCATTTTTTTGGCCACCATGTGAAGCAATTATTTCAAATGTAAGTAA
AGGAAAAACACGGGTAAGAAACATTGCAACGTTTACTGGATTTTTTACAA
CAGGATTTATGATTGGGCCACTTATCGGCTCAGTGATATTAGAAAACTAT
GATGAAAATTATAGATTCATTTTTGAAATTGCAACTTACATATTAGTAGC
ATCAATTGTTTCAGCCATTGGTCTATCTAGAAATAGACCAATTGTAAAAA
GTGAAAAATTCTCATTTTCTTCAATCAAAGAGATAATAAAATTTCCACAT
GTAATTATGATGCTCATTTATTGTACTGCATCATTTGGCATAATTTTGAG
CATCTATCCTGCTTTTTTGAACGACAGAGCCATGACTCCAGTCAATATTG
AGATTTTATTTTTTATTTTTGGCTTGTCGAGAATAATAACTCTCATTATG
GCAAGCAAGTTGGCGAAAAATACAAGTCTCACATTGATTCTGGCTACTTT
TTCTATAGCTGCAGGACTAGGACTATCATTCTTCGTAGAAAGCATTGTTG
AATTTGCAATTGCAATAACATTATTGGGATTTGGATTCAGTATTTTCTTC
CCGCTAACATTAGAAATTGTTTTGAGTAAAACAAGAAAAGAGATTTCCGG
CACCATGATTGGAGCATATGAGACAGTATTTGGAATAGGATGGGCTAGTG
GTCCAGTAATTGCAGGTGTAATATCACAATTCTTTGGAAATGAAACACCA
TACCTAGTATTCTTTGTAATAGGAATTGGTGTTGCAATACTTTCCATATC
AAAAAGAAGAATGCTTGAGCCTAGTAAAAATACAAATCTTTAATTTTAAA
ACAAAATATTGAGAGACATGGAATATTTCCTAAATATTATGGGAAGTGAA
TGGATGATAATCATTTTCGTTGCATTAATTCTATTATTTGGAACAAACAA
ACTTCCTGAAGCTGGGAAAAAAATTGGAAAAATGGTAGGCGAATATAACA
AAGCAAAAACAGAAATGCAAAATCAAATTAATGACATGACAAAAGCTGAA
CCAGAAAACCCTACAATTGAGGGGCCAGTTCAAACAGAGAGACAGAAATT
AGAAAGAATGGCACAAACATTGAGAATTAACACGGAGAATAAATCAGATA
TTGAATTAAAAAATGCTATTGATGCAAAGTTTGGGCCAAAAGAAGATAGT
TCAGAGAATAAATTTACGAATTAGATTTTTCGTTTAATCGGTACACATTT
TTCCGTAATCTTTTTTGTGCAAAATTATAATATTCCTTAACAATTTCGAA
TCCACAAAAACGTCTATCTAACATTTTTCCAACTACTGCAACTTGTCCAG
AACCAAGGAATGGATCAAATACAATATCATTTTTTTTACTAGAATACATT
AGAATTTTTTTGATGATTTCAGCAGGCAATTTTGTAGGAGTTTTATCCTC
TCCAGTCCAATATTCACGTTTAATTTCCCAAACATCTTCTTTATCTTGAT
AATGTAGACTGTGACCATCCTCACTTTTTTCATTTTTTCCATATCTTGAA
AAAGGATAAAATTTTCTTTTTTTAGGATTTTTACAAACAAAAAGACAGTG
ATAGTGTGAAGTTACAAATTTATTTTTTGTTACAACACCGAACTGATATT
TCCAAATTATATGATTTACTACAGTCAATCCAACATCATCAATTGCAATC
AAAATATCTTTAAGATTATTCCAGCCAGAAAATATGTACATACTTCCAGA
TTCCTTTAGTATACGATTTGCTTCAGAAATCCAATCATAACTAAACTGGG
AATAATTTTCAGGTAAGATTTCATTATACCCTTCAATTACTCGAGAACTT
TTTCTATTGTAATTTGCTTTTTTGGCTTTAAAATCAATAGCAAATGGAGG
GTCTGTAATTATTAGATCGATTTTATTTTTATCAATTAACTTCATTCCCT
CAAGACAATTTTTGTTATAGATTTTATTGAAATCAATTTTTTTCATTAAT
TATTTTTCTATTCATGATTACTTAAAATTTCATAAAAAGAAAAATTGTAA
TGTTTTACACTACAATTAACGATAAGGAATTTTTGCTTTTTTCTTGTTTA
CTGCTGCAAGTTCTTCTTTTAGATGTTTTTTAAGAAGATTTTCATGCTCT
TTTTTATGCTTCCAGTATGCATTGAGACATGCTTGTCTAGTTTTTGCACG
ATTCAAAGCATTTGTGAATTTTTTATGGCTTTTAGCCACATCGGATGTAT
AACCTGCCATACTCCAGATCCAGCCACATTATAGTTAACCTTTTTTGTTT
TCATGGAATAGTGCCAAAGAATAAAACTATTACATAGTCATTTCAAACAA
GGGTCATGGAAAAGGTTGCAGTTGTCACAGGTAGTTCTAGTGGAATTGGA
TTTGAAACATCTCTAGCATTAGCAAGAGAAGGATATTTCACATACGCAAC
CATGAGAGATGTAAAAAAGGCTGACGATATACAGAGAATTACAAATGAAG
AAAATCTTCCATTGAAAGTAATAGAATTAGATGTGGATGATGAAGAATCT
GCTAAAAATGCAATAGATACAATCATTCAGGAAAAAGGTAGAATCGATGT
ACTAGTAAATAATGCAGGATGGGGCATATGGGGCACTGGTGAAGACGTTT
CACTTGAGGAATTTAGGGAACAATTTGAGACGAACTTTTTTTCTGTTGTA
AGAATGATACAAAAAGTTGCACCGATAATGAGAGAACAAGGTTCTGGAAA
TATTGTAAACATAAGTTCAGTTGCAGGAAGAATAGGATTACCTGCATCAA
CTGCATACGTCAGTTCAAAATTCGCAGTAGAAGGTCTTTCAGAATCACTG
AGATATGAACTAGGACAATTTGGAGTAAATGTGATAATTATTGAACCAGG
AGTAATCAAGACAAACTTTTTTGATTCAATGAAAACTGCAAAAAAAGCAG
ATGTTGGAGAAACCTATAGAGACATAACATTAAAGGTAATCACAGGAGTA
AAAATGATGGCAGAAATGGGAACACCGCCAAAAGAAGTGGCACAAGTTAT
AATCAATTCAATAAAGGAAGAGAAACCACTTCCACGATATATTGTTGGGA
ATGACGCTGCAATGTTTATGGAATCTAAAAAAATGAAAACAGATATTGAG
TTTGAGAATTATATGAAAAAGGAACTATACGGGGAATAATTCAAGGTTAG
AATATATACGCCAAATACCGATTTTTGTCAAAGTCCGCAGGATTGTGAAT
TATAATGAAATGGAAAAAACTAGAACATAATGGAATACTTTTTCCACCAG
ATTTTGAAACCAAAAAAATAAAGATCAAGATCAAAGGAGAAAGTGTTGAT
TTAGACATAAATCAAGAAGAAATGGTGTATCAATGGGCAAAGAAAAAAGA
TACGCCGTACGCACTAGACAAAGTTTTTCAGAAAAATTTTCTTGCAGATT
TTGCAAAAACATTTGGTAAAAAATATAAAAAATTAGAATTAGATGATGTT
GATTTTAAAAATGCGTTCAATTTAGTTGATAAAGAAAAAGATGCAAAAGA
ATTACTTACAAAAGAAGAGAAAAAGGCACTTGCTGCAAAGCGTAAAGAAT
TGAGAGAAGAGATGAAAGTGAAATTCGGTACAGGAAAAATGGATGGGAAT
GAAGTTGAAATTGCAAACTATATGGCCGAACCACCAGGAATTTTCATTGG
AAGAGGGGAACACCCCTTACGAGGAAAATGGAAACCAAAAGTCACATCGA
AGGATGTCACATTAAATTTAGGCAAAGAAGCAAAGGTGCCAGCTGGAAAT
TGGGGTAAAATTGTTCATGACCAAGAATCAATGTGGATGGCTAGTTGGAC
AGATTTTCTAACACAAAAAAGAAAATATGTATGGTTAGCAGATACTGCAG
GAATTAAACAAGATAGAGATAAGGCAAAATACGATAAGGCAAAGATGCTA
GCAAAAGAAATTGAAACTATAAAAAATAAAATTGTGAAAGATATGCAGAA
TAAGGATCCAAAAGTTAGACGAATATCTACAGTATGCTGGTTAATTTATC
GAACAGCAATGAGAGTTGGAGATGAAAAAGATCCTGATGAAGCAGATACA
GTAGGTGCAACCACACTAAGAAAAGAACATGTAACATTAACATCAGATGC
AATAAAATTTGATTTTCTTGGAAAAGATAGTGTACGATGGCAAGAAACAG
TTCCAGCTGTTGGAAATGATAAGCAGTTTCATGAGAATCTTAAAGAGTTA
ACTGCAAAAATTAAAGCAACTGATGAAATATTTGGAAACTTAACATCTAG
AGATGTAAATGAATACTACAAGACGGTAGTAAAAGGATTAACTGCTAAAG
TTTTCAGAACATTCAGTGCTTCAACAGTTGTTTCAAAATATCTTAATGAA
AATGGAGATGTGAAAAAAGGTTCACAAATGGAAAAGCTATATCATGCAAA
ACTGGCTAATCTTGAAGCTGCAATCATGTGTAACCATAAGAGAACAATTC
CAAAGACATTTGAACAATCTCTTCAAAAAAAGCGTGATACACTCAAAACA
GCAGAAAAAGCAACACCATGGAAGAAAAATGAGGAAGTATTGAAAAAGGC
CGAATCAACAAAGACTAAGACCGATGCACAAGAGAAGAAAAGAAAAGAGA
GAATTACAAAAATTAAAGGAATGATAAAAAAATCAAAGGCAAAACAAAAA
GAAAGGGTTGAAAAATTAAGATTACAATTAGACCTTACAGAGAAAACTAG
AGATTATAACCTCGGTACATCTCTACGAAACTACATCGACCCACGAATTT
TCAAATCATGGACTGATGAGGTAACAGCAGATTGGGAAAAACTCTACACC
GCGGCTCTGCAGAAAAAATTCCTCTGGGTAAAATCAGAGAATGAATCATG
GCAGAACGTCTCAAAACATTATTGATTTTAACATTTAAGTGCCATATACT
TGGATGAAAATTCGTGCCGGGGTAGCTCAGCCTGGTTAGAGTGCCAGTTC
GAATGGTAAACTCTAACGGTTCTTCCATAGAAGGCAATACTCATAATCTG
GAGGTCGTGGGTTCGAAACCCACCCCCGGCATTACAGTATTTTTGTACTA
AGAAAATTTTGTGAATATGTAAGGAGTTTCAGTTGTTTGATTAAAGCTCC
ATGCAGTAGGTAAGGAATTTGATTTAATTATTTCAAGACCACTCTCGTCA
ATCAGTTTTTTCCATCCTCCATCTCTTGTATCATTAAACGAATATTTTTC
GGAATAGCTTCCAGTCAAAACCATGCATGATTTTTCTTTTAGGCTGTTAT
CTAAGTTTGAAATAATTTTGCTTGCCAACACATCGCCCCCCATTTGTGGC
AATCCACCAATAAAAAATGCAGGTTGAGTCAGACCCAGAGAATTATAATC
AAATTTTACTGCATCAGAACAAATTGGATTAAAATTTGCCATTATCTTTT
TTGAAATATTATTTTGCAAGTCAACTAACATGTCGTCAATTTCAATTCCA
TATACATTCAATCCTAAAACTTTTCCACAATATGCAATTCTACCGTCACC
AGAGCCAATGTCTAGAATTTCCTTATAGTTTAACATTTTAGCCATTGAAG
TTATTATGTAAGCAGTTAGCATCCAAGTTGGAGAAAACGGCTGTGTGCTA
GATTCATGGCCAATACTGTTTAACCAATATTTGTTTATGTCACCCTCGTA
CACCATGCAGTTAACATCATTAATTTTTGTTTCAAATTTATCATAGTAAA
TGGAATTATTTTGTAAAAAGATATGTAGAGAATCAAGATCGTTTTGAGGA
ATAGGAAAATCATCTGATTCATCCAGTGGCATTATTTCTTGAACATGACT
AGTTCCACAATAAACACGTCTGAATTCTTGTTTTAGACTGATAAGATTCT
TTGAGATATTTTCAATCATCTTTGATTCCAGAATCATATTGTTCAACAAA
TTCTTTTGTACTCATTAACTCACGTAATTCTTTGTATAATCGTGCCTCAT
TTTCAATAATTTCTTTAGTTTTTGCTTCAGAATTTTGGCCAAGTAGTTTA
AGATCATTAGTGGATTTTTGAATTGAATTTACCAACTGAGAAAGTATTAC
TGGATGGAGTGATTTTGAGAAATTTTCATCCACATATTTTTGAATTTTGT
TAATTTTTTCGAGATGTGTTTGTTGTTCAGATTCCGAGATATCCTGTGTG
AGTTTTTTGGACAAGGTTTCAACCATTGTTGCCTGAAAATAGAGACTCAC
TATGTCAGGAATCATTTTTTCGGAGTTTTTTGGCATAGAGTCTATTATCT
TCTGAAATTTTTCAAATTCAGAATCAAGAAGTTTTAATGAGTTTGCCACA
TCCATATTTAGGATGAATTGTGTGTATTTTTATTTCATTCACACACTATT
GTACGTGATTGTTCTATAATGGATTAAATAATTGAAAAATATGATTTTCA
TATGACAAAAAAAGTTGCAATAATGAAAGGCGACGGAATCGGACCTGAAA
TTGTTGATGCAATGACAGGCATACTAAAAGAATGTAATTTACAATCAGAG
ATGGTATTTTGTGATGCAGGTTCAGAACAATGGGAAAAAAATGGTAGCAA
AGATGCATCATACATCCCAGAATCAACTATGACCACACTTGAAGAAGTTG
ATGCATGCTTTAAAGGGCCAACAACTACAATTCCAAAACCTGGCGCTCCA
AGAAGTGTTGCTGTAACATTAAGGCAAAAATTTGAGTTATTTGCAAATAT
TAGACCTGTTAAAACTTTCAAGAGATTGACGCCAAACAGAGATGTGGATT
TTGTATGTTTTAGAGAAGCAACTGAGGGCTTGTACACGGGAGTAGAGACA
CAACTTAATGATGATACAGCAATTGCAATTAGAAAAATTTCAAGAAAAGG
ATGTTCAAGATTTATGGATTCTGCACTTGATTGGGCAAAAAAATATGAGT
TAAACAAAGTTGTGGCAATTACAAAACGAAATATTTTGAAAAAAACTGAT
GGATTATTTTTTGAAGAAGTAGAGAAATCAGTAAAGAGTTTTCCAAATAT
GGAGCTTCAAGAAATTTACATAGACAATATGGCTCAGCAATTAGTCATAA
ATCCAGAACAGTTTAACAATTCAGTTTTAGTCAGTACAAACCTATTCATG
GATATAATTTCAGAACTTGCGTCTGGAATTGTAGGTTCCATAGGTCTCAT
CTATTCGTCAAATATGGGAAAAGATTATGCCATGTTTGAGGCTGCACACG
GAAGTGCACCATCATTCAAGGGACAAAATAAAGTTAATCCAACTGCAACA
GTACTTGCAGGTGCATGGATGGCAGATTATTTAGGTGAAAGAGACATTAG
AGATGCAATTTTTTCAGCAACTGATCAAATAATTAACGAAGGAAAATATG
TAACATTTGATATTGGCGGAGAAGCTACTACAACACAGATGTCAGAAAAG
ATTTCAGAACTTGCAAAAGCAAGTCTAAGAAAGTAAGTGTTTTACTTCTA
CAATAATCAGTTCTTCAAAAAATAATTTTTTTTTATCAATAATTTTTGCT
TGAAAACCTTTGGAATTTACAAAATTAACTAATCCCATATAGTCAGATAA
TGATGAAGTTACAAACAGGAATTTTCCATTCTTATCTAAATGAGGCAATG
CTGAAGAGATAATTTCTAATGGGATTTCCAATCCATCTTTTCCACCATCA
GTTGCAACATCAATAATTTCATCAGTTGCGAGATAAGGAAGATTACAAAT
GATGAGATCAAATTGTAAATTCAATGCATCAGCAGAATGACAGCATATGG
CATTTTGAGTTTTATAATTTTGTGTACAAAGGGTGTTGAAACTAATATCG
GTTCCAACAACTAATTGAAAATTTGAGTTTAGAATGTCAGTTAGATAGCC
AGAACCGCATCCTATGTCTAATGCAGATTTACCACAAAGATCCTTTAGCC
TATCTGCAAGAAAGAATGTATCTTCAGCAGGAAGGTATTGTTCAGATTTT
TTTAATTTTTTTTGCAAATTTGATAATTTCATTATTATTCATCTCTTCTA
ATCTCTGATCAGATTTTATTTCTAATCCCAATTTCTTTCCTATATTTTGA
AGTTTTTTCCTTCTAAATGAGAACATGAGATTAACAGACTGGATTAATTC
TTTTGAAAATGTATTTTTTCTTGAAAATGACATTATAGCAGAATCAATTT
TTGGCTTTGGAGTAAAATTTTCTTTTCCAATTTTTTTGAGAATTTTCATT
TCAAATCCAGACTGAGCCAAGACAGAAATTGCCTTTCTTTCATTACCTTC
AGCTAGTAGTTTTTTTGCAAAATCATATTGGACCATGACTATTCCATGCT
GAAATTTTTCCATGAGCATCCATTGTATGGCATTTTTACTTTCAGAATAT
GGTAAATTAGAGACAAAAATATCAAATTTTTCATGTTCTTTAAAGCCATC
ACCATGAATGATTTTGAGATTTTTGATTTTAGAAAATTTTACTTTTGATT
CCTCATAAAGTTTAACATCTTTTTCAACAGAAATTACATTTTTTGATTTT
TCACAAAGAAATGGAGTAAGAATTCCTTTTCCAATTCCAATTTCATAAAC
TATATTATTTTTTGATATCTTTGCCGAATCAACAATGAATTTTGCAATTA
ATTTTGAATTAAGAAAATTTTGTCCTAATTTTTTTCGAATACTCATTTTT
TGACAAATAATCTAAACTGAGTTTCACCAGAAATTTCTTCAATAATTCTT
TTTGATAAATGATTAACAGGTTCTTTAATTCCTGCACGAGATTCTAAATC
TTCATAATTTTCAAACTTTTTTTTGTTAATTTCATCAATTATGACTTTGA
GATATGTTTTACCAATTCCAGGAATCAATTCAAGCGAGTGTTTGCGTGGG
GTTAATGGTTGTGCATTATTGATATAATTTACAAATCTAGTTTCGTTGTT
TGTGACAATTGTAGATACAACATTAGTTAATTCAGTTTGGGCAGAATCAG
ATATTTGTTCATAATCTAACTTACCCAATACAGATTGAACTTTTGTTCGT
CCTTCTTTTCCAATGTAAATTTTTTCACCTATTTCAAATTCTGATTCATC
TAAACCAAGAACTTCAAGTAATGTTAAACGTTCTTCACCTAGAGCTGTTA
CAATTACACCTTCTCGTCCTCTAACAGTTTTTGACCTACCTCGTGTTGAA
AAATCTAACACATATGCATATTCTTCATATTTTCGTGATTGGGTAGTTCC
CCTTTCCAAAAAAATCACCTAATTATCTAACTATTGTCCTTGATAATTTT
AAGAATTTTTTCTAAAGTTTCAGTTAGAATTAATTTTTTCCATCCAAATG
TAAAAGAACGTAATTCAGACATTGTTTGTGGACAAATGTTGATCAGTTCA
ACAGCTTCTTCTTCAGTAATATTGCATTCTTTAACCAATTGTTGTTTCAT
TTTTTTTGCTGAACTTGCCTCCAATGTTGAGACTTTGGAAACATAATCAA
AAGTCCATCTTTGAATTTGATCCATATTTTCAGGATCCTGATTTTTCAAC
AATTCTTTTACTTCAGATAGTGAAACTGCTTGTTTCTTTTTTACTTCTTC
CATTTTATACACCGAATGGTTTGATATGGTCTAATCTAGTGATTAAAGTT
TTTGATTTTTCACCTAGTTTTACATCTAAAACTACATGTCGTCTACCTAC
TTCAGTGACAAGTCCTACTTTTCCATGATAGCGTCTGTGTGGTAATCCTT
TGTGTTGTGATGAGTCAATTTGAACTAGTGCCCTATCACCAACGTTGTAC
TCTCTTAGTAAGAAAGATACTCCACGAGGACCTTTTTTTGTCATTACTGA
TCTAGATTTATGCTTAAATCCATGTGAACGACCAGATGTCTTTTTAGTTG
CCATATTAAAAAAATCACTTGTTTGCCCTTATTTTAAGACTAGTATGAAA
TTTGGCAGAAATTTGTATTAAAGAAATGAAAAGAGGAGGTGAAATGAGAC
TATTTCAAATCAGTTGAGTCAGAATCTACTGGTTCTGCGCTAACTTCAGG
AGTTTCTGGAGCTTCTTCTTTAGGCTCAGAATCTACTGGTTCTGCGCTAA
CTTCAGGAGTTTCTGGAGCTTTTGTTTTAGGCTCAGATTTCTTTGTAGTC
TTCTTTTTCTTTGTTGTATCTTCTGGGTCTATTACACCGGCTTCGCCTAG
TGCAAAGATAACATCCATTTCAGGATGATGTGGACTATCGACCATTCTTG
CAATTCTCTTTTTACCTGATTTTTTCAAGTAAACACGGTATGTACTTGTG
TGTGCAACTACATTACCTCCAACAGGTTTTGTTGGGTCACCGAACATCTG
GTCAGGAGAAGACATTACCTGGTTTGTTGCTATTGCAGCAATGTTATAGG
TTTCAGCCAATCTAACTAACAAATGAACGAATTTGTTTAGTTTTTGTTGA
CGTGTTGCAAGAGTACCTCTTCCAAGGTATTCAGATCTAAATAGACCAAC
TGCAGAATCTGCTACTACTAGTTGGATGTTGTGTTCTTTGATTAAAGTAC
TGGCTTCCTCAAGAATAAGAATTTGATGAGAACTGTTGTATGCTCTTGCA
ACAATAATGTTGTCAAGTACTTTCTCAGGATCCATCCCATTTGCTTGTGC
AATTGAAACGATTCTTTCAGGTCTAAAGGTATTTTCACTATCGATGTATA
ACACACCACCTTCAAGACCGCCTTCTTGTTTGGATTTTTGGACTTGTACA
CACATTGTGTGACAGAATTGTGTTTTACCACATCCAAATTCACCATAGAC
TTCAGTTAGTGCCTGAGTTTCGATACCACCAGCAAATAGTGTATCTAGAG
CTTCAGTTGCAGTGGTAATTTTACCAATGGACTGTCTCTTTTTGTATAAC
TCGTTTGCGCTAACAAAATCCTTCTGAATTAATCCACCTTCAACTAAACC
TTCTCTTGCCTTTTCAACAAGCTTGCCTGCAGTATCAATATCCATACTTG
TGAGTTCGGCTATTTCTACAGGGCCACGAACTACTAGATCCATAATATTA
TGAATTCCAGCGTCATTTAGTTTTCTGGTTGTTACTGGACCAACTCCAGC
CAGACTTTCCAAAGTTATTTCTTCAGTCATACTGTAAGGTACGGTACCAG
TACTTTATAACCATTTTGTTTTATAAGATTTAGATTTTGAATCAATAAAC
TAAGGTCTAACGACGTCTTCTTCTTTGTGCACTTGCTTTATTTTGACCTG
GCATTTTTCCACCAAGACCAATTTCTGCTAGCACGAATCTTTTTCTAAAA
TTACTTTTATTTCGTAATTTTGAGTTTGTTCCAACGATCTTTCTTCCTTC
TACTTTAGGAGTTTGACCTCTTACTTTACCTGCTTTGGTAAGTGAACCGT
GTGTTGCCATAGTTTTACGCTAAAATTTAGGGATTTATGTATTTGGAAAT
TACCAATATTCAGCCTTGATTTTCTCAATTACACGCTCATGTTCTCTACC
TTTTCTTCGTGCATATCTTTCCATTGCGCCTAATGGAACACCACCTAAGG
AACGTGCTAGTCCATTAAATGCTGCAGCCTTTATTCTACCAGCACTACCA
TGTTTTCCAGTCTTGGTCATGAACTTTTGAATTCCATACTTGAAGTTGTG
TTGCCAAGTCTTGTACATTACACCTAATTGTGTCGGGTCATTATCTTGGC
CCATATCATAAAATTCAGATTTTTCTAGCAATCCAATTGGAACGAATGTT
AAAGGAGTAGCAGTGAACATTGCTTCTGGTTGTTCTCGCTCTAATTCACT
AATTAATCTGATAGTCTCCCAACCATCTTCTGGCTGTTCATCATTATCTA
GACCCATAATCAGAGTAAATGCTGGAATCCAGTAATTCTCGTTAAGAGTT
TTCACACCTTCTTTAACAACCCAATGCCATTCATCAGGACTATATGGTGC
AAGTTTTCTATCAGCATATTTTTCAATTAATCTTGTACTTCCAGTTTCAA
ATCCACATTGAATTCCGGTTAGATTATCAGGTCCAGCATTAATTATTTTT
GAAATGTTTGGAACTAATCTTTCATCGGCAATTGCGCCAGAAAGAGTTCC
ATGAGTTGGGTTTGTGTGTCTGATACCGGTAGCCATTACTGCTTTAAACA
AATCTTCTAATGCATCACGATTTGGTTCCATATTTTTTGCGGTTCTTATA
TCCATTCCATAAACAAAGATATCATCACTATGAAGCCATGCTCTATCTAA
TCCTGTTTTTTTGATATTGACTTCAATTTCTTTTTGTACTTTTTCAGGAG
AGTAGTATCTTAAAGAACGAAGAGTGACATCACAGAATTTACATCCACGA
CCACAACCACGCATTACTTCAACCATGCCATGCATACTTGGTTCAACAAT
TTCAGGAATCTCATCTAGTTCTGGTCTATCCCAGAAATTAACAAATCTTC
CATGGTGTGTTTTGTCACCACGTTTGAATTCTTTAATGTCAACTTTGAAA
TCTTTTCTTTTTCTAAATGGATCCATGTTTTCAAATTGTCCATCAATCAA
GTAATCGAAAAATCTACCAGCATGTCCATCTATTTCAGGTGCAATTCCGC
CCATCTCTCCTTCTAAGATTGCATATAATCCATATTCTTCAATTTTTTCA
GGTGCGTAATTGTACTGCCATGTACCAGAGGCACCAGCAATAACTTTAGC
ATGACTTCCATTCTTTTTCTTTGCTGCATTAATTCTTCTATGTAATTCTG
CATTGTAATATTCATCATATGATGTTTGTTTTCGTCCAAAGGTAAAGGTC
ATTGTTACAGGACCCATTCCAAGAGGATCCATTTCGTATGTTCCAACAAC
TTCGGTTTCAGGACCAATGAATTTTTCAATATGATTTGGATGAGCAACAA
CTACATCTTTTCGAGCATATCCATCACGTAACAATCCAGCCTCAACTTTT
CGTAATCCATATGGAGCAAATTTGGCAACACCATTGATATCAGGAGACCA
ATTACAAATAAAATCAAATAATACTTTTGGAGTAACTTGGTTTTTTAGAA
TTTTATACCAGAAACTGTTTTTATCACGATTAGGATCAATTGCAGGAGCA
CATCCAAAGAATGTTGCAAGAGAAATACCTCGATATGGAGACATCAAAGT
TCTATCTGCTGTGAGAACTACTTTTGGAGTCGCCATTTTTTACCTATACG
GCTTGAAAAATCATTTATTTTAAACCTTGCTTGAATTCTATCGTCATATT
TCTTCTAAAATTCCAGATTTTGTTCTATGAGAGTGACCAAATTCAGATTT
TTGGGATAAATGATCTCCATCGAATACAGTTCCATCTCTACATGCAAGAT
CATCATTTACACAACAACTTCCACATATGCCAACACCACATTTCATCATT
CGTTCTAGACTTGCTTGAACAAAAATTCCCTTTTTGTTAGCCATTTGAAC
AGTTTTGTACATCATTAATTCAGGACCACATGTGTAGATAGCATCATAAG
AATTTTTTTCCAGGAGGTTTTCCAAGACATCAGTAACATAGCCTTTTTCA
CCATAGCTTCCATCTTCGGTAACAGGGATTATTTCATGAGAATTATTTTC
TAGTAATTTTTTTGCAGTTTCTTCAAAAAATACTTCGTTTTTAGTTTGTG
ACCCCATCAAGACAGTGATATGATTTGAGGGATTTGAGAATTTGATTAAT
CTCATCAAAGGAACCAAACCAGTTCCGCCTCCAATTAGGAGAATTTTTCC
ATTTTTAATTTCAAAGGCATTTCCGTATGGACCTCGCACCCCAATTTGTT
GACCTACAGAAAGATTGTATAATGCAGTGGAAGATTCACCACGTTTCCTA
ACTGTCAATGCAGCTTGATCATTTTCAGCAGACACCATTACACTCATTGG
AAGTTCGTTTACACCAGGAATCCAAATCATTGCAAATTGGCCAGGCAAAA
CATTTGCAAGTAGAGAATCTTTGAAATACAAAGTTCGTACAGTAGGAGTT
TCATCAATAATTTTTTCGATGACACAAATGTGTGGATGATTATTGTCTCT
TTGCTTTTCCAATCATTTCACCTATTGTTGCATAACCCTTTCTTTCCATA
TATTTTTGAATACCAGAATTAATTTCACTAAATGTTTCAACCCAGTGATC
ACCCATAACACTTCCAAATTGTACCACAGAAGAACCTGCCAAAATAAATT
CGACTGCATCCTCCCAATTTGAGATTCCACCACATCCCATTATAGGAATA
TCAAACTTTGATGCAATTTCATAAACACATCTTAGAGCAATTGGTTTGAT
TGGAGTACCAGATAGTCCACCAATCTTATTGCTGAGAATTGGCATTTGTG
TTTCAACATCTATTGCCATTGCTCTAACTGTATTAATAGCAGTAATTGCA
TCAACACCTGCAGACACAGCAGCATCAACAGTTGCAAGATAATCAGATTT
TCCTAGACCTACTTTGGCGACAATAGGTGAATTTGTAATAGATTTGACTT
TTTTAATAATTTTTGAAACAAGTTCAATATCATCACCGACTTCTAGTCCA
ACTTTGGCAACATGGGGGCATGAAAGATTTAGCTCATATGCTGCAACTTT
ACAATTTTCAAATTTTTTTATCATATATTCAAAATCATCCTCAACAGAGC
CAACAAGACTCACAACTATTGGGACATTATCATTTGGTTCAATCATTTTT
GCAAAAGTTTCTGCACCAGGATTTGATAATCCAACTGCATTTATCCACCC
TCCACCTTTCACACTGAAAATAGTTGGGTTCGGATATCCTTCCCAAGGCT
CTTTACTCAATGATTTTGTTACAACTGCACCAGCGCCTGCATCATGTAAT
CTATTGAAAACATCTAAAGAAATACCAAGAATTCCAGATGCTAAAACAGT
AGGGCGTTTTAGTGTTAGTGAACCAAGAGTGGTTTCCAGACTAGAGTCCA
TCTGAAGAAGATTATTGGAATTGGCTTATAACAGTTGGTTTAGGATATGT
AGATTTTTTAATGAGGATTAGATTGGTATGATATTATGTTATCAGTCATA
CTAACCGAATTAGGAATTGCTGTTTTTGAGGAACAGAAATGTATCAAAAC
ATTTCCTTTTTCAGAACCTGCAGAGGATTATGTTTTTGTAAAGAAAGGAC
AATCTAGATTAAGTGATTTAACCAGATTTTTACACGAAAAAGATATCGAT
GTTTTGGTAAACGATGTAGGATTACAAGATCTACTCAAGAAAAAATCAAT
TGAATCACAATTAATGAATGAAGTTAAATTAGAAGATATTCAGTTAACAA
AACCACAAATTTTGGTTGATGCAGGATTAGCAGAAAACCATGATGATGCA
ATTCAAAAATTAAGGGAATTTGCAATCAGTTTATCATCATCAAAAGTTAC
AGAGGTTTCATCCAGTCCAGATCTACATATTGTTCAAAGTATCAATACAT
TAGATGATACTGATAAAATTATCAATGGGATGAGTTCAAGATTAAGAGAA
TGGTATGGACTACATTTTCCAGAATTGGATAACATCATTGATAGTATAAA
CGGTTATGCACAAATTGTAGTTGCAGGTAAAAGAGAAAATATTACAGACG
ATGTATTTGTAAATGCAGGATTTCCTGATTCTAAGGTTCAAATGCTTTCG
TTAGTAAAAGAAAAGAGTCGAGGAGGAGATATTACAGAAAAAAATCTTCA
GATAGTACAAAACTTAGCTAAAAATATTTTAGAATTATTTGATTTGAGAA
ATGAATTAGAAAAACAAGTTGATGAACAAATGAATGAAGTTGCTCCTAAC
TTGTCCGCAGTTTTAGGAACAACAGTGGGTGCAAGAATTTTAGCCAAAGC
AGGAAGTCTTCAAAAGATGGCAACTATGCCTGCAAGTACAATTCAAGTTC
TTGGTGCAGAAAAGGCATTATTCCGTGCATTAAAAACCGGTTCAAATCCA
CCAAAACATGGACTGTTGTTCCAACATGCAGTAGTACATGCAGCTCCTAG
ATGGCAAAGAGGTAAAATTGCAAGAGCGATAGCAGCAAAGGCAGCAATAG
CATCAAGAGTGGATGTTCATGGTTCAGGTCTGAATAAAACACTACTAGAA
AAATTAAATATTAGAGTCAAGGAAATTGAAGAAAAATATTCCAAACCGGT
GAAAAGACCTCAACCACAAGAACAACAAAGAGGAAATTTCCATAAGAGCA
AAGAATCTAAACAAAAGAGAAGAGGAGATAGATTCAAGAATAGAAAACGA
AAGAATTTTGGAAGAAGATAGAAACTATTTCTGGTTTAATCTGGATGGAG
AAAGAAAACTCTTTACAGAAAATTTTTCTCCCGGAAAACAAGTTTACAAG
GAAAAATTATTAGATAAAAAAGGCGTGGAATATCGAAATTGGGAACCATT
TCGAAGCAAATTAGCAGCCTGCATAATGAATGGATTAGAAGAATTTCCAT
TTGAGGAAAAATCAAGTGTTCTATACTTGGGAGTATCTACTGGAACAACA
ATAAGTCATATTTCAGATATTGTAGGTCCAAAAGGAATTATTTTTGGTGT
AGAACATTCCAGCAGAGTGGCAAGAGATTTTCTTGATAGAGTTGCAATTT
ATAGAAAAAATATTGTTCCAATTATTCAAGATGCAAAAAAACCTGATCAA
TATTTTTCAGTATTTAGTAAAGTGGATGTAGTTTATGTGGATATTGCACA
ACCAGACCAAACAAAAATTGCAATTGCAAATTGTAAAATGTATCTTAAAA
AAAGAGGAATTTTATTTTTAGTAATTAAATCAAGGAGCATAGATGTAACA
AAAGAACCAAATCAAATTATTAATGAAGAAATTAAAAAACTACAAAGTGA
TTTTGAAATATTACAAAGAATTGATTTGAAACCTTTTGACAAAGATCATG
CGATGATTATTGCCAGATCACTAAATTAACCCAAGTATTTTTTGAACAGG
TTTCCAACTTTTGCGAATTGAAGTAGGAAGAGATTTTTTTGATGAGACGA
CTTTCTTTACATAGTTTACACTTTTTTTATCTGAAGGATATCCACTTCCA
AGATTTGTAGTCTTGTTTAAACGCATGATAGAACGATCCCTTGAAACTTT
GGCAATTATTGATGCGGCAGAGACAACAACAAATCTAGAATCAGCGTAAT
GATATGATTTTACCTTGGATTTTTTAGACAAGTCAGAAATCTCACGACCA
AATCTAGCAGCATTTACATCACAAGAATCAACATATGATAGATCAGGATT
GAGATTAGATATCACTTCAGCCATTTTTTTTGCTTCTAAATGATTCAAGT
TATGTTCAAAAACGTACTTGTCAATGGTTCGTGGAGGAATTCGAATTACA
TGGTAATCGTCAACAAGTTTTACAATTTGTTTGTACAATAATTCACGCTT
TTTAGGACTAAGTTTTTTTGAATCACGAACACCGAGTTTACGAAGTTTAG
GTATATTTTTTTTCTCAATACTAATTCCAGCAATAACCATAGGACCAATC
ATAGATCCTCTACCAGCATCATCTACACCACATATTTTCACAAATTTTGA
CTTGTATACACGTATTAGAATATAGGGGATTTAATTTCATAGACGACAAG
AATGAATGAAGAGATTATTGAAATCACAGAAGGCAGCACAAAGTTATTTG
TTCCAAAAGGATCTATGACCGAGAAGGTTCCACCAAAAGAACCTGCTTTT
TTCAATCCTCGAGCAAGTTTGAGTAGAGATTTATCAATAATTGCATGTTC
GGCATTTTGGAAAGATTATAAATTTCCAAAAATTTTCTTTGATGGATTAT
CAGGATTAGGTGCAAGAGGGTTAAGAATTGCAAATGAGATTAGTGAAGTT
GAGAAAGTTATTGTAAATGATGTCAATCCTAATGCATTGGAGATTGCTTT
AAGATCAGCAAAGATAAATAATTTAGAAAATTTTGAGATTTCTGAAAATG
AGACATGTAGGTTTCTTAGTTCTCATTCAAGAATGAATGAACGTGCATCA
ATTGTAGATATAGATCCATTTGGATCACCGTCAAAATACATTGATTGTGC
GATTAGAGCAACTATGCATAGCGGTATGTTAGCACTTACTGCTACTGATC
TTCAGGTGTTACATGGATTATTCAATAAAGCTGCAAAAAGGAGATACTAT
GGAACACCAGTTAAAACAGAATTTAGCAATGAGATTGCAATTAGACTAAT
TTTAGGATGTGTAAGTTTTGTTGCTGGAAGACTAGATATTTCATTTCAAC
CTCTTTTTGTGGATCATGATATGCATTACTATAGAACATACATGAAAATT
TTGAATACTCCTGAAAAAGAAGAGAAAATCGGATACATAATTTTTTGCAG
AAGTTGTAAAGACCGTTATACAGAAATCACTAGGCAGAATAAATGTAGAA
AGTGCGGTCATGAAACCGAAATAGCAGGTCCTCTATGGATAGGAAAATTA
TTTGAAAAAGAGTTTATACAAAAAATGAAAAATGTGAAAAATGATCTAAT
AGTAAATAAAAAATGTGACAGAATTATTGAAAGAGCAGAAGAAGAGGCAG
AACTTCCAGCAACATATTATACGTTAGATGAGATTGCATCAATGATCAAG
TCTGCGCCATTGAAATTGAATGAAGCAATTGAAAGGTTAAGAGCACAGGG
ATACAAAGCATCAATGACATCATTGAATCCTGGAGGATTTAGAACAGATT
GTGAAATAGATAAAATTACTCAGATTTTTCAGAATTAAGATATCCCATAC
AAATACAATATAATTCACTACTGGATTTTCTACTTGCTTTTGGTTTTAGC
AATTTAGTTTTGATGAATTTTTTCTTGACGAACTCATAAAATTCAGCTGA
ATATTCGCCATCAAACACCTTGAACAAAGCATTTCCCTTGTTAGATAGAG
TTTTTTCCATCAATTTTTCTGCCGTATAATTCAGAGATATCTGTACAGCA
TGATCAACAGACCAATTTCCAGATACATTTGGGGATAAATCACAAATTAC
TGAATCAACCTTTCTATTGAAAAATGACATTATTTGTTCAAGTATATCCG
GATCTTCAATATTGCCACGAATTATTTCAACACCTGGAAGATCTTCAACA
AATGATAAATCAATTCCTAAAACTTTTCCTTGATTACCTGAAATTTGACG
AGCGACTTGCAGCCATCCACCAGGAGCACATCCCAAATCTAAAACATAAG
AACCGGGACCGATAATGCGATATGATTTGTTAATTTCTTTTAATTTGTAA
GAAGCTCGACTTCGATAACCTTGTTCATGAGCAAGTTTTCGATAATGATC
TTTTTTAGCATCGATTAGTTTCATTTCTTTTTCTTGAATTCAACTGCAAC
CCAGTTTTCAATTAGTTGACAATGAAGAGGACTAGGTTCAGGATATGCAT
TTTCAAAGTCACATTTTTGTTCTACAGGACAAGTTAAACATGGAGAATCT
ACTAATGATTCCAATTTAATCGGTGCTTGTTCAATAATTAATTTGTAAGT
CCATCTTCCTTTTTGTAATATTTTTTCACGAGAAATTAAACCACGTCTTT
CTAATCTAAGTGCAAGTCTTGAACCATCCCTACTATTTAGCTTTAATTTT
TTCCATAATTCACTTTGTAGTACTCCTTTATCCTCAAATTCAGCAATTAT
TTCACAAACTTTGTTTGTGAGTTTATCCATATCCATTTTTTCGATTTGGA
AGTTTCGTATTTGTTCATCAGAAAATTGTTCTTCCAGATCATCTTCAGGA
GTTCGCTCTGCAGCCTCCTTTGCAGCTTTTGCTTCAGCTTCTTCTTTTTC
TTTAGCAGCTTTTGCATCTTTTTTTGCTTGTGCTATCTGAGCTTTTGTTA
ATTTTTTTGGTTTTTCTGCTTTAGGTTTGGCAGCTTTCTTTTCTGCTTTA
GGTTTGGCAGCTTTCTTTTCTGCTTTAGGTTTGGCAGCTTTCTTTTTTGA
CTTTTTCTGATTTTCTAATTGTGCACGTAATTCAGCTAACTCTTTTTTTA
TTTGACTTGCAGTTTCAGGATCAATTTCTTTTTTCGACATTTTATTTTTC
ACCAATTATATTATTTTACGCGTAATGTTTCATCCATACTTATACTATCA
GTATATTTTTCATTAAAGATTTCAACATGAATTTCATACGTTCCAGATTT
AGTAATTAGTTCTGAATAATTTTCATCCACTGGAAGAGTGTTATTATTTT
GAATAAAGCATTGTTTCAAGAATCCACTTTGGGTTAAAACTTGTTTTTCA
GAGGAAGATGTATCATAAATTGTGATATATAGATCGCCACAATTAAAATC
TGGATTTGAGAGTTTTATACTAAATTCAATGTTAGAGTTTTGTACAATTT
CATTACTGAACCCAGTTAAAGTAATTTCACTTTTTGAACTGGATGTATGT
CCATCGCCGCCAAATTGTAAAAAGTTTAATTCTCGATCAGGACTGCTTAA
TGTTTCAGCCATTACTGCAGTTCCTAACGATACAGAAAGTACGATAGGTA
GAACATAGACTACAAGGGCAGAAGGTTTAACCAAGATGTTACAAGTTCAA
TTCCCACGTATATCAAATTTGTCATATTTTTTGGGGCCGATTATGTTTAT
TTTAGGAGTGAATTTTTAGATATTATGACAAAAAAGGAATGTAAAGATGG
AGAATGTAGAGTTGACATTCCAGACTTAAGCGTAGAAGATGACACAGAGA
AAAAAGTGGACAAAAAGGATTCGTCAAAACGTCTAAGATAATTTGGTCAT
TTGAGTTAAATTCTAGCGAACGATAATTTTTTTGTGCGATTAAGGAAGTT
TAGAGCTCGTGCCTATCGTTGTATCCACGATTCAGGTGAAATTAGAGTGG
GAGACCTTGCAGCTTTTGTTGGCCGAAATGAGAGTGGAAAAACTACAATT
TTACAAGCATTAACTTTACTTAACAAAGACCAACCAGTCTCAGAACTTGA
CTTGTGTGATGAAATGACAGAAGACTTGAAACAAGAGGTTAGGTTAGCTG
AGGGAGAATTTGATTTGAATCATAATGAAATTAGATTGATTAAAGAAACA
TTTCCATCAATTCCAGAAATAAAAAAAATTAAGATTTTTAGAACTAACAA
AAATCCAATACCGCAGTATGATTTTGGAGATGTTGAAATTAGCGAAGCTG
AAAATAGTGGACTTAACTCATGGGAAAATTTTAGAGAAAAATTTCTTTCT
TTTTTGGATACTATACCAAATCATGTACAGATTAAACTAGATACAGGATT
TTTTCAGGGTCAAGCACCTGAAACTGAAGAGATGTTTAGAAATGAAATGG
CTGAATTTGGAAATAATTTACAGGTATTAGCGGCAGATGAACCACAGGTT
ATTGAAGAATGGAATAAAATTTCTGATGAAAATGATTCTAATTTCCAAAG
TTTACTTGTAGGAACTACAGAAAAAATGGCATTAGAGAATTTCATAGATT
CTAATTTGCATCCAAGATTTGTGTATTTTTCAGATTACAAAAAAATCATT
GGAAATGTAAATTTGAATGAATATAGAAAAGAAAGAACAACTCCTAGCAT
AGAATTTTCAGAAGATGAATTTGATAAAGCAGATACAGTTGATAATTTGT
TTTATTTAGCAGAGTTGGATGTTGAAGAATTAGAAGAGGCAAAGAATAGT
CCTTCACAATTAATAAAATTGCTTAATACGTGTAGTAAAAGACTAACTGA
GAAATTAAATCCTGCTTGGAAAGGAGATCCAATACATGTTGAATTAAGAC
TTAATCCAAATAATGTGATGAGCGTCGTCATATCAGATGTACATAAAGAT
GGAACAGTTACAAATACAGGACTCCTAAATAGACGAGCTGAAGGATTTAA
GTGGACATTCTCATTTATCGTAAATTTTGCTGCAGAGACACAAAGAGCAG
AATTAAAAGAAGCGATTTTGCTTTTAGACGAACCAGCAAGAAACTTACAC
CCTACACAGCAACGAGGAATTTCAGATTTATTGAAAAGTTTAGCAGGTTC
AAACCAAGTGCTCTATGCAACACATTCACCTTACATGATTTTTGATTATG
CACCAGGTAATCTCTTGGTAGTTGAGTTAGACAAAAAGAAGCATTTGAGT
AGAATTTATTATGATTATTGGAATGCAGATGATCTTACATTAACTCCAAT
TCTTTACGGTTTGTCAAGAGGTCTGGTAGAATCAATTTTAGATAGACAGA
TAGGATATAATTCTAGACCTATTATTGTTGTAGAAACTATTGCAGACACA
ATGTATCTTAATGCATTTGATAAATTTTTAGAAGATCCAAACATTTCGAT
GAATCCTCTGAATATAGTAGCAGCATACAATAAAAATTCAGTTTTACCAT
TATCAATTTTCTATAGAAACCATGGATACAATACCTTTGTACTATTAGAC
AATACTGAAGAATCAAAAGAAATTTCAGCTCAACTTATTGCTAATGAATT
TTCAAAAACTCAAACAATTTTCTTTGAAGAAAAAACAAAAGCTCTCCAAT
CAATTGAAGACTATATGATTACAGAGGATTACCTTTATGCAGTAAACCAA
ACTTATGCAATTAAATTAAGAAAAGAAGGGTATGTCAATTTAACAGAACA
AGACATACAATCCAGAAATAAGAGCGGAATTATTGAGAGCCTTAACTCAA
TCTGGGAAGAGCATAGAGAGGACGGTTGGGAAGAATTTGATAGCGAAGAA
GTGGCACGCTATATTTGTGAAAAAATTGCCATCGAAGAGGCAGATTTTCT
TTCAGATAAAACTAAGGATAAGTTTAGATCACTTTACAGATTAATTGCTG
AGAGGATTAGACAGCAACAAAACCTAATGGCAGGTCAAAATTCAGATAAG
AAAAAGATGAGCGTTTAGAAATTATCGCCGTCTTCAAGATAGTTCTTTTT
TGGTTTTCTAGGTCTAATTTTTAAAAGTCTGGCACCTACTATTATAATCG
GAATTGATAGACCCATGGAAATAAGAGGTACCAGCTCAACAGAAGAATCT
ACCAGACTAGGTTTTAGATCTTCAATCATAGTAGATGCATAAGCCATTCC
AAGCAATATGATTACACCACTAAGAATTATTAACATTCCATTCAATCTAG
AACCATATCGTTTTGACAAATGAAATGAAACACCCATCATTATTGTAGCA
GGTGCTATACTAAGTGAAATAAATTGGTATAATTTTGGACCTGCTTCAAA
ACCAAATGAATCATTATCCGAAGGATCTATCATAAAATTAAATAAAGTTA
AAACTTCTGCAACAAAGAAAATGGATAATACTAAACCTGCAATTGCCATG
TATTTTTCTAATGCCATAAAAAGAAATTTTTTTTTGATGTAATAAACTAT
AACTTAATTTTATAGAATTCCCACTAGTGCAGAAAGTTCTTTTCTACATG
CTGCACCTAGTTCTTCAGCAGCCTTTTCAGGAGTTAATTCATTTAGAAAT
ATTCCAAATCCAAGTTCCAAACCAGACCAAGGAGTGGTTTGAGGATATAC
TTCAACATGCCAATGAATCTGTTTACTATTTTTCTTTTCAGGAGATAGAT
GAAATGCAATATTAAATGAGACATCCTTTATGGAATTTGATAGACCTCCT
AACGTAGCTCTAAGGATTAAGGCTAAATCATTAATCTCTTTTTGGGAAAT
TTTTGAGAAACTAGTTGCATGTTTTTTTGGACATATCCAAAATTCATACG
GATGAGATGGTGCCCAAGGAGATAATGCAATAAATCCTTCAGTCTGGAGT
ATTTGACGTGGTCCACCTGATTCAGAGGTCACAAGTTGACTCATTGGATA
AACACCTTTTTCATTTAAAATTCTATGAGAAGAATTTGCTTCTTCTTCAA
TTTTTGGAGGTATTGTTGAAAATGACATCATGTGTAAATGTGGGTGTTGA
ACTTTTGTTCCAGAGTTTTTTCCACTGTCAGCATAAATTGCGACATATGC
AACACCTTTTTGAGTATAAAGCCATCTAAGTCTATCTTGAACTACAGATA
AAACATATCCCCATTGTTCAACATCTATTGTTGCCAAAGTTTTAGTTTCA
TCAGGAGAAGCAATTATGTTGTAATGATAACCATATGCAGGTTCACTATA
CAAAGGATGTTCAGAGTATGTATTTTCAGTTTCTATATCCACTGCAGGAT
TAATTGCAGGAACAACACGAACTGTCCAATTTTTTACAGAATCACCTTCA
TCATCTTGCAATCGTTGAAGCATTCCATCCTTCAAAACCAAAGATAAGAC
AGAAGGATTAGTCATAGATTCGTTTCCGAGTTTGAAAGGATTTTTCTTTG
ATTTAGATGGCTTAGTTTTAGATTCGTTTACAATAACAAATCTTTCAGCT
ACATGATCTTTTCTTAAATTACCCACTCAATACTGGAAAAAAAAATCATT
AAAAAGTGTTGAAACGATCTATTCAAAAAATACTAGATTTTGAAGATTTA
AAATGAAGGCGCTTTGTCCAAAAATGTTGAGTGAAAATTCTCAGATCAAA
ATAGTGTATGTACTATTAGATGGTGTAGGCGATTTACCACATCCAGATAT
AGAAAATAAGACTCCTTTACAAGCAGCAAAAACTCCAAACATGGACAAGT
TAGCAAAAAATGGTAAAATGGGCGAGGTCATTTCGGTAGGAAAAGGAATT
GCTCCAGAGTCAGATATTGCAGTTTTCAATATGTTAGGATACAAATTTCA
TCATGCAGATTATGCTGGAAGAGGAGTTATTGAGGCAATTGGTACAGGGA
TGGATTTCAAAGATGGTGATTTAGCTTTACGAGGAAATTTTTCAACTTTA
GACGAAAGAGATGTCATTATAGACAGAAGAGCAGGGCGACATATTGAAAG
AGAAGATGCTTTAGCAGTATCTAGAGAAATTGAAGAAAAATTAAAATTTT
CAAATCCACTTGCAAAAGTTGCAGTTACACCAACTATAGGACATAGAGTT
ATTGTTAGAATAAGAGATGAACATCCATTATCTCCAAATATCACAAACAC
TGATCCAGCTTATTCCAGGGTAGATGGAATGGGCGTGGCAAAAGCTGTAG
GGGATTTCCTAAAAATTGAAAGATGTTTACCTTTAGATGAAACCGATACT
GCAAAATTATCTGCAGATTTAGTCAATGAGTTTACAGAAAAATCATTGCA
AATTCTAAAAGATAGTGAAACAAACAAAGAGAGGAATTCAAAAGGAAAAA
AATTACTTAATAGTATTTTATTGAGAGATGCAGGAAACAAATATCCAAAA
GTTGAGACAATTAATGAAAAATATTCTATGAATTTTTCATGTATTGTCGA
TATGCCAGTTGAAATTGGCATATCAAATGTTCTTGAAATGAAGGCATACA
GTGCAGGTGGCTTAACAGATTATGAAGAAAAAGCAACTGTTGCTGCAAAG
TCAATGGAGACAGAAAATGCAATTTATGTCCATTTGAAAGGACCAGATGA
ATTTGGCCATGATGGAGATGCAATTGGAAAAATGAAAAATATTGAAGAAA
TTGATGAAAGATTTTTTGGTACACTTTTGAAAAATATTGATACCAGTAAA
GTAGCAGTTATGATTTCAGCAGATCATGCAACTCCATGTATTAACAAAGG
TCATAGTGATGATCCAGTTCCAGTACTAATTTCAGGAGATGGAATTACAA
ATGATGGTTCAGAAAGATTTACTGAAGAATTTGCTAAAAAAGGTGAAATC
GGATTATTGGAAGGCGCTCAAGTAGTTAGTAAAGCAATAGAGATTATTAA
ATCAGGAAACTAGACACAGATTTTGAAGTTATCATTTCAGTAATAGTTTG
TTTAATTTTATCAATGTCAATATCATGGTATTGACCATTTGAATTTTCTA
ATTTTTCTAATGCACGATTAAATATACTAATACAAACTAAGTCTTCATCT
TTTTGATAGTGAACTAATCCTGCTGCAACTAAAATTAGACCTTGAACCAA
GAATTTTTCATTACCGTCACAGTTTTTCCAAACACCCTCAAGAATTTCAT
GGCATTCCCAAAATCTTTCATTATTGAAATAATCTACCCCCTCAGAAATT
GCTTTTTCTTTTTCAACAATTTCTTCAACTACATGTTTTGCATGATCTAA
TGGACCAATTGATGATAATTTATCAATTAATTCGTCTAAATCAGATTTAG
CTATTGTCGTATCTAATTCAACATATTTTTTTGATACTCTGCAATCACGC
AAAGTTAGATTCATTCCAGACGTAATAATCCTGGATTTCCGTAAAATGTC
TTTTGCCATTTTTCTATTTAGATCTGACGAATTTTTTAGATGAAGCATAT
AGCGTTCCATGACTAGTAGAAATTAGAATTTCTTAAATTTCTTGTTAATC
CATTGAAGATTTATAAGAACTATTCAGAGGTTTTGCTATATGTCAATGAT
TGAAACAGTGAGTGATATTGAAAATTCATTCCTCTCAAGAAGAGAAATTA
CTTGTAATTTTCAAGGTCTCGGCGGGAAACTAAAGAGAAAAGAAGCAGTA
GATATGATTACAAAGGAATTCAACTTATCAGATAAGACAGTAATTGCAAT
CAATATGAAAAATCAAACAGGTAGACCAAATGTCACAGGTATGTTCTATG
TTTATGATAATGAAGAATTAGCAAAGAAACAGGTTAATCCAACAATATTT
GAGAGATTGGAAAGACAAGCAAAGAAAGATGCCGAAGCAGCACCTGCTGA
AGAAGCAAAAGCTGAAGCACCTGCTGAAGAAGCAAAAGCTGAAGCACCTG
CTGAAGAGGAGAAGAAAGAATAATGCCTGTAGAGAAAAAAGGTCACAAAG
GATTCAGTCCTAAAGTAAGTCAGTATTACAAAGTAGATAATGACAAAGTA
TCAAGAGAAAGAAAAACATGTGTCAGATGTGGAAAGGGTGTCTTTATGTC
AGAACATAAGAATAGAAGAACCTGTGGCAAATGTGGCGATACAGAATTTA
TTCAATAAAGTTTTTTTCTTCGTAATTTAGAATTTTTCGTTTTAATAATT
TCAAGTTGTTGTAGTAACAATTCATCTAGTTTTATGTTAGATAATTGTGT
AGCATTCAATTTGACAGTGTTAGTGTCTAATGAAATTTTAGATACAGGTA
ATTTTTTTTCAATCCAAAATTTGATTACTTTATCTTCTAACTTATAATCA
CGAAATCCAGAAGGAAATCTTTTTGTGATATGTGAGATCAAAGTATTATC
ATTGAAAACACTTCTAGGCTCAAGTAGTCTAGTATTATCAGAATAAACAT
TTTCAAATAAATTACTTGAAATTTCATCAGAAATCAATTCATTATTTGAC
AGTCGTGTCATTAATTCAAGATAGTGAAGAAATTCATGAGCTAGAATTGC
ATGAATAGTTCCTTTTAGGCCAAAAGCAACTAGGGGAGCAGATATCTGTA
TTACTACATGAATTGAATTTTTTACAACTAATGGGATAGTTCTAGCATAC
AAAATTCCTATATCAAGAGAGGTTGTATTTCCAGAAACAATTATCGAAGG
CTCTACGTATGCAATAGGAAATTTTACTGATGATGCTTTTTCAATTCTTT
GAATTCCATCAGATACAAGAGAAAATCTTTTTTGAATTAATTCATACATT
GTTTTTGGTATGATTTCATTTTGAAAAGATTTTGAGACTTTTTCTAAAGG
ATTCATAGTTAAATTAAAAAAATTAGTATAAAAAAGCTTGATTTGTTTAG
AGAATTATGTTTTTGAAATCAAGGCTTTTACACCTACATTGATTATCTAA
TAATTTAGACACATTGGGCGTTATCTCAGAGTTTTGAATGAATGATTTAA
TTGGTATTCCGCCATCTAACAATAAATCTAAGAGGAATGAGGTTTTTCCT
AATTTTTTATAACTTATTTTGTAGATTCGTTTTTGGGTATTTTTTTTATT
TTTCCCAGCATCATGGATTTCAGAGTTTTTCAAAATATCTAATTTTTTTA
ATTGAGTTAGGGAGATTGGTTTTTTTGTATCAATAATTATTGAAACTTTA
GATTTAAACGCAATTGATCCTTTAGGTGGTATTGGAATTTTTTTTAATTC
TGATAATGAAATATCTTCTAATTTCAAAGATTTACGTAATATCCTATTTC
GTCTTTTTGGATTTAGTATTTTTGCAAAAAATGGCCTGCCATCACCAAGA
ACTAAACTAGATTGATCCTCACCACCAATCCAATTAATTTTAACCTGATT
TCCATCAAATTTTTTTATTAAGAAATTAGAGATGTTACTTTCCACACTCT
CTAAAGTTTCCAATCCATCAAAATTACAATTATGACAACCAATTCCATTA
CAACTTTTGCATAAAACTTGTTTTTGAGGTAATTTTCTGATTTTTTTATT
ATATCTACCATAAACAAAAAGAGGTTTTGTTCGAATAGTACAAGATTCAT
CCTTGAAATTCGCTTGTATGAATAAATCAGGATTATCTACAATTCTTTTA
GATTTTGTTCGTCGAGATATTTTTTTTATAATTTCAGCAGAAACTCCAAA
TTTAATATTTTCAATTCCTTTGAGTTTAAATTTTGATTTTATCAAATCAT
CTCTTTCAAGAAATGAATTTTTTAAAATTATGCCAAGATTGAATGTTTTA
AAATCAACATCATCAGATTTTTCATAAATATTTGATAACATAAAATCAAG
ATTTTCAAAGAGGTTTTTACATATGTAACATTTTGTGGTAGATGTTTTTT
TGTATTTTATGAGATATTTTTTTCCAAGTGACTTAGATGAAGGTTTTCCA
ACTAGCTTTGAGATTAAACGTCCCGTACAATACTCACAAAGATTATAATT
TTTTAAAATTTTAGAAATTGTAACAGAATGTGATTTCACATAGTTAGATA
AGTAATTGATTTAATGAGTATTTATCATCCAGATTAGCATTAAATATGAG
ATTTTTTGAAGATGGTTTAATGGAATATGAAACCCGATATCCAAAAACAG
TTTTGTGCCAAGACGATAAAGATGACAAAATTCATGTTGATAAAATGACT
GGAGTAGAAGAATTGCATTTGATTGTTAAAGAGAGTGCAGAAAAAATGCG
AAAAATTCTATTTGATGAAGGATTTACTACAGTAAAATTTGAACATAAAC
AACCACTCCAAATTGGAGATGGATTATCATTGAAATTAAAAAAACCATGG
GAAATGCATGTTAGATTATTTTCTAATACAGAAAATAGTATTTCAATTCA
AGGTGAAGTAGAGATATCAAGAGATTATTTACAACATTTGTTCAGTCAAC
GTACTGCAGTAATTTATGAGATTGAATCAATTTTAAAGAAAAACGGAATA
AAATATGATATTTTGAATAAAAGAATTAGTAAATATGTTAACAAAGTTTT
GGATGAATACAAGATAAAATTAGTTACTCCAGATATTCCAGTTTTTGCAT
GGAAACCAATGCTGTTTATGATTGGAACTGTAGGCGCAATGTATTTGTGG
AAATATTTGCATACACTTTGAAGCTTTAATTATTAATCAGAAGAATACAG
TTCGTGTCAGATCAAATAAAACCATTATTCATGAAACATTATGGTATCTC
TCCATGGGAAATTAATGTGATTACAAGCATTTTGGATAAAAGATTTCAAA
CAGAAGATGAAGAAATTGAAAATACATATGAAGAAAAATTTGTTAGTCAC
TTAGAGATATCGTTTCCATATTCATTTAATGATGAATTTTTCAAATGGTT
TGATTATAAAGAATGGGATAGACTAAAAGGAGTTTTTAAAGAAATGAAAC
GAAGGAGAGGAGATGGAAAAGCAATTAGAATTAATCTAAATTTTTCAGGA
CAACCAGACATTAATTTTGTTATTGAATCAGATGAGAGTCAATGGTTTAA
GATGGAAGTTGAAAAAATAGATTTTGTTGTTGAATTATTACCATATCATT
TAGATGAAAAAAATATTCCAAAGGATGTGAAAAGTGTAATTTATAATTTT
GATCAAGAAGCTGCCAGATGGAGACTAAATACAGTATTTACAAGTGAGAA
GAAATTTGTAAATTCTAAAAGTGGTTGGAAATTATCTACTTAATTTCTTT
TTCAAGCGGTTCAACTAATCCATGTAGTTCTTTATATTTTGATTCAATGA
AATCTAGCGATTCATCTAGTTTCTTGGATTTTCCATATTTGTAACGAACT
AATTCACGATGATGCCAAAAATTTTTTCCTTCTTCTACAGATATAGTTGT
AAAATAATCAGTTCCCTTCAGATTATCAGGTAATTTCATTTGATATGGAA
AAAGAAATTCAGTGATAAACCATTCATCACCATCAGGATAATCATTACCA
GTTTCGACATCAAAGAAGATATGAAGTAGATTAGATTGCATCAGACCATC
AGTAGGTATTTCAGGATGTTTTACATTTGATTTCTTAAAATCAAGTTTTG
TCAATTCGGGAATAAAAAATTCATTAATAATTGATTTTCTAAATATTCTA
TTTACCTCAGTTATATTCAATAGTTGTAAAATAGAAAAAACTGTCTAATA
ATCATTTGTCAATATGACTAGACTTTGTATGAATCAAGTATATGATTAAT
TTTGGTTACAGGAGCATTATTTTTTGAAATATTTTGTAACGCCGAAGGAT
TTTCTATATAATTTGGAATTTTATCAATTAATCTTCTAGTATATGGAGTG
ATTAGTTCATTTTTATAAAATATTCCAGTTGGTATTTTTGTATCCCATTC
AAGTGATTTTACAATTGCCTGTGTTTTTTTCTGATTTAATTCAGTTTCAT
CACTATAATGTACAACAGGATCATAATCGGTATCTTCTAATTTGTAAATA
CGCGGCATTGGTTTGTCGGTAGTTTCATCAACTCTATCTACACCATTAAA
CCAATCTCTTGTATTGATGTCATTATATGTTGGACAAGGTTGTAAAACAT
CTACAAATGCTAAACCTTTGTGATTAATTGCGGCAATGATTATATCTTTT
AGATGACGTATATCATAGGAGTAGGCTCTTGCTGCAAAAGTAAAACCACT
AGCAATTGCAAGTCCAATTGGATTTACATTATAATTTGTATTCGGAGTAG
GCAAGGACTTGGTTTTTTCACCTAATTTTAGAGTAGGTGATGCTTGCCCC
TTAGTCAATCCATATACTGCATTATCAAATATGATGTATGTCATGTCTAC
GTTACGTCTACCAGCTGCAACAAAATGACCTGCACCTATTCCAAGTCCAT
CTCCATCACCGCCAACGGCTATGATTTTCAAATTTGGGTTTGATATTTTT
GCGCCTTGTGCAAAAGGTAAAACACGTCCATGCAAAGTATGAACACCAAA
TACATTGATGAAATGAGATGTTTTTCCAGAACACCCAATACCAGAAAATA
TTGCAGTTTCATGACGAGGAATTTCCATTTCTGCCAATGCCATTTGAATG
GAATTTACAATTCCAAAATCACCACATCCAGGACACCAGTCATTATGTAC
ATCTGTTTTGTAATCTCCTACCTTAAGCGCCATATGTTAAAACCTCTCTT
TTTTCAGCATTATTATTTACAATTTTCTTTAATGTGTCGTATAATTCAGT
ACATGTCATTGGTCTTCCTGTGTATTTTAGAATATAATAATCAGGATCTT
TTTCTAAATTTTGTTTAATTATTGACCCAAGCTGACCAGTGTAATTGGCC
TCAACATCAATAATCGTTTTAGAATTAGAGAATGATTTTTTCAAAAGTTC
TTTTGGGAATGGATGTAAAAGTTTTATTTCAACAAATCCAATGTTAATTC
CTTCATTTTTCAACATATCAATTGCATCAAGAATCGGACCTTGAGTTGAA
CCCCAAGAAACAACACAAAATTCACCATCAGAATGTTTGACAATTTGTTC
AGACTCAGGAATTTTTTCAAGAATGTAATCAAGACGAGACTGTCTTTTAT
CCATCATTTCTACACGATTAACTGGATCCTCAGAAATATGACCTTCAACA
TCACTTTCATCTCCAGTATTCCAAAATATTCCATTTTCTAAACCTATTTT
TGATCTTGGCGATAATCCATCGGCGGTATGTTCAAATCTTTTGTAAGGAT
TTGAAGGAGGTTCATGTAGTAGTTTTCCTCTATCGATATTGACTTTAGTT
TCATCAAATCGTTGACAGGTAGTAACAGAACTAGCGATGAATTTATCCAT
CATATGTATAACAGGAACTTGAAAAACATCAGCGTAGTTAAACACATTAG
CTGTATCATAAAAGCTATCTGATACATTACCAGATGCATAAACAATTCTA
GGAAATTCACCTACACCTGAATTAATGGCACATAGTAAATCATCTTGGCC
ATGACGGGTAGGTAAACCAGTAGAAGGTCCACTTCTTTGATAAAATGTAA
TCACAACAGGAACTTCATTAATGCCTGCCCAACTCAAACATTCTATCATT
AATACAAAACCAGGTCCAGAGGTACATGTTGCAGAACGTACGCCTGTTAA
TGATGAACCTATTGCCATACCTATTGCAGAGATTTCATCTTCAGTTTGAA
TAACAAGTGTTGAACCAGGACGATCTTCATTAATCTCAAGTATTTCGTTG
GTTTCAAGAAAATTGCTTTCATCTGTTGCAGGCGTAATTGGGTAATAGGA
TTGAAATCTACATCCTGCAATTATTTTCCCAATGGATGTGCCATAATACC
CTTGAACTAGAAGTGTATTTTCTTTAATCTCGTTAATATTGAATTTTAAA
TCTGTACTTCCAAACTTTGCTGCAGCATAATTGTAAGCAAAATTTGCAGC
AGATACATTCATGTCAGCGATTGCTTTTTTCTTTGAAAAAATTGAGTTTA
TAGATTCTGTTAATTTTTCTGTAGGAATCATTAACAATCCTAATGAAAGA
GAGACTCCCAAAACATTGAACATACGAATCATAGTTTTAATTCGAGGATT
TTCTATTTTTTCAGAAAGTTCAAACAAAAGACTACGGAAAGAAACAGAAT
GTATTGATGCACCTCTTTCAGATGCCAATTCCAAGATTCCTTTAATGGTA
TTCTCTTTGTTGTTAGATTTTAAGAAACCTTCCATTCGTTCTTTAAAATC
ATTATCAAATGTAATAACATCTGAGACTTTGATATTTTCTAAAGTTGAAT
CGTAGATTATGATTCCATTTTCTAGAACATCATTAGCATGACGAAAGATA
GTTTCAGCATCAAATGCAATTAACATGTTTGTGCCTTTGATACTAGAACG
AATTTGTTTGTCAGAAACTCTAACTGCAAAATAACTATGTTCACCTTTTA
TGTTAGAATAATACTCACGTTTTCCAAATATTTGATATCCCATTTTTGAG
AAAACTTGAGAGAAAATATTAGCGGCAGTCTCAACACCACTACCTTGTGG
TCCACCAATCATCCATGTAAAATCAGATACCAATTCATGCCCCCGTCGCT
GCATCAAATAATGCACATTCACATTTATCACGTTCACCACAATAAGGGCA
AACACAGATACATTGTTCTATTGTTTTTGTACATTCAGAACAATTTAGAA
AATCATCAGAAGAAGACAATAATCATAGTATGATTAAATATTATAAATGG
TTTGACCATACATTAATGAAAAAACGTTTCAATGTGTTAGTTACAAGACG
CCTACACAGATCTGCACTAGACGAATTAAAAAAGAAATGTAATGTGTCGC
TGCATACAGGTAAAATTCCAATTCCAAAAAAAAATCTAATTGATAAAATC
AAGAATATGGATGGCTTGGTTTGTCATCCATATGACACAATAGACAAAGA
AGTCATTAAAAATTCAAAAAATCTCAAAGTAATCAGTACATTTAGCGTAG
GTTTTGATCATATTGATGTTAATTTTGCAAAATCACAAGGAATCAAAATT
GGCTATACGCCTGAGGTTTTAACTAATGCCACAGCCGAGTTAACAATTGG
ATTAATTCTAGACGTGCTGAGAAGGATTTCCGAAGGAGATAGAATTATTC
GAAATAAAAAATGGAATCAGATCTTCGGCGCATATGATTATACAGGTACG
GAAGTATCAGGCAAGACTATCGGAATTATAGGAATGGGAAGAATTGGAAG
AGAAGTTGCAAGAAAGGCAAATGGTTTAGGTATGAATGTAATTTATCATA
ATAGAAAACCGATATCAAAGAGAATTGAAAAGATGTTAAAAGCAAAATAT
GTTTCAGAGAATATGCTCTACAAAAATAGTGATATAATTTCACTGCATGT
TCCATACAATAACGATACACACCATTTAATGAATTCAAAAATTTTTAAAA
AAATGAAAAAAACTTCTTTTTTGATAAATACATCTAGAGGTAAAATTGTT
AATGAAAAACAATTAGTTAATGCATTGATGAAAAAAGAAATTCAGGGTGC
AGGAATGGATGTTTATGAATCAGAACCTGTTAAAAGAAACAGTCCATTAT
TAAAATTAGAAAATGTTGTTTTGGCACCACATGTTGGAAGCTCAACTAAT
GAAACAAGACAAAAAATGTCAGATATTACTGCAAGAAATTTGATTTTAGC
ACTAGAAGGGAAAAAATTACTTTATTCAGTTTAGTCTAATTGAATTAAAA
CATCATCAGGATTGCCTTTAACACAATCAGTTCCAACAGCTTTGAGTTTC
TGAAATTCAAGTGTACCTTCAGGGATTTTCCCTATTTTTTGTAATTCACC
AATTTTTACAGTTACAACATCTTTGTGTTTTTCACATGTAATTCCAACCA
TGTAAGAATCATCATTATGTACAATTTCCACTACATATTCTGGCGGATTA
ACACAATCACGTCCATTCTGTTTAACAGAACATCTATCTGGGAACATAAA
ATTACCATTTTTGAAGGAATATTAAATCTGTTCTATTATAGAATCAAAAT
TCCATAGCGTATTTTTTTGAGAATTTGGTTTTTTTAAGATTCCTTTGTCC
TGTAATTTTTTAATAATTAAAGCAGAATAAGCAGGTGCACCAGTTGCACC
AGGAGAATTGTAATTAACAATATGAAATGAATTATGACCTTCACGTTCCA
TTACATCAGAAATAAAATTTCCATCTGGGGAAATAACTGGAGTACGTATT
CCTGCAGTACCTTTTTTTGTAAAATAATCAGGTTTTAAAGATGGAATAAA
ATCCATGACACGTTGAACCATTGCATCTTTTGAAATGGAACTTCTAAATT
CATGACTGATTAATGATAGGAAATCAGGATTGAGAAATAGTTTTTTTGCA
CCACCAGTAAGAATCTCTCCTAGTTTTGATATAGTAGATGGAATATCAGT
TACAAAACCATCATATGTTTCAGGTGTTGGCACAGGCACAGCATTTGGAC
CAATTTCAGTAGTTCCATTAGCACGTTTTATCCAATGAGGATCAAGGAAT
GGAAATTCAGGATGTCTAGCAACTGAATAGATGTTTGTTTTTACAATATC
AGCATAATTGTTATCAGCTATCCAGTATTCTCCTCTAAAATGAAGATCAG
AATATGATTCAAACAAGTCAAATTGTTTTGCAATATCTAAAGAGTTTCCA
CCAGAGCAATTAATTAGATAACTACATTCAATTGAAGAATTATCTGTAAA
ATTTACTTGAATCGCATCATCATTTTTGATAAATGATTTTACACTTTTCT
GAAAAAGAAATTCAGTAGAATTTTGGGCAGATATTTTCTTTATTTCTTGT
GTAAGTTTAGAATAATCAGTAGATACATCACTTTTGCAAAGTAACCCAGA
AAAACATTCAACATTTTTTTCTTTTTGTTTTATTTCATTTGAATCAAGTA
ATACAAGATTTTCTTCTAAAACACCATTTTCAATTCCCCATTTTTGGTAT
TTTTCTAATGTTTTATGCTGTGTTTCATTTAAAGCAACCTCAATTGTTCC
TATTTCATTCCAAGGTGACATTGTATTTTCAGCAAGTGTTTTCCATAATT
CATGTGAGCTTTGTGCAGATTTTGCAAAAATTTTTTTCTTTTCAGGGTTT
AGATAAAACGGAGTATGAACAACGCCTGTATTTCTTCCACTAGTATGTTG
AGCAACATTAGATTCTTTTTCAATAACACATACACTAGAGTCATAAAGAT
TTGAGATCCAATACGAAATTGTCGTACCTAAAATTCCTCCACCTAAAATT
GCAATATCAAATTTTTTCAATATACAATAAGAAATACTCTTGAATTTTAA
ATTAAAGATGGCGCCGAGAGAGAGATTTGAACTCTCGATCCCTTGCGAGA
ACGTGCTTTATGGTTAAAGATTTCCAGGCACGCGCCCTACCAGGCTAGGC
GACCTCGGCATTAGCTTTCGCTAAATAATAATTTGATAGTGATTATAAAA
ATGCATTATATTTTATTTGAAAACATGAATTATGACAATTTTTTCTATGA
TACTTCCATCGAGTGTAATTGCTTTTGATGTGATTTTGTATGTACCTTCC
AATATTTGATCACCATTATTTTTTATTTGATCCCAGACAAAAGTTACATC
TTCATGTGAATCTAGATTTGAGATTACTTGAGCTGCAGTAGGTGAAAAGA
TAGGAATGCTATCTAGCTGTTTTATGATTAGCCCATAGGAAGCATCAGGA
AATTTTAGTTCATCTGTTCCTGAATTAACAATTGTAATAGAGATGGGTTC
ACCTAACGTAAAGTTAGTTTTTTCTGTAACTATTGATAATGAGGTTCCAT
CGACATAGACTAATTGATCCTCGACACCATATTCATACAAAATAATTCCA
AAAATTGGTCCAGAAACAACACCAAGAATTATCGCAAAAAGTAAGCCTTT
AGGAAACAATTTTTACTCTTTTGGAGGTGAACTTGTACGCCAATTTTTTG
GGTAAGTGTTTGGTTTCATGATTATTCTTTTTGTTTGAAATGCATATCCC
TTTGTTTGTTCTTTAATTTCATTTTCAGATAGTAAAGATTCTGCCAATGC
AACAATCTCACCTTTTTGAGAATAAATTCCAACTAGATCACCTTTTTCCA
GATACTGAGATATTTGTAAGACACCAGGTATTGCCAATTGTGCTCCATGA
CACATAGAATCTATTGCAGAATCACGAATGACTACTGATTTTATTTCACT
AAGAGTTTCTTCAACAGGTCGAATAATTTTCAAGAGTTTTGAATCATCTT
TGTTTTCTTTCCATGTTGCATATGCATCGGCTAATTGATGCATAGTAACA
AGATTATTTTCATTGAATTGATGAACACGTGAACGACGCAGTTCTATCAT
AGAACCACCTGGTCCAAGTAGTTCACCCATATCATAGTATAATTTTCGAA
TGTATGTTCCTGCTTCACATAATATTCTTAACAAAACTAGGCGTTCTTTT
TGTTCTAAAAGTTCTAACTCATAGATGGTTCTGCTTCTAGTTTGTCTGAC
CACAGCAGAACGTTGTGGAGGTTTTTGAAAAATTTCACCACGAAATAGTT
CAAGAATTTGTTCTAGTTTTTCTTTAGATGGTAACGAATGTAATCTACCT
AATGCATGATATTCTTTTGGCCCCATCAATAATACACCAAGAGCCTTTGT
GCCTTCTCCCAAACCAAGAGGTAAAACGCCTGAAACTTGTGGATCAAGAG
TTCCACTATGACCAGCTTTAGGAATTTCTAAAATTCTTTTTGCCCAAGCA
ACGACTTCATGACTTGTAGGTCCAGGAGGTTTATCAATCAAAATTAGACC
ATATTCAAGAAGCTGTTCAATTGTTCTTTTGTTGTAATATGTTCCATTTT
CAGGATTAGTCATATCCTCATCTATTTTTACAAGATTTTCAAGTTGTTTT
AGAGTCAAAGTAATTCTCTCACTGTTGTTTTAGCAATTTCTAATACTTGT
TCTGCATTTATTCCATCAGTTTGAATAATTTTGTCAAAAACTGAAAGATC
ATCTCCAAATTCAAAGTTATAGAGATTTTTGTAGATTAATTTATTTTCAT
TAAATCTTTTGTTAACAACTGCTAGTGCAGAGGATTCATCCATATTATCA
CGATTCTGCATGCGTTTTGCACTATTTTCTACAGTTCCATCTAGCCATAA
TTTTATTCCACTGTCAATTAACCAAGGAAGTGTATAACTGGTAATGACAA
CATTACCTTTTTCAAATAATTGGATTAATTTCTCATCAACTTTTTTATCA
AATTCTGAATTTTCTTTTCTTTGATTAAGAAATTTCATTCCATCTTCAGT
ATCCCACCAATCATCACCGCTAGAGGAAAATCCTTGTTCACTTGCAAGTT
CTTTTAAAATATCTCCACCACTTAGATAATTCAGATTAAATTCTTTTGCA
AGTCCCTTTGCTACTGTTGTCTTTCCGATAGCAGGAGGACCAGACACTAC
GATGGATTTTGACAATTATCCTAAATCCATTTGTGTTTTAGTTAGTTTCA
TGATGAGCCCACTAAATGCAATTGATGATAGGAAGTACCAAGCCCACAAG
TATAATGCATTTTCATCTTGACAATATGCACCTTCTTCTACTTTGATAGC
AGTACATGTTAGTTCAAACCAATCACCTGGAATAACATTTAGTGGAATTG
GAGATAATGCAACAGTGTATGAGAACAATTGTGGAAGTACAAAATAGAAA
ATTAACATTAAAGGAATAATTGTAATCATCATAGGTCGAATATTCATCTG
CATCATTTCCATATTCATTTTATTCATGTAAGCAGATTTTTTATTTGCAT
TAGCAATTCTTGCTTGATCTTTTGATCTAAATGCAGCCATTCTCTCTTTT
TGCCATGCTCTAACTTCTTTTGTGATTCTTCTTTGCTTAACCTGATCAAC
CATTTTTTTTCTTATTCCTGAGTTAATTACATTCAATGCAATTCCAAATC
CGGCAACTGCTAACATTGATAGAATTGCTCCTTTTATCATAGGATCGTCA
CTGCCAAGAGGACCTTCTCTCATTCCAAAGAAATCCATCTGAAGGAATAC
TGCGTCAATAAAGTTTAGTATAAAATTAAATTCCATTTAAACACCCACAC
CTATTGCATCTATTACATTTTGTGCTGCTTCATCAATTTTTCCTTCATTA
TTCAATATAACTTTCAATGGAGATCCAGATAAGACCGAACAACTTGCAAG
CATTGCATCTTGTACAGCTAGTTCCTTTTTTATTGCTTCGATTGAAATTT
TGTCACGATTTCTACTATCATCCTTCATCCTACGATTATAGATCTCTTCT
GGGCGTGCAGATATTGCTATGAGATGTGTTGGTTCAAGAATTTGAATTAC
ATGATAAGGAAGACCTGGATAGAATCCTTCATCAGTAGAGATGAATGCAT
GAGTATCAACAAAGACAACGTCATCTGTTAATTCAGCAATTTTTTTTGCG
GCTTGTTTTTGTAGTTCTTTTTGTTGTGAAACAGGAAGGTGTCTTAGATT
ATCTCTATCAGAGACTTGATTGTTAGCGGCTTCATCCATCATTACAGTAC
CATAGCTATGTACGCTAGCACAGTGTTTTTGAGCATTAATTAATTCTACA
ATACGCGTAACTAGAGAAGTTTTTCCAACTCCTGGAATTCCAACTATTAC
TACTTTTTTACGTTCTACCAAGTAAAGCACCTAACCGTGGCATAACAACT
TCCACCTGTTCTTTTACTAATTGGTTATAGTAATTAATTAGAATATCTAC
AGAGAGCAAAATTCCAATTCCGGTACCAAATACTCCTAATACATCTGAAA
CGCCCGCAATTAATCCAAGAATTGCAGAACCGATTATTGTAACTGATGGG
ATGTATCTGTTAAGTAATGTTTCAATTGGTTTGTTTGAACGTCTAAATCC
AGGTACTTGAACATCTGCATCCAAAAGATTTTGTGCTGCTTTCTTTGGAG
AAAGTCCACCTAATTCTACCCATAATCTTCCGAAAACAATTACAATTGCG
ACCATAAATATGACATAACCAACTGCACGAAGCGGATCTTGCGCTGCAAT
GTCTAAACCTCTCGGAGGTGTAATGAAGTAAACAATTCCACCAGTAGGTG
AAGACGGTGCAGTCGGGTCAAATTCTGCTAAAAGATTCAGGAATACATTA
TTGTTCCGCGGGTTAAATTGTGACCAAAACATTTGCCCAATGAAAACAGC
ATTGGCAGTTAACGCAGAAGCCAAAATTACAGGAATGTTTGAAACATACA
TCATTTTGATTGGATAAGTTGCTGCAAAGCCTCTATACTTTGTAGAAACA
ATTGGAATTTCCACCTTCATTCCTTGAGTGTAGACTAGTATTGCTAAAAT
TCCTGCAGTTAAGAACAAGCCAAATATGCTCGGCAGTTGGTTAGACCGGA
AGAACGCATCCGCCACATCACCATACGCAGCCATCTGACCAATGAATGGA
AATACACCAACCGCGCCACCATCACCTGCAGGCATTGGACTAAACAGACT
CCAAAGAATTTGTTGAGCAACTCCCGCCATAATGAATATACTAATTCCAC
TACCTAGACCCCATCCTTTTTGGATAGTTTCATCTAGGAACATTACAATT
ACAGACGCACCCATTAACTGCCCTATCAGTATGTACAGCACCGTGGGCTC
TGTAATTCCGGGTCCATAAACGGCAATAGCATATACAATTGATTCGGCTA
CAATTACAATGTAGGTTACAAGTTTTGTAGCAGTCTGAAATACACCACGT
TCTGCAGGATTCTTGAAATCAAACTTTAAGATATCAGAACCACGAAGCAA
TTGCATTAACAGACCACCTGTTACAATCGGACCAATTCCTAATTCAACAA
GTGAACCTTGTGCAGATGCAAAAATGACCCTAGCGAATGCTAAGAAATCA
AATTCAGGTGCAGTTGCGCCAAACAAAGGAGTTTGACCCATTACAAGGTA
AATTACTAAACAACCTGAAGTCCATAGGATTTTCTGTTGTAAAGGAATTT
TCTTTTTTGGTTTTGGAACCTGAGGAATGTAAGGTTCAGCCTTGGCTACA
ATTTTTCGTATAGTTTCAGTTAGTGTTCCTTCAGCCATCGTTGTTTTCTA
CATCTTCAGTTTTTTCTTCAGTTTTTTCTTCAGTTTTTTGAACAGGAAGA
ATTACTTCACCACCTGCTTGTTTTATTTTTTCAATTGCAGAAGGTGTTGC
GTTTTTTACTTTTATTGTATATGCAGTATTAGTTTGTCCTCCACCAAGTA
ATTTTTCAATCTCAAGTGATTCCAAATCTAAAACATTTTTAGAATTTTCG
GATTTACCAGACTTTGCAAATAGATCATTCAAGTCTCTAATATTTATCCA
AACTTTTGTAATGCTTGGATGTGGAGAATGAGTTCCTTCATGGCCAAAAT
GATCTTGATCTTCTTTAATTACAGTACTTGCTAAATGTTTGAGATGTCCA
GAACGTCCAAGACCGCCTTTATGACCAAATGATCTGTGTTGTGCTACTTG
ACCCCATCCCATGTGTCGTCCGCCTCTAAGTCTTCTAGTTTTTCTTAATC
TTGTTGCCATTTTACATCATCCTCTTTACAATAACTAAAAGTTCTTTGTT
GTGTCCTAAAACACCTTTTTGACCATAGAGTTTTTTACAGCTTCTTTTGA
AACCATGTCTTGGAGGGTTCAATGCGAACCAAGGTTTTAGAGGTTTTAAT
TTTGTGAGAGAAGTTTTGCCCTCTGCTAAAGCAGAAGCCAATTCATCTAC
AGATTTGTATCCTAATGCGGTAATATCTTCAGGTGTGATTTTCTTATAGC
CAGATTTTCGGGCTTTTTTATCTAAAAGTTCTTTTGCAGTTTCTACGTCT
AGTTCTTGCCAAGCCACATAATGTTGAACTTTTCTTAACATTCCAATAGT
GTTATCTATTTCAGGAATAATTACAGCACGATGTTTCTTTTCTAGTTTTA
ATAAATTCATTGTAGTGGTAGCCCAATAAGGTACATCAGCGGTTCCACTA
ATTCTTACAACAAGATATGCTTTGGACATTCAACAATCACCCTTGACTCC
ATGTCTGTCTTAGACATGCAAGTAATGCTTTTGATGTTGAGGCCATTGTT
GCAGTAGAGCCACTTGTATGTGTCCATGCATCTTTTACACCTGCAAGTTT
TAGTAAATTACGAATTTTTCCACCAGCAACTAATCCCAATCCTTTTGGAC
CAGGTAGAATTTCAATTGTTACACTTCCAGATTTTCCTTTAACAGTGAAT
GGTACAGAATGTTTTCGATCACATCTGCATTCCCAACTTCCACAACCAAG
GTTGACTGGAACTACGTTTAGAAATGCTGCGTTGTTTGCTTTTTCAATTG
CAATTCTCATTTGTTTTGATTTACCAAGACCAATTCCAAGCCAACCATTT
TGATTTCCTGCTGCAACAAGAGCTTTGAATCTAGTTGATTGACCATTAGG
AGTCATCTTTTGAATTAATCCAACATCAATAACTTCAGTTTTTAAATCAG
GTAATAATTTTTTAACAATTCCAGATTCTAGTATACGATAACCTTTTTCA
TAAATCTCTTCCATTGATGTAATTTCACCAGATGCAACTTTTTTTCCTAG
AATTGTTTTTGGTTCCCAAACTTCTACAACAGGTTCACGTCTTGGTCTTC
TTGGTCGGTCACCTTGACGACCACCTCTGCCACCAGGTCCTCCAGGTCTA
CCTTGTTGGCCAGGTCTACCGCCAGGTCCTCCAGGTCTACCTTGTTGACG
TTGTGGTGCAGTTTGACTCATTATGCTTTGACCTCACTATCAATTTTTGA
TTTAACACTTGAAATATCATTTTTAACTTTAAGATGTTCACCGTTAATTC
TTTCATCAGCTGGAAATGATTCTTCATCAGCTGGAACTTTCACACCTGCA
TCGATTACTCCTTTTAATGCTGCAGCCATTCTGTCAGTGTATCTTCTAGT
ACCACTATACAAAATTGCGTCAGTTACGCCATTTGATAATGCTTTTTTTC
CAGCCATGTAACCAGTCAAATATGATGCAGGAATATTTTTTCGAGAACCT
TTCCATCCATCTTTAAGGAGAAATCGAGAATGGGCAGATGCTAGAACTTT
GTCTCCTTTAATTTCAGGCTTGACAATTTGGACTTGAGTATTTTCATTTG
TAACATTAACTGTAATGAAATCACGCTTTCCCATAAGCATAATTTTTCGT
TTCCGATAGTTAGTTTTCTCACTACGAATTCTTTGCAATATCTTCGAATA
TGCCATCTATAGAGGAAAAACTTGAGATTGGTATTATAAACCTTAGACGC
CAAGAAGGTGAACTAACAATGCTTTTTGGACATGTAAACGATTTTCAGCT
TCATCCCAAACAACAGATTGAGAACCATCAATGACATCAGAGGTTACTTC
TTGATCACGTTTTGCAGGGAGACAATGCATGAAGATGGCATCCTTTTTGG
CCTTATTCATTAAAGCTTGGTTGACTTGGAATTTTGGAAGGAATTTTTTG
ACGCGATCAGAACTAGTGTTATGAATTGAAACAAATGTATCAGTCATGAC
AACATCTGCATCTTGTACTGCTGTTTCAGGATTATCAGAAACTTCTAGAA
TTTCTGCTTCTTTACCAATTTTAATAACATCAAATTCAGGTTCATAGCCA
TCAGGAATTGCAACAGAGAGTTGTATCTTTAGTTTTGCACATCCTAATAT
CAAAGAGTTACAAACATTATTTCCATCTCCTATCCAAGCAATTTTTATTT
TCTTTAGATTTTTTTTATGTTCTTTAATTGTCATAAGATCTGCAAGTATT
TGACATGGATGATATGAATCAGATAATCCATTAATTACAGGTATAGAAGA
ATTCCTTGCAAAAGTTTCTAGAGATTTATGATCATAAACACGAGCCATTA
CTACATTCACATAACGAGAAAGTGTCCTTGCAGTATCAGCAATAGATTCA
CCACGAGATAATTGAAGATCATTTGGAGATAATGTAAGTGCATGACCTCC
AAGTTGGAACATTCCTGTTTCAAAACTTACACGTGTTCGAGTAGAAGGTT
TTTCAAATATCATTGCTAAAGTTTTATTTTGTAAAAGCGGTTTTTCTTTT
CCTTTTTTTAGTTCTTTTTTCAAGTCTATTGCTAAATCAATTATATTATT
AATTTCCTTGGACTCTAATTCATCTAATGTGAGTATATCGACATTATGGG
GTTTTTTATTCATAGATTACAGAATAGAATATGTTTCTTATAGTTTTGTA
AACTATGGTTTTGGTCTTCCATCTTGAATCCATTTTCTAATTTGATTAGC
TAATTTCTTTGCTTCATTATCAGTTTCTGGTGGAGGAACATCATACAAAT
CAGCATAGTTGTTGATGTCATCAGTTTCAATCCCCTCAAATGGATCCGCA
TCGTCTTCAGGTTCTGGTTCTGGTTCTGGTTCAGGTTCTTCAACAACTGG
TTCTGGTTCCGGTTCTGGTTTTTTAATTTCAGATAATGATGGAACATCAA
TATCAGTAGATTCAAAAACATTTTCAAGAAAAGTTTGCTTGCTGAATTTT
ACAATATCATCATATTCTTGTCCTACACCAACGTAGATAATTGGAGATGA
TGTAACTTTTACAATTGATAATGCTGCACCACCTCTAGCATCAGCATCAC
TTTTTGTTAAAATTGAACAATCAAATTTTACTTGTTTATGAAATTCACGT
GCTTGATTGACAGTATCATTTCCTGCAAGTGAATCACCTACAAATATTTT
CATGTCAGGATTTACAACTTTAGTAATCTTTGCAATTTGTTCCATCAGAT
TAGAACTAGTCTGCATTCGTCCTGCAGTGTCAACCAAAACACAATCTACT
TTATGAGATTGGGCGTAAAGAACAGCATCTTTTGCAACAGCTGCAGGATC
TGAACCATAATTTTGTGCAATAATTTTTAGATTTAGTCTGTTTGTGTGTT
CACGAAGTTGTTCAATAGCACCAGCACGATATGTGTCAGCAGCTGCAATA
ACTACAGAAAATTTCTCATTTTTTAACATATTTGCAACTTTAGCTAATGA
TGTTGTTTTTCCGGTACCATTAATGCCAACAAATACTATGATAAATGGCT
GATTTGATGATTTTTTTTCGTTAATTCTATCTTTCAAGTCAATTTGACCT
GCATTGTCAAAAGTTTCACTAATGAATTCAATTAGACTTTGTTTGACAAA
ATTTTGAATATTTTTCTTTTCAACTCTAGAACCGATTATTTTTTCTTTGA
GACTGTCTTTAATGGAATCTATTACTTCTGTGGCCACATCAGATTCAAGT
AGATTAATCTCCAATTCAAATAAAACATCTTCAATGTCTTTTTCATTAAG
ATCTTTTTCGCTAAATCCAGTAGATGCATTAGAAAATGCTTTTTTTAGAT
TATCAAACATATTATTACGATTGAGGTTGTGATTGTTGCATGATTTGTTG
CATCTGTTGTTTTCCTTGTTCTAGATTTGCTGCAATTTGTTGTCTTTGTG
AGTTTGTTTCTTGTAATGCAACTTCTAATTCTTTAATCTTTGATTCTAAA
TAACTAAGGGCAGAATCATGATCTTTTTCTATTGCAACACCTGCACCGAC
ATTAACTACAATTTTTTCATTTGGAATGTGTTTTGTTTTGATAAAAGTAC
CCATTCCAACCGGAACTAGACTTTCAGAATCAGGATTTGCTTTAATTTCT
TGAATTGATTTTATTGCAGAATCCGCATCACGAATTATGTTTTTTATAGA
ATTTTCTTTTTGTGATAATTCTGTATACATATTTTCAAGCATTTGCATCT
GTTGTAACATCTGTTGGGCTTGCTCTTCGCTCATGACTTTGAGATATGTA
CACTGTATAAAAATTAGAGTTTTTAGAAATAAAAGAAAAAAGAAAAGAGA
ATTACTTTGCTTTTGAGAATCGATCGTTTACTTCATCCCAATTGATGACA
TTCCACCAAGCAGCTATGTAATCAGGTCTTTTGTTTTGATACTTGAGATA
GTATGCATGTTCCCAAACATCTAGTCCTAATAACGGAACTAAACCTTCAG
TTCTTGGACTAGTTTGGTTTGGCATTGCCTTGTATTCGACTTTGCCAGAA
TTTGGATTGTATACAAGCCAACCCCATCCGCTTCCTTGAATTGGAGCTGT
TTTACTAGAGAATAATTCTTTAAACTCTGCAAAAGATCCAAAGGAATCGT
TTATGGCATCAGCAATTGCACCAGTTGGTTCACCACCACCGTTTTGTTTC
ATACTGTTCCAAAACAGTTTATGGTTATCGTATCCTCCACCATTAAAGTT
AATGGCACCCTTAACATCGTCAGGGACTTGATTGATGTTTGACAAAATTT
CTTCTATGTCCTTGTCTTGTAATTCAGGACTTAGTTTTTCCAATGCACCA
TTCATACCATCAGTATATTTTTGGTGATGTTTTGAATGATGAATTTCCAT
TGTTTGTGCATCAATATGAGGCTCTAGTGCATCATATGCATATGGCATCT
CAGGAAGTGTATATTTTCCCATAATGGTGGATAATATGGAAGTAATTTAT
TGCTTTTCTAAAGGAATTATTACTAATCAAAAATTATAACATATATGAGA
AATTTTTTATTTTTTACATTACTGTTAGGTGGACTCTTTTCTTTTGTAAT
TGTAAATTTTATCACTTTGGATGAGAATTCTGAATTATTTTTAGATAATA
GCGGACCATACATAGGTGCAGAATTTCCAAAAGAGTTGGGTTTTACAGGA
AAGGGCATAAAGATTGGAGTCATTGATACAGGGATTAACCTAAGTCATCC
AGATTTTTTTAATCAAGATGAAACATCTAGATTTTTGAAAGGATATGATT
TTGTAGATAACGATACAGTTCCACAAGACACAAACGGACATGGAACACAA
GTAACAGGAATAATTGCAGCGGATGGACAACTAAAAGGAATCGCACCTAT
GGCAGAAATTTTTTCATATAGAGTTTCATCAGATGGGGAATCAGTTCCGT
CAAATTTGATAATTAAAGCCATCAACCAAGCAGTTGAAGATAGAGTGGAT
ATCATTAACATCAGCTTAGGAGTTAACATGACTCATAACAAAATTGATGA
GGCAGTAAATAATGCAATTAATCAAGGAATTGTGGTTGTTGCCGCTGCAG
GAAATAGCGGTCCTGACAAGAGTACTATTGGAAGTCCAGCAAAAAATCCC
AATGCAATCACTGTAGGAGCTACTTACAATAACCGTGATTCAAGCATGGT
TTCAACACTAGAGGTTGAAGATACACAATTCCAAGTGTTACCAATGTTAG
GAACAGATACAATTTCAGATCCAATATCAGCTGAAATTGTATTTGGAAAA
TACAGTAGAGAAAATGATTTTGATGGAATAGATGTTAGAGGTAAGATAGT
TTTGGCAGAGAGAGGTGGAGAAACACCAGATGAAATTGTTTTTTTCTCAG
ATAAAGAAATTTTTGCATCAAATAATGGTGCAAAAGGATTAATCGTATAC
AATAATCAACCAGGAATATTTTTTGGAGAATTAATTCATGAGTATGTAAG
TGAAGATTACTATCCAACAATACCTACTGTTTCAATGACAAGAGAAGAAG
GATTAGAATTAAAAACAATTCTTGAGAGCGAAACATCAGGAACACTTAAC
GTATTTAATCATCCAGATTTTCTTGCAACATTTAGTTCAAGAGGACCGGT
TTCTCCATTTTATCTAAAACCAGATTTAGTTGCACCTGGAGTTTTTGTAA
ATACAACTTCATTGAAGAATTTCTATAATATTACAAGCGGAACAAGTTAT
GCCGCTCCACATGTTTCAGGAGCAATTGCATTGTTATTAGAAAAGAATCC
AGATTTCACACCTCATGAAATTAAATCCATACTAGTTACAACTTCAGATA
TCATCACAGATGAGTACAAAAAAGAATTTGAATTTGATGCAGGTGGAGCA
GGAAGAATTGATTTGAAAAAAGCATTTAATTCAGAATTGATATTTGAACC
ACCAAAGTTGATTTTCAATCTATCTGAGCACAAGACATTAGAAGAAAATG
AAATTAAGATTAGTTCCTTATATGGAAATATCAATATTCAAAAAGTAGAA
TTTTCAGATATAGAAAATGTTGAGTTTGATTACGAGATAAGAGATTCAGC
ATTATACATAACTTCAAAATTAATTGAAAAAGAGTTAGGTGATTTCGAAA
CTAGAGCCTTCATTACTAACAACGACATAATGTATCAGATTCCAATAATT
GTTCGAGTTAGTGAAGCATCAATAGTTATTTCGGAATCTGAAAATGAATT
ATCTTTTCAAGTGAAACGACCATTAGATTGGGATTATGCAAAAATAACAG
TTACCAATAGTGAGACATTTGAAGAACGTAGTATTTCCATAACACCAAAC
AAAATTGAAAGTTTGAAACTTTATGACCCAGGAACATATTGGATTGAAGC
AAATGTGAAAAGCTCTGAGGATACGTTTGATGTGTATGAGTTTTATGAAA
TCAAAAAGGACTTGAGTGAAGAAAAACCAATTGTAGAAAATTCAGAATTA
CCAGAAAGAGCATTGATAATTTTAGGAATTATTTTTGGTATAGTTGTACT
TGTTGGATTAAAACTTAGAAAGAATTACTGAATTTGAGGTCCAGCATTTT
TAATTTCTGGAGAAGCATCTTTGAATTTTGTAAAGTTTTCACCAAACATT
TGTGCTAATTTCTTTGCAGACAAATCGTAGGAATCCTTGTCAATCCATGT
ATTTTTTGGGTCTAATACATCAGAAGGTACACCTGGACATTCAGTAGGAA
CATCAAGATTGAAGGTGTCATCATGTCTGAATTTTATCAAGTCAAATTTT
CCGGTCAAGGCAGCAGTTACCATTGCACGACTGTATTTTATGCTGATTCT
TTTTCCAACGCCATATGGACCACCAGACCATCCAGTGTTAATTAGATAAA
CAACGGTATTGTGTTCAAGTATTTTTTCACCTAACATTTTTGCATATACA
GATGCAGGACGAGGCATAAATGGCGAACCAAAACATGCAGAGAACGTTGC
TTTTGGTTCTTTAATTCCACGTTCGGTACCAGCAAGTTTACTTGTATAAC
CTGACATGAAATGGAACATTGCACCTTCTTTTGTTAATTTTGAAACAGGT
GGAAGTACACCTAATGCATCTGCTGTTAAAAATATTATAACTTTAGGATG
ACCACCAACACTTGGAATTACAGCCCCTGGAATGTAATCCAAAGGATAAG
CTGCACGAGTGTTTTCAGTTAAACTTCCGTCATCAAAGTCTGGTTTCAAA
GTATCTTTGTTTACAACAACATTTTCAAGAACTGCTCCAGATTTTATGGC
ATTCCAAATTTGTGGTTCAGCATCCTCGTTAAGATTAATACATTTTGCAT
AACATCCACCTTCAAAATTAAAAACACCATTTTGAGACCAACCATGTTCA
TCATCGCCAATTAACATACGTTCAGGATCTGCAGACAAACTTGTTTTTCC
AGTACCAGATAGACCAAAGAATAATGCGGTATCACCTTCTTTTCCAATAT
TTGCAGAACAATGCATTGGAAAAACATCTTTCTTTGGCATTAGATAATTC
ATTACAGCAAACATGGATTTTTTCATTTCACCTGCATAATTGGTTCCGCC
AATCAGTACAATTTTTTTCGATAGATTAACCAAAATGAAAATATTTGTTC
TAGTTCCATCAATTTCAGGAATTGTTTCAAAATCGTTCAAACATACAATT
GTAAAGTCTGGGTCGTGAGATTCTAGCTCTTCATTTGATGGTCTTACAAA
CAATTGTCTGCAAAAGAGATTTTGCCATGCATGATCATTGACTACACGAA
TTGCCAATCGATTTTCTTTGTCAGCACCTACAAATCCATCAAAAACGTAA
AGATCCTTACCTTCAGCATGTTTTTTCATTTTTTCAAATATAGAATTGAA
TTTTTCAGTTGGGAATTGTCTATTTACATCACCCCAATCAATAGTTTCAT
GAGTTTCATCATCATAGATTATGTAACGGTCTTGAGGAGAACGGCCAGTA
TATTTTCCAGTTTTTACAGATAATGAGCCAGTAGAGGTCAACATGCCTTC
ATTTGTTTCAATAGACTGCTCAACTAGTTTTTCAACAGGTAAATTTCGAT
GAATTGAGTGTGGTGTAATTCCAAATGCTATCAATTGATCATGTACTTTT
GAGCTTGTGTTAGACATATCAGAAATTCTCCTCAATACTGTTTTTAGTCA
AGGTTTTTTGGGAAAAATTGAATATTATTATCTCTTTCTCAGATCCAATA
ATCTGAAACTTAGATACGTATTTATGTTAAATTTCAAGGTTTAACTCTAT
GCCAATCAATAAAGAAAAACTCCAAGCAAGAGAAGAAGCTAGAGTTAGTA
GACCGGAATTTATTCGTCCGGAGAGCTGGAGATACGTCAGATTGGAAAGT
GGTTGGAGAAAACCAAAAGGAATGGATAACCATCAAAGAAAACAGAAAAG
CCGTGGTCGTCCGGGACTAGTTAAAGTGGGATATGGTACACCAAAAATTG
CACTCGGATTGCACCCATCAGGTTATACAGATAATTTAGTACATAATGCA
AATGATTTAAAAAATCTTAATCCAAAAGAAGACGGAATTAGATTTGGTCA
TAGTGTAGGGGCAAAAAAGAGAAGAGAAATTATGAAAATTGCATTAGAAA
AGAAATTCAAAGTGTTTAACGCAAGAGTGAGTCAAAATGCCAGTTAATCT
TAAATCAAAAAAGAGACTTGCCTCAAGAATTGTAGGTGTCGGTGTCAATC
GTATAAGATTAGATAATGATCACTTGGATGATGTTGCAGATGCAATTACA
AGAGATGACATTAGAAGTTTAATCACTGCAAATACAATTACAATCAAATC
TTTTACAGGTACATCTCATGGAAGAGCTCAAGCAAAGAGAATTCAAAAAG
CAAAAAGAGGTACAAAGCAGGGTTCTAAGAAAGGAAGAAAAGGTGCACGA
GTTGGTAAAAAGACCGTATATGTTAACAAAGTTCGTGCTTTAAGATATCT
TCTCAAAGTATCAAAAGATAGAAAAGAGATTACAAACGAATCATTCAAAT
CAATTTATAAAAAAATTGGCGGTAACACAATAAGAAACAAAGCACATTTG
AGAACCGTTATTGCAGAAGAAATTACTGCACAAAAATCTTAGAAACGAAA
TAGATTTTTTTTAAAATCAGATATTTTATCGTTATTAATTTTTAATCCTT
CTTTTGACAACATGTGTTTTTTTCTTTCAGAACCATATGCATATCCACCA
ACTGTTCCGTCAGATTTTACAACACGATGGCATGGAACTATAACAGGAAA
TGGATTTTTTTTCATTATTTGTCCTACAACTCTTTGCCCATTTTTTAGAT
TAACCGCTTTTGCAAGATCACCATATGTAGTTACATGACCTGGAGGAACC
TCTAACAATTTGCGATAAATTTTTTCTTCTATTTTCAAATTTTTATAACC
TCTAATTTTGTAGTTGAAAGAAGATCAATCAAAGTTTGTTTTTGTTTGCC
TAGACTTTTCCAATCAAGTAAAGCAGCTTCTGCTCCATTATTTTGAGTAA
TAATATGTTCGAAAAGATCAGGATTAAGAAATTCCAATGCGTGTTTTGGC
ATAACAGTTCCTAAAGCATATTTTCCAAAAAGTAATTCTTTTGTGAATTT
TTCAGAATAATGGGTACCTCCAAAACAAATGGCAAAAGGATGTGAATCAG
ATGGTTTTTCAAGCGTTTCTAGGACAAGTTGTGCTACAGATGAACAGAGT
TTTTCATCATTCCATTGTAGATCAGTAGTACCGATTTCTACAAAAATTGA
TGGTTTTTTTAGATGAGTAGGTCCATGATGTGTGGCTTCTATAGTTATTT
CAAAATCTGAAAAAGATTCACGATTCTCCCAGAGTGTTTTCAAGTATTTT
TTTTGCAGGTTAGGATATGGTATAGCTAATTCTTTTGCATTACCGCCAAA
TTTAGCTTCATTGAAATTTCCAGTACTGTGACATGTCAGGGCAAGAGTTC
CAGATTCAGCTGCATGTTTTGATAGGAAAACAAACCCATCATAATCATAT
TGTTCATCTAACCAATCTGCAGAAATTGCAGGAGTATCAATTTCAATTAA
ATCAAAGTTTTTGCCACGATACATATCACCATCTTTTTCCATATTTTGAG
AGATATGCTTAGCCATATTGTGACCAGCAGCGTCATTTTTGAATGCAACT
AGTAAATCCATGAATAAAAGATATATTGACACTTTATTATTTTTCTTTAT
AATTTGAACCCTAAACTTTACTTCAAAAATATAGTTAATACTATAAAATT
AACGAAAAAATCCGATAAGGAGGTCTACAAACAGCACCTCAGATTGGTCC
TATTTGGCTTTGCCACAGTAGGATTACTAGGATTTGGAATTCAATTCATC
TTTGCAACAATTTCACCAGGAATGGTATTCAAATAGAGAGAGAAAATGTC
TGAAGTTACCGAATCCCACTTATTTGCACTCAGAACTACCGGAGGTCAAG
AAAAGGTTGTTTTGAGACAACTAGAAGCAAAAATGAGAAGCGGTGAATTA
GATGTTCAATCCGTTCTGATTGTTGATAATCTAAAAGGATATGTTGTGAT
TGAAGCAAATGATCCTCAAGTCATGTTCATGGCAACACAAGGATTACGAC
ATGTAAAAGGACAATTAAGAGGAGAACTAGAATTTAGTGAAATTGAAAAT
TATCTCGTAAAGAAATCTACAGTTTCAGAGTTAGCAGTTGATGGAACAGT
GGAAGTTATTGGTGGACCATTCAAAGGAATGAAGGCTACAATTACAAGAG
TTGATCACGATAAAGAAGAAGCTACAGTAATTTTGTTGGATGCACCATAT
CAATTACCAGTAACAGTAGATGCAAACTATCTAAAACCGGTTGCATCATA
GGAAGGAATAAATCATTAAAAAAGAGACGAATTTCAAATGGGCGACAAAC
AATCAATTTCAGCACAGGTAACAGGAGGAGAAGCTTCTGCAGGTCCTCCA
CTTGGTCCAGCACTTGGTCCACTAGGAGTAAACATTATGGAAGTTATCAA
CAAGATTAATGAGAAAACAGGTGACTTCAAAGGAATGAAAGTTCCAGTAA
CAGTTAGCGTTGATACAGATACAAAAGAATGGGATATCGAAGTTGGAATT
CCATCAGCTTCAGCACTCATACTAAAAGAGGCAAACATTACAAAAGGAAC
AGGTACAGCGGGTACAGAATGGGTTGCAGACATTGGAATGGATGCAGTAG
TTAAAGTTGCAAACGTTAAACTTGAAACATCATATGCATCTGAAATAAAA
TCAGTTGCAAAACAAATAATCGGCACATGTCAATGCCTAGGAATCAAAGT
AGAAGGCAAAACACCAAAAGAAATTACCGTTGAAGTAAATGACGGCAAAT
GGGACGAAAAATTAACTAACTAGATAGATACGTCGGAGACTTTTCAGTTC
TTTCTAATTCAACAAATGTTTCAGTATTCTGAATTCCATCAATTTTTCCA
ATTTTATCCACCACAATACTGTGTAATTGTTCCAAGTCTTCGGCCAATGC
ACCAACCATAAGATCAAACCTTCCGGTAACCTCAATAATTCTATCAATTT
CTGGAATTTCTAGTAAATTTTCATGAATTTCTGTTTTAAATTTAGGATCT
CTGTTAATTCCAACATATGCTTTAACTCCAAAACCTAACTGAGATTCATC
AATATCTATAGTGAACTTCTTTATCATCTTCTTTTTTATCAGTCTCTTTA
TTCGACTGTACAAAACAGATGCATTGATGTTTAGTTTTTTTGCTAAAAGC
GGAATAGAAATACTTCCATCTTTTTTTAGTTCAGATAATAATTTGAGATC
TAAATCATCTACCTTAGCCATTTCTTAAAATAAGTAAATTTTAGTAGTAA
ATGTAAGTTTTGCCGGAATAAAGCAGAATTTTACTAAAATTTAGAAAAAG
ATACGTCAATTTTAGAAAAATGATGCAATCAGGAATAATTACTCTAAACG
ATAATAAGTGAGAGATTAAGGTTTTTGACATGGTAAACGAGTCTGAAATA
GTTACTCTAATTCAAGAAGCAAAGAAAAGTGAAAAAGAACGCAAGTTCAA
AGAATCACTAGAACTTTACATCACTCTAAAAGACATAGATGTGAAAAAAG
GATTTGCATTTAATGAGGTAATTCAACTTCCAAATCAAATGTCAAAGCCA
GCAGCAGTTTGTGTAATGGCATCAGGAGACATGGGCCTAAAAGCAAAGGA
TGCAAAAGCAGACGAGGTTTTAGATAATGATGGCGTAAATAAATTAGCAG
AAGATAAAAGAGCAACTAGAAAATTAATCAACAAATATGATTTCTTTTTA
GCAGATACAAAACTAATGCCTGTGGTAGGTAAATCATTAGGACAACTCTT
AGGACCTAGAGGTAAAATGCCAACACCTGTTCCATTTAATGCACCTATAG
ATGCATTCCTAAGTAGATTCAAAACATCAATTAGAGTTAGAGTAAAAAAT
TCACTTTCAATTTCATGTAAAGTTGGAGATACTGAAATGGATGAACATCA
CGTTGCTGCAAATGCAATGGCAGTGATTAACAATCTGAGAGGTAAATTTC
CAAATGGAGATAAAAACATTAGAAAATATATGATTAAGACAACAATGGGA
AAAGCAGCAAAACTAGAACACAAGGTGACAAAATAAAATGCATGAGAATA
GAACAACATACCCAAAAAAGAAAGCACAAATGTATCAACAACTACAAGAG
CTTCCAAAAAAGTACAAAGTACTAGCACTTGTAAGAATGGAAAAGGTCAG
AGGTTCACAATTACTACCATTAAGAAAAACACTTCAAGGTGAAGTTGAAA
TTGTTAGTATCAAAGATAAAGTAGCAAAACTAGCTTTTGCACAAGCAGGA
ATTACTGGTATAGATAAATTATCTGAAAAAATTACAGGTCAATGTGTTTT
CATGTTTACAAACATGTCTCCATTCAAACTTAACGTTCTATTAGGAAAGA
ACAAAGTTATGCTATTTGCAAGAGGAGGAGACACTGCAAGCATGGATGTT
GTAATTCCACCAAAGAATACAGGAATTGCACCAGGACCAATGCTAACTGA
CTTTAAAGAAAACGGAATTGCTACTAAGATTGATCAAGGTACAATCTGGA
TTATGAAGGAAACCGTTCCAGTAAAACAAGGAGAAGTAATTTCTGAAAAA
CTTGCCGGACTTTTAAGTAAACTAGACATTAAGGCCATAGAAGCAGGCAT
TGCTTTGAACGCTGCATTAGAAGAAGGATTAGTCTATCAAGAAGAAGAGA
TGGTTATTGATGTTGAGAAATTCAGAAACGATTTGGCTCAAGCTCATCAA
GAAGCAATCTCACTTTCAATTGAAGCAGCATATATCACTGCAGACAATAT
TGAACAAATCTTGGCAAAGGCAGCACAATCAGCACGTTCTGTTTCAACTG
AAGCAGGATATCTAACAGAGGATACCAAAGAACAAGTGTTACAAAAAGCC
CATGGTCAAGCACAAGGCGTAGCCTCAAAAGCAAAAGACTACACACCAGC
ATAAATTAACTACTTTTTACTTTAGGTAGATTCCAATTATACTTCATTGC
AACCATTCTTAGTCCTGTAGCCAATAACAATCCCGAAATTGTTCCAGCGT
AAACGTCATTTGTTAGATATATCACCAAAAAGAATACCGAGGCACCTAAG
AAACTGGCCGAAGCATACAATTCTTTTACAAATACTATAGGGGTTTGGCT
AACAAACACATCACGAAGGATTCCTCCACCAATTGCAGTAAGCATTCCAG
ATAACACAATTACAAGGAAGTTCATTCCAAACATGTTATAGGCAAAAGTG
GCTCCAATTACGGTAAAAACTCCCAATCCAATTGCATCAAATTTTAGAAA
TACGTTCCAATGTTTTTTCATTTTTGAGTGTAAAAGGAAGATTACGATGG
CCGATACCACAGTAATTATCACATATGAAGGATCAATTAGGGAATTAGGT
AGAGACTTTCCAAGAATTACATCACGTATTGTTCCGCCTGCAACACCGGT
AATTGTTGCAAGAATTATTATTCCAACAATGTCTGCCTTGTGCTCAATTG
CCTTGAAAGCACCAGTTACGGCAAATGCCATAGTTCCAAATAGATCTAAA
ACATAAATGAAAAACTCAATTGACAAAGTTGAATCTGCCAAGACAATTAG
AATAGAAAATAGTCACTAATAACGTTGAGAAGATTTTGGACTTAGTTTAG
CCGAATAGAGAGGATAAACCTTCCATTGCTGCTTCTTCTTGTTTTTCACT
TGGTGGTTCTGCTTTCTTTTCTTTCTTTTCATCTCCACCTGCTGCTGCAT
CTGCTGCTGGTGCTGCTGCTGCGGCAACTGCTACAGGTGCTGCTTTGATT
GCATCTTCAATGTTAACATCAGCGAGTGATGCTACAAGTGCTTTAACTTG
GGCTTCATTAACTTCAGCGCCAGTTGCTTTAACTACGCTAGTAACGTTTG
CTTCGTTAACTTCTTTCTCTAGTTTGTGCAACATTAAAGCAGCGTAAACA
TATTCCATGTACGAAAAAGCCGTTAGGCATAATAAAAAGCTATCAAAAAT
TGTCTCTAGATCAGGATCTTTAGGCTTCTACATACAGAATAGAGGTTTTT
CTTCAATTCTTTATCATAAAGATTCTCCATTTTCTGTTTTAGGATTCTTT
TTGCGTGATCTTTGTCGGTTCCTTCTGGAAGAGATAATACATTATTGATT
AATTCAGATAATGATTCTCTTACCCAACCATCAAAGACGGTGAAAACCTT
TTTTGAGATAAATTCAACTTTTTCAGAGCTAATGTCAATGACTTCGGTGA
AATTTTCATATTCAATTCTATAGATTAATGCAAAAATGCAGTTTTCAGAA
GTAGGGGAAAGGAGAATTTCTTTCGATCTTGGACCAGCTTTTCCTTGAGA
AACCTTGTTTTTTAATCCAACAGGATTAACAAAGAAACCGTTTACACCGA
TTTTGTTTCCATCAACCCCAGTAACAGTTCCAAATACAATATTATGATAA
TCGCCATCGTCTTTTCTAGAAGTAAATATGTAATCACCTTCTTTTACTTC
GCCTTTTTTTCTTCCGAACATAAAATATTTCTACATTTTTCTATATTTAA
CGGTTGAATCGACAGTCCTTAATATCGGCACTAGGTCAAAAATTTAGTGA
ATAAAAAAGAGATTCTTGAGAAATTTTCAGCAGACCCACAGAGGTATTAC
AACGTAAATCTTTTCGAGGACCAGGGATTTGAACGAAAATCATGTACTGT
ATGTAATAGATATTTCTGGACTTTAGATTCAGAAAGAAGTAATTGCCCAG
AATGTTCTGATGATATGTATTCATTCATCGGGGATCCGCCAACATCAAAG
AGATTTGACTATACACAATCATGGAAAGAAGTTGAATCTTTTTTTGTCAA
GAATAATCATACATCAATAAATCGTTATCCAGTTGTTTGTAGATGGAGAG
ATGATCTTTATTTTACAATTGCATCAATTGTTGATTTTCAAAGAGTCATG
GGAAGTAAAGTTGTATTTGAGTTTCCTGCAAACCCACTTGTAGTTCCACA
AACATGTTTAAGATTCAAAGATTTAGAAAATGTTGGAGTAACTGGTAGAC
ACTTTTCATCATTTTGTATGATTGGTCAACACAGTATTCCAAATGATAAT
GGTTATTGGAAAGATGAATGTGTTAATTTAGATTTTAATTTACTAACACA
ACAATTTGGAATTGATAAAAAAGAAATTACATTTGTTGAAGACGTTTGGG
AAGGAGGAGGTTCTTTTGGTTCGTCATTAGAATATTTTGTAAGAGGTTTA
GAACTTGGTAATGCAGTGTTTACAGAATTTCAAGGTGACCTTTCAGATTA
CAAAACACTTGATCAGAGAATTATCGATATGGGTGCAGGTCTAGAAAGAT
TTGCATGGATAACAATGGGAACACCTACAGCATACGATTGCTGCTTTGGA
CCAATCACAAAAAAATTAATTGAGCAAGCAGGAATAGACACAAACTCCTC
AGTACTTACCCCATATTTCACCGAAATAGCAAAGAATTTGGAATTATACG
AAGACTTGACACAAGTAAGGAAAAATGCCATCAAAACAACTGGATTGACA
GATGAACAGATTAATCGTATTATTACCCCGCTAGAAGGAATTTACCTGAT
AATCGACCACATCAGAACGCTAATCTTCGCAATTTCAGATGGAGCACTTC
CTAGTAATGTTGGAGGCGGATACAATCTTCGAATAATGTTGAGAAGAATT
GTTTCAACTATGGACAGGTTGAAGCTGAAATTCGATTTGAATGAAATAAT
CGACATACAAATAGATTATTTGAAAAATACCTATCCTGAATTAGAAAAAA
CTAGAGAAGATGTAAAAGAAATAATATCAATTGAAACAGGAAGATATGAC
AGTTCAAAGCAAAGAATGCAAAAAATTGTTAGTAAATTAAACAAAGAGCC
AAAAGTTGAGGATTTGATTACACTTTACGAATCAGATGGGGTTACACCAG
AATATCTTAAAGAAATGAAGGTAATATCAGAGATTCCATCTTCATTTTAT
TCTAAACTTTCTGATTTACATCAATCAAAAAAACAAAAGGAACAAGTAAA
CTTACCATTGGAAGGAATCCCAGATACAGAACTACTATTCTATAATGAAG
ATCCTAGAGAATTTGATGCAAAGGTTTTGAAATCATTTGAAAATTTTGTT
GTTTTAGATAAAACAGCATTTTATGCAAGAGGAGGAGGTCAAGAACCAGA
TCATGGAAAAATTTCAGGTCAGGAAATAGTAGACATTACAAAACATGGAA
ACATTGTTGTTCACGAAATTAAAGGAGAAATTCCAAAAGAAGGAGATGTA
GTTTCTTGCGTAGTAGATGCAAAAAGACGAGATGGAATTACAAAAAATCA
TACAAGTACACACATCATCAACACTTCAGCAAGAAGCGTTCTAGGTTCGT
GGGTATGGCAACACTCTGCATTCAAAGAAGAAGACCATGCAAGACTTGAC
ATCACACATCATTCAGCATTAACTGATGAGGATGTAACAAAAATTGAAGA
TGCAGCTAATTCCATTATTGAAAAAGCCATACCAGTAAAAATAGAAAATT
TTGACCGTGGAACTGCAGAACAAAAATATGGATTTAGAATTTATCAAGGA
GGAGTTGTGCCTGTCAAATCAGTTAGAATCGTATCAATAGGCGATTTAGA
CATAGAAGCTTGTGGAGGAACACACGTAGCAAATACATCAGATGTAGAAC
AAATTAAGATTACAAGAACAAAAAGAATTCAAGATGGAGTTGTAAGAATT
GAATTTGTGTCAGGAGATGGTGCAAAAGAATTTGTGAAAAAGAGGGAACA
AGATTCAGAAAATAAGGAGAAAGAAGAAAAGCTAAGAGAACAAGAAAAAG
AAAAAAGACTAGAACAAAGACAAATTGCTAAAGAAAGAATTCCGATCATC
GCTAAATCGCTATTAGAATGTAAACAAGGAACAACAACAATTGATGAAAT
TACAATTGAGTTAGCAGAATCTGGAAAAGCTAATTTTTGTTATTCGGACA
GTAATAATTACGATGATGTTTTTCATATTGGATTAGGAGAAGTGTTATGC
AAATCTGATCCTAAAATGGTTTATTGTGGATTATTTGAACAAGGAGAGAA
AATTAGAGCTATAGTTTATGCCGGAGATGAGATATCAAAAGAAAAGAGCG
CAGGCGATATTGTAAAGAGTATTTCCCAGATTTTAGGCGGGGCAGGAGGA
GGAAGTGCCAAATTTGCTCAAGGTGGAGGAACCGACAAATCAAAGAAAGA
AGATGCAATTAAAAATGCGAAGTCCATGATTATCGAATAGGTAAACAAGA
TGGAAATAAACTGGAATCAACTAGATGTAAAGTGGAGAACCAAATGGCAT
GAAGCCAAAGACTTTGAAACCAATCCTAATGAAAAACCGAAAAAATTCAT
TACAGTTGCATACCCATATCCAAACTCACCTCAACACATAGGGCATGGAC
GAACATACACACTAGCTGATGTCCATGCAAGATTTTACAGAATGAAAGGA
TACAATGTATTATTTCCAATGGGATTTCATTACACCGGCACTCCGGTTCT
TGGTATGGCAACGAGGATTGAAGCAGGAGAAAAAGAAATTCTTGACGGAC
TACGAAACATCTACCATGTTCCAGAAGATGTAATCAAAACATTTGTTGAA
CCAATTAAGATTGCAGACTATTTCCATGAAGAGATAAAATCTGGAATGAT
CGAAATGGGCTATTCCATTGACTGGAGACGAGAATTTACAACAATAGTTC
CAGGTTATCAGAAATTTATTGAATGGCAGATTACTACATTACGCGATAAT
GACAAAATTATTCAAGGTTCTCATCCAGTAGGATGGTGTCAAGTTTGTCA
AAATCCAGTATCACAACACGATACAATGGGCGATGTAGAACCAAAGATAA
ATGATGAAAATTATCTTGTCAAATTCAAACTAGATGAATATGTATTTCCA
ATTACAACATTAAGACCTGAAACACTCTTTGGTATTACAAATCTCTGGGT
AAATCCAAATACCATATACAAAAAAATTAAGGCAGATAATGAAAAGTGGA
TTGTTTCACAAGAATGTGCGGAAAAATTGAAATTCTTTGGAAAAGAAATT
ACAATTGAAGGAGACATCAAAGGAACAGAAATTATAGGTAAATTTGCAAA
AACACCACATACAGAACAAGAAATTCCAATTTTTGAAGCAGAGTTTGTTG
AATCAGGAATGGGAACTGGTTTAGTAATGTCAGTGCCAGCACATGCACCT
AAAGACTATCAAGCATTGATGGATTTGAAATCAAAAAATCATGAATTAGC
ATCTAAAATTGAACCAATACCAATCATAGTTACAGAAGGATATGGAAATA
TTCCTGCAAAGGATGTATGTGAAAGATTAGGAGTTACTGATCAAGTAGAT
GCAAAGTTAGAAGAAGCAACAGAAGAATTGTATCTTAAGGAATTTGTTAA
TGGAAAATTAAATGAAAAATGTGGAGATTTTGTTAATGAGAAGGTAGAAT
TTGGACGAAACAAAGTTAGGGATTGGTTAAAAGACAAAAATCAACTAGAG
TCTTTTCCAACTTTGCAAAATGCCCCAATTCAATGCCGCTGTGGATGTGA
ATGTGTTGTCAAAGTCTTGAACAACCAATGGTTTCTCAATTATGGAGATG
AAGAATGGAAAAAGTTGGCAAGAAACTGTCTTGATGGCATGAATATTCTT
CCAAACAAGATTAAAACAGAATTTCACGATGTAATTAATTGGCTACATGA
GCGAGCATGTGCAAGACAACAAGGACTTGGAACAAAACTTCCATGGGATA
AAGACTGGATTGTTGAATCATTATCAGATAGTGTAATTTACATGGCATAC
TATACCATATCACGATTTGTAAATGATGGAACAGTAAAACCTGAGAATCT
TACAAAAGAGTTCTTTGACTATCTTTTCTTAGATAAAGGAGATTTAGGAA
CAGTTGCAAGTTCAGCAAATCTTTCAGAAGATGTAATTAATACAATGAAA
AAAGAGTTTCAATATTTCTATCCAGTAGATGCAAGGCATTCTGGACGAGA
TTTGGTACAGAATCACTTGTCATTTTTTGTTTTGAATCATGCTGCAATAT
TTGAGGAAAAATTGTGGCCAAAAGAAATTGTTGTCAATGGTAGTGTCATG
ATGGACGGTGCTAAAATGTCTAAGAGTATGGGAAATATCATTCCACTTCG
TACTGCAATTCAAGATCATGGTGCAGACCCAATTAGATTAGCTATTATTT
CATCAGCTGAGCTACTCCAAGATGCGGACTTTAACATGGAATCAGTTTCA
GGTATTAAAAATAAATTAGAATCACTGTTGGACGAGTGTTCCACACTAAA
AAAAGGAGAAATTGGAGATTTGCAAACAGAAGATAAATGGATATTATCAA
AAACACAAAGTAAAATTTCTGAAGTTACAGAAGCTGTAGAAAAAATGAGG
TTGCGAGAAGCTCTACATGATATTTTATTTACATTTGAGAGTGATTTGAG
CTGGTATCAAAAAAGAGTTCAGGCTAAAAAAAGAGATGATGTTTCTGGAA
TTCTTCATGAGATAAATTCAGCTAGAGTTGCAATGCTTTCTCCATTTGCA
CCACATGTTGCAGAAGAGATGTGGGAAAAATTAGGAAATTCCGAACTAGT
ATCAAAATCATCCTGGCCTGAATATTCTTCAGATAAAGTTGATGTGAGTG
TAATTCAAGCTGAAGAATTGTTAAAGTCAACTATAGAAGACATTTCAAAT
ATTCTCAAAGTTACAAAAATTTCTCCAAAGAAAATTGTAATTTATGTTAA
TTCAGATAGTCTGAAATCAAAAATCTATCGTAAAATTTTGAACATAATGG
TAGGAGGTCAAAATAACATGGGAGTTGTGATGAAAGAATTGATTGCAGAT
CCTGAAACCATTGATGCTAAAAAAATGCCAGACTATGTTCAAAAAGTAAT
CAAAGACTTGCATTCAGAATCAGAATCAATCAAAAAGATGAAACTTGAAT
CAGAATCATTTAATGAAAAAGAATTCCTTATGTCAGAATTATCTAGTATT
GGACAAAAAGAATTTGGAGTAGAAATTGAAGTGTATTCTGAATCAGATAG
CAATGTTTATGATCCTAAAGGAAAAGCAAGACATGCAAGACCATACAAAC
CAGCGATATTGATTGAATAAAACTGGAATTGTATTTATTAGGTTAATGAA
CTAATTAGATCAAATGAAAATTGCGGTCATGGGAATGGGAGTTGCAGGAA
GTTATCTCATGGCTAGATTAAAAAATTCTGAACACGAAGTAGTTGGATAT
GAAAGAATGCCTACAGAAAGACATGACTCAATTTGCGCATGGGGCACAAT
TAAAGAAGAATTAACTAATTTTTGTAAAAAAACGGGTAGAAATTTTGATG
ATTTCTTAATTCACGATGGGAAAGAAATGCATGTCAAAATGAATGATAAT
GTGAAATTTGATATTGGTTTGAAGGGACTTTGTACATACAACAAACTTGG
ATTGATAAAAGATTTCATAAAAGATTGTAATGTAATTTACGGAAAAGCAC
CACGATTAGAGGAGCTTGAAAAAGAATATGATATGATTGTAGATTGTACA
GGATTTAACAGAAGTTATCTACCAAAAATGGAACAGGACTTCTATTTACC
AACATACGAGTATAAAGTGGAATATGAAAATGGTGTTCCTTATGATGATT
TTTACATTGAACCATTCCCAGGAATGTCAGGATACTTTTGGTATTTCCCA
TTAGGAGAAAACTATGCACATATTGGAGCAGGGGATTACAACAAAAATCA
TATCAAAGCAACTGATGAATTTCTAAAAAAGCATGGAGGAAAGGTTGTTG
CAACCAAAGGACGTCCAATTAGATTAGCAACACCAGATAGATGTAAGCCA
TACTATTCTGGAAAAGTAGTTGGCGTTGGAGAATCAATTGGAACCGTTTA
TGCATTATTAGGAGAAGGAATTATTCCGTCGATGCAATGTGTAAATATTT
TCATGGAAAACATGCATGATTTCAAAGCATATGAAAAAGCAATTGAGAAA
CACTACAGCGTTTATGCTAAGGTGTTTAATTTTGTAAGAGCAAAAATACA
CAATGACTTTAATTTCCTAAAAGCATTACCTGACTTTATTGCAATTTTCA
GATATATGAAAAAGAATGAAGATAGATTTGGTATGCATATTAAAATTGGC
GACTTGCTTAAAGTTGCAAAAGCCTAAGACATACTAAGAGAACCAAATCC
ATCTTTCAGAGTTCTACTAGATTTCATATTATAATCATAGATAGTTTTTG
AATAATCATCTAAGACTTCTTTCATTGAATCAAGTGATTCAGAAAGATAG
AATCCTGGACAATCACCAGTGAATTGGAATGTTGCATGAACACGTGCACG
TCCTTTTTCATTTTGTGCCCATGTTGAAAATGGATACAAGTAGCAAACAC
CGGGACGTGTAGGATGTATTCCGCATCCACCCTCACCATTCAAAAATCTA
CAAGAGATATGAGTTCCATCATCTGCTTCGGTTTCATCGGTTTTTCTTTT
GAGGCTAACATTTGTCATTACAGAAAAACCACCTGAAGGAGTAGGTTCAT
CATGAGTTGCAACTAAAGTTTCTTGTTTTACAAATTCAGATGTTTTTTGG
TATTTCATTCCCTGACCTATTTGGATTAGATCATCAGAAGTTAGTGGTAA
ACGTCCTTGTCTATCACAACAATTGTGACAATCAGGCCAATAGCATTTCC
ATAAAATGTATTTTTTTTCTTTTGGTAAATATGGAATATGAAATACAACA
TCTTTTACAATTAACGAGAAATCTGTAACATCAGTATATTTTCCTAGAAC
AAAATCATGAAGGATTGGATCAACATCCCAGTCTTTTTCAAGTAACTCTA
ATGATTCTTGAATTTCTTTTTGAGACATTATTTCTTATATCCATAAAGTT
TGATATTATAATGTTGAGTGAAAAAGGTAAATACGCATCAGCAACAGAGA
ACAGAAGATTTGTCTGGAAAGAAATTGTCTGGCCACTAGTAATAGAACAC
AATAGTGCCGAGTTTACGTTAATGCAATATCAGAAAAAACGTGATGAAAC
ATGTACAAAATATGGAATTTCAGTAAATGCACTATCAAGAGGATTAGCAT
CATTACTTCAGAGAGGATTGCTTTACAAAGATAATCAATCATACTTTATT
CATTACAGATTAATTGCGTACATGCGATTAAAAGCAGATGTTGATTATGG
AACTGCTTTACATGAAATTAAGATAAGATAAAGTTTACAAAAATGAATAT
ATTCAAACATTTTGTAATTTTCCATATAGCCCGGTAGTGTAGCGGCAAGC
ATAGGGGCCCCTGGAGCCTTTGACCTCGGTTCGAGTCCGGGCCGGGCTAC
TGTATTTTATTATTGAATTGAGAAAAGATGTCTTAATGAAATATTTTTGA
GATGTTTTACTATCTAGAAGCTTGTGCTACTCTTTCTAACTCATTCTTCT
TTTTTACAGAAGGTGCAGCAGGATCATTGTTTGCTGCCAATATCAAATGT
TCTGCAATGTATTCTTCAATTGGTTTTGGATTTGAGAAGGTTGCTTCTTT
GATTGCATCTGCTATGAATCTCAATGCCAAGTCTACACGACGAATTGGAG
CAACATCAACTGAAACATGGTAAACAGTTCCACCATAAACAATTCTAGTT
GTATCTTCATTTGGTGCAGAATTCTCAACTGCACGAACTAGTACCTCTAC
AGGGTTTTGACCAGTTTTGAGATTGATTATATCAAATGCAAGTTTAATGA
TATTTAGTGAATGTTGTTTTTTACCACCTTGTCTTCCAGTGTTTTTAGCA
TATTTTTTACCAAAATGCATTAGTTTGTTTGCTAATCTTTCTACAATGTG
AACATCACCCTTGTTGAATCTCTTTAATGCTGAACGACCATAGTCGATTG
GATAGATTAATGGTTTTAATGAAATTGCTGAGAGAGTTTTGTCACCAACG
ACATGGGTCTGTAGACCTAAATCTTTAATCTCTATTTGAGAGGTATCCCA
TTTTCTAAAAAGAAGTAAATTATTTTCAGCCATGTTTCTATCTTCTTGGT
TTTTCCTTCTTTCCTTCTACTAGTTGACGTAATGATGTATTGTTAACTTT
GAAAACTTTGAAACGTACACCAGGAATATCTCCCATTGCACCACCTTGAG
TTGCACCCATTCCTTCTACATGTACTTCATCGTGTTCGTCAATGAAGTTC
ATTGCACCGTCACGTGGTAGGAATGCAGTGACTGATTTACCATTTTTGAT
TAATTGTACTCTAACACATTTTCTTACAGCAGAGTTTGGCTGTTTTGCTT
CAACACCAACTTTTTCTAAAACTATTCCTTTTGCTTGAGGAGCACCTGCA
AATGGGTTTGATTTTCTATCTAATCCTAATTCTCTTCTTTTGTAAGTTGA
GATAGCCCAACGTTGTTGTTTCTTCTTATTTCGAAGATCTCGTCCTGCAA
ATAGTCCTAGAGGTGATTTTGCCATTATTACCACTCGAAAGCTTGTTCCT
TGCTATTAATCATTACATATGTTATGTTGAAATATCTGCGTGCAAGTATT
CTTGCCTTCTCTGCATTTCGACCTTCACGTCCTACTACAACTCCTTTCTT
TGCACCATCGACTTCGACGTTTGCTTGGAAAGAACCATCTAGTCTTTCAG
AGATTTTAATGTCAGTAATGTATTTTTCATTTAGTATATTTTTCAAAAGT
TTGATTGGGTCTTCATTATATTCTACAAGTTCAACATTTCTATCAATTTT
ATTTTGAAGTGATTTGATATGAGCACCGCCTTTACCAATTGCCAACCCCA
TTTTTCCTTCATTTACAACAAAGATGATTCTATCACGTTTTTCATCTTCT
ATGCAATCACGAGCGGTTGCTTTAGTAATATTTTGGAATAATGACATCAA
TTTCATTTGATCAGTTGTTAATTTGATTTCTTGTGTCATAGTCATTCTAA
TTATTCAAAAAATTTTTCTGTCTCATTTAAACCTTGATTGGTTTTGGAAT
TTAGATAAGTTTTTAACAACATCATTGGGAATCTGTTTCTTTTTGTAGTG
TTTTGATATCAGCATCAGCGATGTTGGTTAGTGAAATTGCAGAAACTCTA
AATTGTAATCCACAGAGTTTTCCGAGGTTAACAGAGGTGTCATCGTATGA
AATTGTTGAAACGTTTGATTTTTTTGCGTCATCTTCTATTTTTTCGCTGA
TATGACTAGGTACAGATTTTGAAAGAAGTACAAGTTTGGATTTTGAAATA
TTACCTAAGACTTGTTTTGTACCAAGAATGTATGCATCTTCTTTGATTGC
ATCTTTGAGTGTCTTTTCTAGTTGTTTTTTTATCATGTTGCTTGTACGAA
CAACTCAATTTTAGCGACTTATAGATTTATTGTTGTTAATACCCACGACT
ATTACGATCTGGCTTGTCAATATTGGGATTTCTAAAGCCATGTTTTTCCA
TCATATGGTTTAAGAATCGTATATCACTATCAAATTTTTCACCACAAACA
GAACAATTTACCATGTTTTGATACAATGTGACAGTAACTTAAAGTTAATT
GGATTAAAAAAGATGCCAGCACTGTTGCTTCCCAACGGCTCTCGCATGTC
AGTAACACAGCAGCGACATTTGGTTTGACTTCCAAGTTCGGAATGGGATT
GGGTCGCACCCAAACGCTATGGCCGGCTTAAACATACAACAAATTATCTT
TCATAATAAGCTAACTAAATCATGAACAGATTTTTTGAAGATGATTATTC
ATAGAAGTATAAATTAAACCGACAGCGAATAACGTTATGACACATCGTGT
TGCCGTATTGGATAAGGAGTTATGCCAACCCAAAAAATGTGGGTTAGAAT
GCATCAAATATTGCCCGGTCAATAAATCCGGGGCAGATTGTATTGTACTC
AATGAAGATACTAACAAGGCAACCATAGATGAAGACATTTGTAATGGTTG
TGGAATTTGTGTCAAAGTTTGTCCATTTGATGCAATTACAATCGTGAATT
TGGCTAGTGAACTAAAAACAGACAAAATTCATCAGTATGGAATGAATTCA
TTTAGACTATACAAATTACCAACTCCAAAAAAAGGCGAAGTGGTTGGATT
ACTTGGAAGGAATGGTATGGGAAAAAGTACTGTGGTCAATATTCTTTCAG
GTATTTTGAAACCTAATTTAGGAAATTATGAACAACCACCAGAATGGGAT
GAGATTTTAAAATATTACAAAGGTACAGAGCTTAAAGCACATTTTGAAAA
AATAAAAAATGGTGAGATTAAAGCATCGATTAAACCACAACAGGTTCATA
CAATTGCAGATGCATTTGATGGAACAGGAAAAGAACTTTTAGATAAATTT
GATCAAAGAGGAACCTCTAGAGAATTGGTTAAACAATTAGGATTAGAAAA
TTCTTTAGAACAAAATCTCAAAGAACTCAGTGGAGGCGAACTCCAAAGAT
TATCAGTTGCAACTGCTGCATCAAGAGAATCAGACTTTTACTTTTTTGAT
GAACCATCATCTTACAACGATGTATTTCAAAGAACAGGAGTTGCAAGAGT
AATTCACGGTCTTGCAGAAGAAGGAAAAAGCGTAATGGTAGTAGAACATG
ATCTAACATTACTGGACTTTCTTAGTGATTATATCGAGGTGCTATATGGT
GTGCCTGCAGCATATGGAATTGTTTCAAATGTATTATCAACCAAAGTTGG
TATTAACGTATTTCTTGATGGTTATCTTCCAACTGAAAATGTAAGATTTA
GAGATAAGAAATTTACTTTTGATGCATCAACATCAGGTGACGAGGGATTA
GAGGGGGACGCCGTGATATCATATCCAAAGTTGGAAAAGAAATATGATTC
ATTTTCAGTTTCAATTGAACCAGGAACAGTAAGAAAAGGAGAATTACTTG
GAATTATGGGAGCCAATGCATTAGGAAAAACAACAATGATGAAGATGATT
GCAGGTGTTGAAAAACCAACAGACGGTTCAGTTGATAAAAAAATCAAGAT
TTCATACAAACCACAATATCTTTCAAATGATATTGATGTGGAGGTAATTT
CTGTTTTAGAAAAAGCAAATGGCTCTACAATAGAAGGAAGTGCTGAAGAA
GAACAGATTTTGGACCCATTGAAATTAAAAAAATTGTATAATAAATCAGT
AAAAAATTTGTCAGGAGGAGAACTGCAAAAAGTTGCAATAGCATCATGTC
TACTACAAAAAGTGGATTTGTATGCGCTAGACGAACCATCAGCATTTTTA
GATGTGGAAGATAGAATTGCAGTTGCCAAATTCTTACAGAAATTTGTACG
CTCATTTGGTAAATCTGCAATTATCATAGACCACGATCTTCAATTGATGG
ACCTAGTCTCAGATTCCATGGTGATTTTTGAAGGAACATCAAGTGTAGAA
GGAATTGCAACATCCCCAATGCCAAAAACAGATGCCATGAACAGATTTTT
AGAATCACTTGACATTTCATTTAGAAAAGATGAGAAAACAAGTAGACATC
GTGTTAACAAAGAAGCAAGTAGATTGGATAAAGAACAAAAATCATCAGGT
AATTACTACTTTAGAAAATGACCAAGATGTTAAAGAGAGTCTTACAGGAC
GTTCTCTCTGAAGAAGAAAATGAACAGCTAATCTCTGCATTTGATCAAAT
TGGAGACATAATCATAGTAAGAATTCCTGATTCATTGGTTTCAAAAAAAC
AAATTATTGGAAAAACGTTACTAGAACAGGTCAGTACCGCAAATTCAATT
TTTTATCAATCATCTCCAGTAGAAGGCGATTATAGAACAAGAAAACTCGA
AGTAATTGCAGGAGAAGATAAAACTCAAACAGAATACAAAGAAAATGGAT
GTAGATTTATCGTCGATGTAGAAAAAGCATTTTTCTCTCCACGATTATCA
ACAGAAAGAGAAAGAATTGCAGGATTAGTCAAAGATGGAGAGGTGATGAT
CAACATGTTTGGAGGCGTAGGAATGTTTTCGTTACTGGCAGCAAAAAATA
CTTCATGTACAGTTTACAACATCGACCTAAATCCTGTTGCAGCACAATTG
TGTAAAGAAAATGCTCAGATTAACAAACTCAAAGGCGAGGTCATTTCATT
GAATGGAGATGCAACCAAAGTAATTGATGAGCAATTGACTGGCAAGGCAG
ACAGAGTATTGATGTTGTTGCCTGAGCGGTCTGATGAGTTTTTAGATTCA
GCATTAAACGGATTAAAAAATAATGGAGTAATTCATTATTATTCTCACAT
GCATGCTGATAAAAAACAAGATGCACCAAAATTGTCTGAAGAACATTTCA
TGAGTGTGAATAAAACAAATGCAGAAATCATAACTTCACGAAATGTTAGA
CCTGTAGGACCAAGATTTTATCAGACTGTAGTAGATGTTAAAATTTCAAA
GAGCTAATCATCTTCAATTAATGAAGAAGGTTTTGCAGCGGTTGTAGCCA
TTTGATATCCAATCCAAGATACTATTCCTAAAACGCCACCTACAACCATG
AGTATAGTCAATTGTAGAACAATTGGGCTCCACTCAGAGAGCATCAAGAG
GTATGCATAGACAAAAAATGCTGCTATACAAGATACAAAGATGAAAACAC
CCATTGATTTTCGTCGTGACATGTCGATTCGAACTAAAACAGTAATTTAA
CTGAATTCAATTGCCATCATGTAGGCATCTTCCCCATCACGATAATACGA
CTTTAGTCTTTGTTTGATATCCATACCCAGATCTTGATATAATTTTACAG
CCTCAGTATTACTACAACGTACCTCAAGATACATTTCATCACACTGCTTT
TCTTTTACACCTTTGAATGCTTCATTAACAAGAATTTTTCCAAATCCATT
TCCTCGCTGTTCTTCAAGTACGGCTACTGATACAACGTGACCTTTTTTGA
CGAATCCAAGTTTTTTAAAGTTTGAAAATCCAAATTCTGTTTTACACATA
ATATATCCTACATATTGACTATCTTTTTCGGCAACTAGAAATGCCTCCGG
AGCTTCGGCCAAGAGACTTTCATAGAAATAATCAGAATAATGTTCAGGTA
ATGTTTTCATATTAATCTCCATTACACCGATTAAATCACTAGGTTCACAA
CGTCTGAATATAGCGCCATTATGTTCTCTTAGAATTACCTGCATACTAGT
ACATGAAATCTTGCGTATTTAATTTTAAGTTGGAAAAGCAATTATGTTCT
TGTTATATACGATCTTTATGATAGAGCCCACTCAGGAATTCATAACAAAG
GTTGTAGAAAATCATTTTGATGTTTCAGATAGGGAAATAGGTCTTGTAAA
GATGCAATTTTATTTTGAGGACCAAGATTTCAAGGAAAAATTTGTTCGCT
TAACACAAGAGTTAGAAACTAACAATTTACTTTGTACGCTTGAAAAAGAA
GGATACAGACACATGGTAGTCGTATCAAAGATGCCTAAACAAAAAAAGAG
AAAATGGTTGTCAAAATCTTGGACACCAAGGATAATGTTTGCTGCAACTG
TTGCAATGGTGTTAATTGATGGTTTCTACAGAACTGCAATGCTTAACACA
TTTCCACTAATCAAACCAATTGGTGACCCGCTTGGAGTTGCAGTTGTATA
TGCATGGGCGTTGTTAGGAATCTTAGGAGTTCATGAGGCAGGACATTTGT
TTGCTGCAAAATGGCATAAGATAAAGACAACATGGCCATACTTTATTCCA
GGTATCCCAATTGTAGGAATACCAACATTTGGTGCATTCATTCAATCAAG
AAGTCTTACCGTAAATAGAGACATTTTATTTGATATTGCAGTAGCCGGTC
CAATAGCAGGATTAGTAGTTGCAGTAGTTGTTGTAATTTTTGGCGCATGG
ACGTCACCGGTAATTGACAGTCAAGTAGCAGAAGATCTGATGATGGGTTC
AACACTATTCCCAATGAATGAGAATTTGATAATGAAAGGTGCACTTGCAC
TGTTTGACAAGGATGGTACAGAAGTTGAAGTGATAATGTCTCCAATAATG
TTTGCAGCATGGCTTGGATTTTTAATTACATTTTTGAATTTACTGCCGGC
ATGGCAATTGGATGGAGGTCACATGTCAAGAGTCATTTTGGGACAAAAAT
GGCACAAGTTTGCAACTTATGGAAGTTTAGGCGTTTTAGTGTTGTTGAAT
TATTGGATGATGGCAATCTTCATTTTAATTTTAAGTTCAAGAAGTAAAGA
CGCCAGACCACTAGATGACATATCACCATTATCAAAAAATAGAAAAATTG
TTTACATTGGAGTTATTGTTTTAGCAGTTTTGTGTGCACCACTGCCGCAA
TCAATCTTTCCGTAGTAAAGTACGTGCACCATCTTCAATCACCTGTACCT
TTTGTCTTGGACCTTGATTTTTCAAAATGTAATCCATTGATTTTTTGATT
CCATCTACATGAAGCATGCCAAGTTTCTTGATGTATAGTTCAGGTAAGAT
TGAAGTAATTGCGATTTGAGCATTTTTTTGAATTTCTGTTAAATAAAGAA
GATTTTCCATTCCATCCTCATATTTTGATGCGTTTTTGATTTTCTCAGGA
GTAATACGTCCATCAATTAGTTTTTGAAATGTTTCTGAACCTAATCCAGC
CATACATTCGGCAACCAATATGATTAATCCCTGATTTTTTATCGACGTAT
GGAAATTCCATACCGAATTTAACGAAGAAGATAATGTTTGATTGCTTGCA
TCCCTTCCTGTACTAATTATCATCGTACGGAACTTTTCTTCAAAGGTTGC
AGTAGATTTTAGAAGTGTTTGTGATATGGATGATGTTTTTGATGGATGTC
CAACCTGCAAGCCTGAAACTCCCTTTTTATTTGCTGTAAGTTCTATACAT
GAAACCTCAAATCCGTCTGTGAATTTTTTTGCATCACCTAGTGAGGGAGA
ATCTGTACCAGGATTTGGTAAATTTCCTGAGCGATGTGAGAATGCCTCTA
GCATTTTATCTGCACCAAATTTACGAAGTAATCTAGTTGCAACAGTTTCA
TATCCGAACAGACCATCAAACTGTACCTCTCCAAGAAATACTAGATTTGA
GTTTGATAATTCCTGTTCCTCAAATTCGTTAATACTTACAGTATCAGGAT
TGTTTGCTTTTACTTGTGGGAGATTTAGTTTGTCAACTAATAATTTTGGT
TTTGAAAAAGATTTGATTTCACATTTTTCATAAATTTTATCAAGAGTTTT
TTGTATTGATATACTATAATTTTGAATTACAATTTCAGTTGGTTTTGACA
AGTCTAATGCTTCTAAATTTTCATTTATCACAGAGTCATCAATTATGGGT
TTCTCAAACTCTATTCGTTCATCTAGATTTTCTGCCATAATATCTAGAAC
AACTTCATTTTTTCCATAGTTCAACCAGATTTCAGGCATGATTAATGGAT
AAAATGAACTAAAATAAATACAGCTTTAGGAACATTCAGATCTCTTGCGT
ATACTTCTTTTAGCTATTCTCGTTTTGTCATTAATCATTCCCATTGGAGT
GAGTATTGCACTTACAGTAACAAATGATGGTTCTGTTGATTCTACTGTAG
AAATTAATGATTCAACGGATAATGGACCTGATTTGGATAATATAGATAAA
TTTGGAATGTCAGTTGCAAATATTGGCGATTTGGATGGAGATGGTGTAAA
TGATTTGGCAGTGGGAGCTCCGTATTCTGAGGAACCTAACTCTGCAAGTT
CTTTTGCAGATTGTTGTGTAGGATCTAAACCATATACAAATCGTGGTGAA
GTGCACATCATGTTCATGAATTCAGATGGTTCTGTCAAATCAACTGTTGA
GATTGATGATACAACTACAAATGGACCAATATTACGTAATGACGACAGAT
TTGGTTGGTCGGTAGAAAGTATTAGTGATTTGAATGGAGATGGAATTGAT
GATTTAGTTTCTGGAGCATTTAGTGATAATGGTAGTGCAGAGCAAACACC
AAGAAACTATGGCAATATACACATTTTATTTCTAGATACAGATGGTTCTT
TGGCAAGTGAAACTGTAGAAGTCAGAAATGATACAACAAATGGACCTACA
TTATCATTTGATGATGCTTTTGGTTCATCTATTGCAAATATGGGCGATTT
GGATGGAGATGGCTATGATGATTTGGCAGTGGGAGCAATTTTTGACGATG
CAGGAGGTTCCAATCGTGGTGCAGTGCATGTTTTATTCATGGATGAAGAT
GGTGCTGTAAAATCAGCTGTAGAGATTAATGATTCAACTACAAATGGACC
TACTTTAGGAAATGGATATTGGTATGGTTGGTCGGTAGAAAACATTGGTG
ATTTGGATGGAGATGGTGTAAATGATTTGGCAGTGGGAGCAACTCTTGAT
TCTGATGAAGGAAACAAGAAAGGTGCTGTGCATATTTCATTCTTGAATAC
AAATGGTTCTGTAAAATCAACTGTTGAGATTAATGATGATACTGTAAATG
GACCTGTACTGTCAAATGATGATCGGTTTGGTGCATCACTTGTAAACATG
GGAGATTTGGATGGAGATGGTGTAAATGAATTAGCAGTTGGAGCAGTACG
TCATGATGAAACAGGTAACAATCGTGGTACCTTGCATCTAATGTTCATGA
ATACAGATGGAACTGTAAAATCAACTGTAGAGATTAATGATTCAACTACA
AATGGACCTACACTTGATGATGGTGATAGGTTTGGAATAGGAGTTGATAG
CATGGGCGATTTGGATGGAAATGGTATTATTGATTTGGTAGTCGGAGCAC
ATTTGGATGATGAAGGTGGAGATAGACGCGGTACAGTACACATTTTGTTC
ATGACAGCGATTTCAGAAGAAGAAGAGAAACAACGAAGTGGAGCATGTGG
TTTTGACAGAGACTGTACTCCACCAAGAATCACAAACCATGGTGAATCAG
AAACTCCCGACGGATTTTCCATAAATGATAATGTTTTTCTAGAAAATCAG
GAATTATTCAACAAAAATCCAACTATACAAGGAACAGTTGGAGAACCGGT
AACCATCAAGGTTAGAGCATGGGAAAATATGGGAACTGACAGAATTACTT
TGGCAATTGCATATCTTGCAATGCATGATGAAAAACCAGATTGGAGAGAT
TCCACTGCAAACATAGAATTTTCAATTCAGCAAGATGAATTCAAGGTTTA
TGATAAAGATAAGATCTTTTCAGCAGTCGGAGCTGTGACTGAAAAGGTAG
AAGATCCATACGGAGACAATGGAGCTTTAGAATTATTAGACATTACATTT
ACCATAATCTTTGCAAAACCGATGGAGCCATCTCATATTGGAATTCAGAC
TGTTGATTACATAACAAACTATGATTTGGTATACTTTGAGAATGCTTTAG
AAATTTTACCAAGACAGATTGTAGAAGTTGAAGTTTCAGAGACGCCTGAG
GAAATTCCTGAAGAAAGTTCAG
>S0511_7 NODE_7_length_119331_cov_25.9248
AATACTACAACTGTATCCTCATATTCTGCAAAAGCTTGAGGTGTCGTAAC
AATAATCAATAAAATCAGAGGTAAGAAAAAGAATTTTTTATTCATAATTT
TCAAAATTTCATCTATAATAAAAATTAGATCTGCAATTGACTTTTAACGA
TCTATTTTTCAAGTTGTTCTATGGAATTTGATGAAAAGATTCACACACAT
TTGATGTCTGTTTGGAGAGAATCAAAGTCATTTTTTGGTGTTGGAGGAAA
GGAAGGAATGTTACTATTAACAGATAATCACTTCATATTTCTAAAAAGAA
CTGAAAGAATGAAAAAATGGTGGGGGGCTGCAACTAAAAGACAAGTTGTT
ACATTATTACAAAATAAAAATACAATGACTGACAAAATAGACGGATATGA
AGAAAAAGACTTGCAGGTTGATTTAGAAGAAGTAAAAGCAAAACATATCA
GCAAAATTACATTTGATAATATTTTAGAAATTGGAGAAGAAGAAAAAACA
TGGGGTAGTGTTTTATCAATTAAAGCAATTGAAGATGGTAAAGAGAAAAA
ATATGATTTTTCCATTGTTCAAGACTGGGTGAAATATCCAATCAAAGATC
CTACAAAATATCTCAATGTTGACTGGAAACCATGTATAGAGTTCATCAAA
TCAAGACAACGAGTAACAAAGTAAAATGAATAAAGTTTTTGCTGTAGGTG
TAGGACCAGGTTCACCAAAATATGTTACAGATATAGTAAAAGAAGCAATA
TCACAATGTGACGTTGTAATTGGTTATGGATATACAATAAAAACAATTGA
AGAGTATGTCAAAGGTAAAAAAATACTTGAAGTAACAATGCAAAATCAAG
AAGAGGCATATCAAGAAATTGCAAAAGAGGATAATCACACAATATTAGTT
CCATTTACAGGCGATGTAAATTTTTCAGAATCTGAAGTTGTAGATAGATT
GATTGAGATTTATGATGAAGTTGAAATAATTCCTGGCATTAGTTCAACAC
AGGTTGCTGCATCACGTGCAAAAGTTCCAACTGATAAATCCAAAGTAATC
ACTATGCATATTTCAACATCAATTGAAGAGAAAAAATTAGAATTACAAAA
AGCACTAATTGATGGTTTTAGCGTTATACTTGTTCCAAGACCATGGCCAA
AAGTTCCTGAAAAACACTTCATGCAATCTGAGATTGCAAAATATTTGAAA
CAAAATGGTTTTGATACTTCAAAGATGAAAGTACACGTCTACGAGTCAAT
AACTACAGAAAATGAGACTAGTTTTGAGGGTACAGTTGAACAATTAGAGG
GAAAAGAGTTCTCAGATCTTTCAGTAATGGTATTCAACCAAGCAACACTT
GAATCGTATATCAATTTTGAATAATTATGCAAAAAAATTCATCAGCTGAA
AAACTTAGGAAAATTTTAGAGACTACAAACGAGCGAGACTTATTTTTGGT
AGGACATATGTACATCGAAAATACAATTGATAGGATTTTAGAGAAAAAAT
TCAATATTCCTTCAAAATCAATTGATAGTACATTGTTTACATTAAATCTC
AAAATGGATATACTCACAGAATCTGGTTTGATTAAAGGAAATCTAAAGAA
AAATGTAGAGTTAATGTCTAGAATCAGAAATAGATATGCCCACAAGCTTG
CACCAAATGAACAACGTATTGGAAATTACATCAGAGAACTAAATTATCTT
GGAGTTGCAAGTAAGAGTACTAGTAAAAAATTTGAAAAATATCGAATATG
TGTCATTAGAACTTTTACAGCATTAGAGAAAATGTTGTAAATTTATTAGC
GAAAAAATCTATTTAACAATATGAAACCAGAAAGATGTGCATATTGTGGA
GATATGGTAGATATTCCGTTTGAATGCACATACTGTAAAGATCCATTTTG
TGATGAACATAGACTTCCAGAAGATCATCGTTGTGTAAAATTAACAGTGA
TTAGAGCAAAAAAATTTGGTGAAAAAAAAGTGATTAGAGATGGTGGACCA
GGTTCTAGTAAATTCAAAAAATTTTTCGGAAAATTTCGTTAATCAATATT
CTGCTTTAGTAGGATCAAGTTTTGAACGTCTTGCTTGGAAAAATAATGTA
ACAGCTAATGCAAGCATTACTACAATTGACATCCATAATGGTTCAACATG
TGTTTGACCCTCACGTGTAACAATAATTGCAGGAGCTATTACATAAATTA
TAGATAAAATTATCATCGCAATTCCTTGTGTGGATAATTTTTTCCAAGAT
GGAAGTTTAATTCCTCTACTGATTAGTTCAATTATACCTAGAGCAATGAA
AGGGTAAATTGTAAAAGCTAAGAAATCAATTATATCGACTGAACCGGGAT
GAGACATGTTATTCTTCTATTCTAACTTTTAATGCGATTCCATTTGAAAT
TAAAGCTTGTGCATTTTCATTAGGAATTGTTGCTATATCTTCAGGCTTGA
ATGGCCCATATTTCTCCAAATCAACACCAACTATTTCATCAAATTCTTTT
ACAAATCTAACTGCAATTGGTTTTGTTTTATGTTTTGTAGAAGTAGTTTC
TAAAAATTTTGATTTTCCATTAATAATTCCAGATATTATCATGTCTTTTC
GTTCGTTCATTTCATCGTTTGAATCAATAACAAATTTTTCTTCATCGGTT
AAAATATTGTAAGGTATTTTTGTAGAATTGGAAATTTTTTCCAGTCTTTT
ATTTACTAAAAGTTCGATAAGATTTGTAGTTGTTGAAATAATCTGATTTT
TTGCCTTCTTTTCAATCCCATCATATTCTTCATTTTTTAATTTTCCAATA
GTGTTTGATAGATTTCTGAAGAAATCACTATTCAGTTCTTGTATATCTTC
TGATTGAAATTCTTGCATTACAATTACATGGAGATTTTTTAGATCTAGTG
ATTCAACAGCTGACATATTGATACAAAGTTAATCTTAAATGGTACGTTTA
ATTCTTTTAGCTTGAAGTTAGAAAATTGCCGTATAAAGTAATAGGTGGCA
AAGCCACTCAGATAAAATATTCTTCAGATGAGGTATTCTCTAGAATAAAA
CATGAGAATATCAAGTTCATAGACCTCCAATTTACTGGTTTAACAGGTAG
ATTTCATCATACTACAATTTCAGCAGACACTTTTACCCCACAACAAATGG
AAGATGGTTTACCAAAATTAGATGGTTCCTCAATTGTAGGATTTACAGAC
ATTGCTGACTCTGATTTAATATTAAAGCCAGACCCAAGTACATTTGCAAT
TATTCCATGGCTTACAGAAAAAAAGACAGCCAGATTGTTGTGTGATGTAT
ACTGGGGCGGAGGAAGAGGACGTCTTGAGAGTGATCCTCGAGGAATTTGC
CAAAAAGCAGAAGCATTTGTCAAGACACAAGGATTTGATTTTAGTAATTG
GGGACCAGAAGTAGAATTTTTTGTATTTGATAAGGTGCATTGGGATGTTT
TAACACCATACAAAGGACAATCGTATTCAATTGAATCTTCTGAATCACCA
TGGAGTCAAGAAGGAACTGGTTATCCTATGGGATTACAAGAAGGATATTA
CCCAAGTACTCCATCAGACACTCTTGCACCATTCAGAAATGAATGTGTAG
ATGTTTTGAACGATAATTTTGGAATTTTATGTGATAATCATCATCATGAA
GTAGCAACAGCAGGACAATGTGAAATTGACATAAAATATGATTTAATGAC
TAATTCTGCTGATGGTGCACAATCATACAAATATGTTGTAAGAAATGTTG
CACAACAGTTTGGAAAAGTAGCAACAATGATGCCAAAACCAATTTCAATG
GATGCAGGTTCTGGAATGCACACAAATGTTAGTTTGTGGAAAAAAGATGA
GAATACGTTTTATGACAAAGATGAAGTATTAGAATTAAGCCAAACCGGTC
GTTATTTTTGTGGAGGAGTGATGGAACATGCAAAAGGATTAACTGCAATT
ACAAATCCTACAACAAACTCATACCATAGATTAGTTCCAGGTTATGAAGC
ACCAGTTTACATCGCATGGAGTTCAAGTAACCGTTCTGCAACAATTAGAA
TTCCAGGTCATTTTAAAGGAGAGAAATATGCATACATGAAAAGAATGGAA
TACCGTGTACCTGATCCAGCATCAAATCCATATCTTGTATTTTCAGCAGT
ATTAGCTGCAGGTTTGGACGGAATTAAAAAGAAAATAGAACCTGGCGACC
CAGTTAAAGAAGATATTTACAAAATGACTAAATCAGAAAGAAAGAAACAC
GGAATTGATACTTTACCTGCAAACCTTGGAAGAGCATTAGATGAATTAGA
AAGTGACAGAAAATATCTAACCCCAATTTTCTCAAATGAAGTTTTGGATA
AAATTATTGACTTAGAGAGAAGAGACCATAGAGAAATTGCAATTAGACCA
CACCCACATGAGTTTTATCTTTACTTTGATGTTTAGTCTAGCTATAGTAT
TGGATGATTAGTTGATTCATAGATTAGAAGTACTGAACCAATCATCATTC
CTAACCCACCACAAACCATTATTGTAGTGAATTTTTGGCGTTTTATTCCT
AAGAAAATTACTATGCCTCCTCCAAGACCTAGAAAAATCGAAAGCATCCC
AAAGATTACATCTTCAATTTCTACACCCAGGGTTAATGGAGTAAATATCC
CAGAAAGTAGAGCAACTGCACCTATAATGTAAGCATATTTTGTTCCGGAT
AGAAATAGTGATTTAAAATCAAGAGGAGTTTTCTCAGAAGAAATTTCTTG
TTCTTGGAATTCTATTTTTTCATCTTTTTGAGTAGAATCCTCTTTTGGTT
TGTCAGAATATCTTCTATGCTTTACCATGATAATCTAAATTGGAATTGTT
TGATTAAAATTTTTACTAATCTACATTCCCATTCCAGGTGGCATTCCCAT
GCCTCCCATACCAGGCATTCCACCCATTCCACCCATATCAGGCATTCCTC
CTTCTGCTCCTGGTGGAGGTCCTGCGGATTTTGCGGTAGCTATAACATCA
TCAATTCTTAAGATCATGCATGCAGCCTCTGTTGCAGCTGAAACAATTTG
GTGTTTCACTGCTAATGGTTCAATAATATCTGTTGATTTCAAATTTCCAA
CTTTACCTTTCATAACATCAATTCCTGTCCATTTTTCACCCTTGATTTGT
TTTGCACGTAAGTGAGTAAGAGTGTCAATTGGATCCATACCTGCATTTTC
AGATAATGCTAAAGGAATTGCTTCTAATGCTTCTGCAAATTTTTCAGCAG
CTAGTTGTTCACGACCTTGAAGTGATTTTGCCCAACTTCTAATTTTTGTT
GCTGCAAATGTTTCTGGTGCACCACCGCCTGCTACTACAGATGGTAATTC
CATTACATCTCTTACAACCATTAGTGAATCATGAACCGAACGTTCTACTT
CATCTACAACTCTTTGTGAGCCAGCACGAAGTAGTAATGTAACAGATTTT
GGATGTTTGCAACCTTCAACGAAAACCCATTTGTCTTCTTCAACTTTCTT
TTCTTGTATTGAAGATGCTGAACCCAAATCTCTTTCAAACAAATCATCTA
GATTAGTTACAATTCTTGCACCAGTTGCTTTTGCAAGTTTTGATAAATCA
CTTTCTTTTACACGTCTAACAGCTAAGATTCCTGCTTTTGATAGATAATG
TTGTGCCATGTCATCAATTCCTTTTTGACATAATACTACATTTGCACCAG
AACCAATAACTTTGTCAACCATTGTTTTGAGCATTTTATTTTCTTCATCC
AAGAATGCTTTCATTTGTTGTGGATTTGAAATGTTAATTTTTGCATCAGT
TTCAGTTTTGTTAATTTCTAATGCTGCATTTAATAGAGCAATTTTACCTT
CTGTAATTTTCTTTGGCATTCCAGAATGTACAATTTCTTTATCCAAAACA
ATTCCTTGAATAATTTTAGAATCTTTGATAGAACCGCCTGCTTTCTTTTC
TACTTTAATATCATCAATGTCAACAGTGAATTTATCACCACTTTGTTCAG
CTACTGCCTTTACTGCTTTAACAATCATGTCTGCTAATTGTTCAGAATCT
TTTCTAACCAGTTTAGTTTGCATGGAAGTTTTTGCAATTTTTAATAAAAT
TCCGTTATCAGTTGGAGAAACATTATCTGCAATTTGATCTAAGAACTCTT
TTGCTTTTCGTCCTGCCTTTCTGTATCCATCAACAATGATTGTTGGGTGT
ACATCTTGTAAGACAAGTGCTTCAGCATGTTCTAGTAATGCACCAGCTAA
TACTACTGCAGATGTTGTTCCATCACCTACTTCATTATCAGTGGTTTTTG
AAATTTCAACCAGCATCTTTGCTGCTGGATGTTGAACATCAATTTCTTTT
AGAATTGTTGCACCATCATTTGTAATTGTAACGTCGCCTAGAGAATCAAC
TAGCATCTTGTCCATTCCTTTTGGACCTAGACTAGTATGAACAATTTCGG
CAATAATTTTGGCAGCTGCAATATTGTTTTTTTGGGCTTCTCTTCCCTTT
ACCTGACTTGCGTCATCTTTGAGAACTACAACCGGCATGTTGCCTTTTGG
AGTTTGTGCTGCCATAGATCAAAACGTCAGATTTCAAAATATATAGCTAG
CTTCTTGTTTTTTCTAAAAAATTAGAAGAAAGATCGCTGTTCTTAAATTA
GGAAAATCAAGTTGAAAATCATGGCTGATTCAAACAAAGAATCGTACGAT
AAGGTATTTTCTAGTCTTGAAAAGCATCATGAATGGTTTGATAATTCAAT
TCCGCTAATTGCTAGTGAGAATATTCCTAGTCCGGCTGTTAGAGAGGCTG
TAATGTCAGATTTCGGTAATAGATATGCAGAAGGCTGGCCTGGTGAGCGA
GTCTATGCTGGATGTACCTACATCGATGAAGTTGAGATTCAATGTATGGA
GTTGGCTCAAAAATTATTCAAAGCTGAATTTGCAGATGTCAGAAGTGTTT
CTGGCGTGGTTGCAAACTTGGCAATTTATTCTGCTTATTCAAATCCGGGA
GATGTAATGATTGCATCATCAATTCCTGCCGGAGGTCACATCTCACATGG
AAAGAAAGAACATTCAGGAACTGCAGGATTAGTTCACGGATTAGATATCG
AGTTCTTTGCATTTGATCCTGAAGAAATGACATTAGATGTTGATAAGACA
AAAGCTAAAGTTGAAGATTTGAAATCACAAGGAAAATTACCAAAGATTGC
AATGTTTGGTGGTTCGGTATTTTTATTTCCACACCCAGTAAAAGAATTAG
CTGAATTTCTAAAGGGTCATGGCATGCACATCAATTATGATGCAGCACAT
GTTGCAGGATTAATTGCTGGTGGAAAATTCCAAGACCCACTTAGAGAAGG
AACAGATACAATGACTATGAGTACCCACAAAACTTTGTTTGGTCCTCAAG
GAGGATTAGTAATAGGATCTGAAGAACATGCAGAACCAATCAAAAAAGCA
ATGTTCCCAGGATTAACAAGTAGTCATCACATTCATCACATGGGTGCAAA
GGCAGTTGCATTTGCCGAAGCTTTAGAATTTGGTAAAGATTATGCAGAGC
AGACAATTAAAAATGCAAAAGCATTAGCTTCCGAATTAAACAATGTAGGA
TTCAAAGTGTTAGGAGAGAAAAGAGGTTATACAGAATCACACCAAACAGT
TGTAAATGTTTTAGATTATGGCGATGGCGGAACTATCGAAGCTGATTTAG
AAAAAGCAAACATAATTGTTAATCGTCAATTAATTCCAGGAGATTTGAAA
GCAGGTCGTCACTATATGCATCCAGGTGGAATTCGTTTGGGAACATCTGA
GATTACTCGTTTAGGTATGAAAGAATCTGAAATGAAAGAGATTGCATCTT
TATTGAAACAAGTTGTTGTTGATAAGAAAGATGCAGGAGAAATTGCAGCA
CGTGTTAAAGAGTTCAAGACAGATTTCAAGAAAACACAATACTGTTTTGA
TAACAAACTTGGTGCCTACGAATACGTAAAATTACGTTAATTTACAAAAT
CAGTTAGTAATTGTTGTGAACCATCACCTTTTCCAAAGAGCAGTTCAATT
TCATCTGATAACGTCATGATTCTTCCTTTCAGATATGGGTCAACATCGTA
TTTTGTGACTAGTTTCTTTGCTAATGGAAGATATTTCTCAATTGACGGTC
GGGTAATTGTTTGTAATAATTTGTGACCGCAAGTACATTTTTGAAGTAAC
GGCATTCGTCTATACTTTGCACCACATGCAGTACAACGGAATTTTTGTTT
TGCATATGCGCGAATGTTTCCCATTATGTCAGGTATAAGGTGTGTTTGTA
TTAGATATGAAACAATTTCTTTTGTTTCAACAGCATTGATGATATCTGCA
TTTTTAATTTGCAAGTCAAGCTTGTCAACCATTGATTCAAGTGTTGAATA
TGCACTTCGTGATTTTGATGAGGTTAGAGTTGTCGTTTCATGTGTAAAGA
AATAATCATGAAAGATGTTTTCATCACCAGTATCTTTTCGCATAGCTAAA
GTTTCAATATTTCTGATGTCGCCTGATTTCTCATGATTGAGAGTTGATTC
ATAAAATGCAAGTGGGAATTTTTTTGCTACCTCAAAATTATGTGCTTGAG
TTTGTGCCTCATGAGGTAAGACAATTGGTTGGATTAGTAATGGTGCATCC
ATTAATCCTCCAATTTTATCAGACAGGAACTGTCTTGAAAAGTTGAGTAA
TGCATCAAGTAACAACATGACAGAGTCTGCATCTCCGTCTGCATCTCTTC
TTTTTGCTGAATGCCAAATAGGACTAGCAAAACAGACGTGAGTTTTAGTA
TATCCAATTAGTCGTCCTGTAATTCCTACTGAGGTATGAGGTGCAAGCCC
AATAACCAAATGTCCTAACAAATCTTGTGTATTTTTTAGATTGTAAAATG
GCTGTTTACCAAAAAATTTCTGTAATTCAAAATCAATGTACTTTGATACA
TTCACAAGATATTCTGCGCTCTCTAAGGGAATAATCACATCTTGCATCTT
CAGTTCGATTAATTGTTCATCGTTTGTGATAGGATTTCCGTTTACATCTT
TTTCATACCCAAGATTTTTGATTTGATCAACTGTAGTTCCAATCCAGGAA
AGTTTGAAGTGAGTTAAAGGAGAATTTGTTGCATCGAATCTAACTGTACC
ATCTTTGAATACAGACAATCCAAAGTTTTGTCTGATCAATCCCTTTTCTA
ATGGTTCAGGAATTTTTTCTTGATTGATTAGCTGTTCTACGCCTTTAAAC
GGTGATTTTGCGCGTATTCCGAGCTTTTCCTGTGCAGAAATCAGACTTTG
TTTTAATGGAAACTGTTTGTATGAAAATCCATTTGCATCACGCTTACATT
TTTCGCAATGGGGAGTTTCTAATTCATCTTTACAAATTCTACAAATGTAA
TATTTTGTAGTTTTCTTACCACATTTTGTACAAACTATTCCAATTGATGG
TATGTTACAGTGATCACATCGACGATTATTTAGATTTGAGAAAAATGATT
CAGATTTTGCTGATGCTTTTAGAATGTCGCGAGTAATTCCTCCTTTTTCT
GCAACAGGAAATAGGACATGAACCGGTGGTTTCATTAAACGAGGAGCTGC
TTTTTCAGGTCTGCCAATTCTAACGCCAATTGATTTTGAAAATTTGTTTT
TAATTTCAATTCCGGTGTTTTTGGATAATAATTCTAAGACAGAACTGGAA
CTACCAAAATCCAGGGAGTTACCAAAAATCAGATGGTCTAAAATTTGAAC
ATCTATTCCAGAAATGATTATTTTATCATCTGCAACTTTATGTGGGATTC
CCACATTTTCAAAAATTTGTTTTTTTGAGATTTCATAGTGAATCTCATTT
TCTGATTTCAAAATTGGACTTGTGATTTGCTTTAGTTCTTCAGTTGTGAT
GAAATCCCAATAATACAGAAATTTTGGATGTAAAGGAATTTTGAGTTCTT
TTGATAGTAAAATGGCCTCAACAAAGGTAGGAGTCTTTGTTAGAAATTCG
AGTCGAACGTCATTTTTCGAAAGTTTAGCCTTGAGATACTCAATCCAAAC
TTCTTCCACCATTGGTGTTGGAATTAATTCTGCATTGTTTTCTAGAAAAT
CACCAAACGTGATTAGGATGTCACCTAAATGTAGAATCTTTTCAATATCA
TGTTTAATCTGAATTCCGTGTTCTGTATCTTGAATTTTGATTACTTCGCC
TCCCTTCAATCTGACAATGGGTGTTTCAAGAGAATCAACAAATGCAACTG
TAGCGCCCTTACTAGGCTTGTCGAGTTTGATTTGTGTTCCTACAGCAATG
GTATGATCTAAAATTTCAGCAATAACCGGATGTAGTCCCACACTTGCAAA
ACCAGTATTACATGCACGCCCATATCTGAGTCTAAATCCTCCTATTTTGT
TGGGCATGGATAATACGGACCTGCCTGTGATAACCTCTTTCATACGTTTT
TCAGATGCATCATCACCAGATTCTCCTTTCTGGACAGCGCCTTGAATTTC
ATGTAACCATTCCCATCCTTCTAGATTATACTGCTCAATTCGTTTCAGAA
GTTTTTTTGATCTTCCAATTAATCCGTCATTTAGTACACGTAATGCGCCA
CCTCTTACTCTATCAGTTTTAATTCGTGTCATGTTACGATGATTAACTAC
TTCATCTGGGTCTGTTCCTTCTCCTTCAAGTTCAACAGGTAAATTTGAGA
TTACAGTTTTGATATCATCATCAGAAACATGGAACTGAAAACTTTGTTTT
GCTTCACTTTCATAGATTCTTAACTCTTCGACAAACCTTCCAGTCTCATC
ATCAAAACAATCGGCTTGATATTTTTCGAGTCCAACTGCGCGTCTCACGT
GATCAGCTATCAACATTGTGACGGCCGATTCTGTTCCTCCTGCTGACCTC
ATTGGTCCTGCAATTGACACTGAAAGATATTCAGAACCATCTTTGTTATT
TTTAATTTTAATTTCACTAATTCCTTGTAATGGTGCAATTGTCACACCTT
CTGTAACAATAGCTAAACCGACTCGAACAGCATGATCTAATCTATCTTCT
AAACTTGCGTCTGAAGACTGATACTTTCCTAAAGCAATCTCTTTTGACAT
GATAAGAGCGGCGTTTTCCTTTCCAGTTTTATCTAATAATTCACGTAGAG
GCGTAGCAATATCAATATCATGCATTTTAGCTACTCGTTCCGCTAAATCA
AACGCGATTTTCGGCTCTATTATTCCAGAAGAGTCTAAAAGCGTTGATTT
TGCATCTGCTGCGGTCTCAAATTCCTTGTAAACCTGTTTAGAGAGTTCTT
CATAGTATTCTGAATAATTTTGAGGAATATTGATCTCTTTGACATAATTT
GCTGTTGTAGACATGTAGAAGGTTAGTTTTTGATGGCTTTGGCTATTTCG
GTTAGTTTTTCCAAGTTCTTGCTATCCTCAAGAAGGGTTCCAATTACCAA
AGCATCAGCGCCTGCATCTGTCAATGATTTTGCTGTTTGGGCGTCTCGTA
TCCCTCCACCAACAATCAAGAATCCCTGAAAGACCTTTCTCACAGTTGCA
ACCATTTCAGGTGTAACATTGGTTTTTGCGCCTGAGCCTGCCTCTAGGTA
GACAAATCGCATACCAAAGAATTGGGCCGCTAGAGAGTATGCAGCTGCGA
TTTTCGGCTTATCAAACGGAATTCCTCTAACATTGCCTACAAACCAGGCA
GATGTGCCTTCTCCAATAACCAAATAGGATGTTGGGAGCGGTTCAAGACC
AAATTTGAGCACATTTGGAGCACCAAGGGCTTGTGCCTGTGTAATGTAAT
ATGGGTTCTCAGAGTTCATTAGAGAACTGAATAATATGGCATCTGCCTGA
GGTACAACCCCAGTAATGTTGCCTGGAAATAGAATAATTGGGATATTTAC
TGCGCTTTTGAGGTTTTTGACCACTTCGGCCATCTCCATCTGATCAGTTG
CAGATGAACCGCCTACCAGTATTGATGCTGCGCCTATCTGTTCAACATCT
TTTGCCAGTTTTACTGCAGAATCTATCTGAGATACCTCTGAATCGATTAG
TACGAACAATAATGGTGACTTTTTACGCTCAGAAAGGAGCAATTCTTCTA
CTTTTCCGGTCATGTTCCCCCTTCAAGGATGACCCTTTAAGTTTTATTCA
AGTACTGGTATACAGATTTGTATAGCTTTGAGTGACCCCACTAAATCTAA
TTTTTCCAATGTTTTAAGAGAAATTATCAAAAAATCGCTATTTACAGAGA
GACAAATTGAAATAATTTTAAAATCAAAGAACCTTTCTGATGTCGAATTT
ACTATGACTAAAGGTGCCTATTACAGGCAGGTTTCTCAGTCCAGGGACAA
GCTTTCAGGCTTGTATTATTCATTCATAGTTTTAGGCATACTAGGCGTGG
TTTTGCCTGATGATATTGATGTAATATCACAACTCTCCGAACGAATGAGT
GTGATAAAAGATAGTGATGTTTTCCCTGAGAAGGAACAAGAAATCATTAG
TGTGATAGAGCGTGTTGTGAAGCAAACTACGGCTATGTGATTTGTGCCTA
GAATGTATGGTTGTGCTGCATTAGTGTGATGGAATTTTGATTAGTCTAAG
TGTGAAATAATGTTGTCCAATCACGATAAATCACAAATTCATCATGATAT
GTCATGTTAGTTGAGATTCCTGACCTAGACGTGATATTTGGGCTCATATT
GGCCTTCATAGGAGGATTATTCACATTATTCGTATATTCCAAATTAAAGT
CAATTTCAGCCTCTAATGAGCAAACAAAGCAAGATTCAGAGCGCTTGGAG
TTCTATGAAAGACAGTTAATTGATCTTAAAATTAAATTAGATGCAATTGA
CTTGGAAAATCTCAGCTTTTCTCAAGAAACACCACAAAATATTGTAAAAA
ATGAGGAAAAACCGGTACAAGTTGTAGAGAAACAGGTACAAGTCGTGCCT
GAGCAGGTCCCAGTTCCAGCTAGAGTAGAGAGAACACCTAACATGAGTAG
TGGTGATATTGTTGAGGCTGTGTTGAGACTAATCACAGACAGGTCACGCA
CATCACGTGATATTCAAATCACACTTGGTAAGAGTAGAGAGCATATTTCA
AGGACAATGAAGAAAATGTCTGACGATGGGTTGGTCCAGAGAAACACCAA
TGCAAAGCCATACAGCTATTCAATTACCCAAAACGGCCTTTCCAGGTTGT
CTGGATCAGGTGGAACACCACAAACTATAGCCCCACAGACCTCCTAATTG
GGTAAAATCACGGCAGATTTCATTATTTGAAGGGTTTTTTGACTTTGTTG
ACTTGTGTTTGAAATGATGATTTTTTGGTAGTTTTAGTCATATTTTTCAT
TATAATTTATGATATAATTATAAACATAATTAATTAATACTAGTTTATCA
TATATTATGATATGAGTGAGGTTCCTGAAGAATTAGTGAAGATTACATCG
GGCGGAACCATATCCATACCTAAGCAATTTAGACGATATTTGGAGATGCA
GAAGGGTGATTATCTCAAAATAGGCCTGGAAGGAGACCATTTAGTGGTCC
GAAAAGTGCGTATTTCCTAGTTTTCTGATAGTTTTGGGGCGGTGTTTGTG
AGTTTAAGAGTGTGGTAAGCCCATTCTCTGCCTTTTTTGGCTCTTTCAAC
CTTGTTTTTGGAGGTAAATCTGGCCAAATATGTTGAAATCACACTAAGTT
TGATTGGTTCGTTGAACTCATCCTCATATTTCTCTAGTATGTCTGAAGAG
GTGAATTTGCCTGTTGGATAGTACTTGTCTACAATATGCCATATTTTACC
ACCAACTGACTCTACACCAGGGTTGTCTGCGGTTTCTTCAATATTCATTA
AGTCTAGTAAATCGAAAATTTTGAGGACTTTATCACGGTTAATGTTGCCT
TCTAAGTTGAACTTGTATTTGGCCCCATCCTTGTCCTCTAGATCTATTCT
AATTCTTTTTCCTGCCATTCAGATCAATAAGGATCCAACCTTAACTCATC
AACTGATCTTCTGAGAATTGTTAACTAACTGGTTTGTTAACATTGACATG
CCTGAGCCGTGCCTGAGTGTTTTTCCGATATTAACAGAACAGTCTCGTAA
CCCCCCCATAATCCAAGATATTTCGTGCCTAGACTGGAAATAAAGGGGTG
ATTTTATGATATTAACAATGTTAACGCCCATCTTCACGCCTAGACTGGAA
ATTAGGGGGTAAAATGACCTTCTTTCGGCTTTCCTTAACACCACCTTAAC
AGTTGTTAACTGTCTTTTATTCTCACATTTCATCTATATTTCCTCTCTTA
ATTTTCATTTTTTTGATATCCCACACACCTATCTTTCCAGTGTTCTCTTT
TCTAATTTTTTTAAAATGAGAATTCATATCTATACTAATTTTATTTTATT
TTATTATACAATCTAATCTGTCATTAGAAATGAAGGTGTCTGGGAGCGAT
CCTATCGATCTGAGAAGAGTCAACAAGAACGATCAGTCTTGTGAAGTTTT
TCAAAAAGATCAGTTGAACTGTTGTTTTGAAATAGTAAATGATCTCAACA
TGAGTACTACTACTATCGATCCAATTGACCGTCTTTTAGATGCAGCCCAA
AACGGCAAAACTCTAATCAAGAATAGAGATGTACTTCACTTCACATTCAT
GCCTAATGATATCCTCCACAGGGACCCTGAGCAGGAGAAAATCACACAAT
CACTATTACCAATTTTAATGGAATCAAGGCCATCAAACCTACTGGTGTAT
GGCAAGCCTGGAACAGGCAAGACGCTTGTAATCAAAAAAGTACTCTCAAA
AATCCAAAAAAGGGTTGAAGAGGGATCATTTCCAATCAAACTAGCATATA
CAAACGCAAAACAAGAGACCACATTATACGGACTCCTGGTCTCATTTGGC
AGACAACTAGGACTAGGCAGTCAGAAGACCAACGACGAGAAGATGTGGCT
CCCAAGCACAGGACTATCTATCAGTGAGGTCTTCAACAGAATTATCTATG
TTTTAGACAAAAACGAGGTAAATGCAGTCTTCGTTATTGACGAAATTGAC
TACTTGGCAGAACTAATCCAGAAAACAGGCAAAGACGTACTTTACCAAAT
AACCCGAGCAAACGAGCGATTAACCACAGGCTCACTTACATTAATTGGTG
TATCAAATGACCTAACCTTCAAAGAAAGACTAGACCCTAGAGTCATCAGT
ACTTTGAGTGAGGAGGAGGTAATTTTCACAAACTACAATCTCCCACAAAT
CAAAGAGATTTTGGATGCCAGAATTGAGGTGGCCTTTGAAGAAGGCATAG
TCTCAGACGCAGCCTTGAACCTCTGTTCTGCCATGGCTGGAAGAGAATCT
GGAGATGCCAGACGTGCACTAGACCTCCTACGAGTTGCAGCCGAAATTGC
CGAAAGAAACCAGGAACCAACTGTAACAGAAGAGCATATCAGAATGGCAG
CCGAAAAGATCGAGGAAAACAAAGAGGTGGTAGCACTTCGCTCATACCCA
CTACATGAAAAATTACTAATCTTATCAATTATGAAATCTTCAGAGATATC
CACAGGCGAGGTATATTCAACCTACAAAAACCTCTGTAAAGATATACGCC
AAAAAGAGCTCACTCAAAGAAGAGTTACCCAGATGCTCAGCGAGATAGAA
ATGTCAGGAATCATTGCTGGAAGAATCGTCCACCAAGGCACTCATGGAAA
CACAAAAAAATTCAGAATTACAGTCTCACCTGATATGGTAAAAACCACCT
TCAAAGATGAGATGTTATTACAGGACATTCTTTAACCACAAACTAAATAC
GCTCCAATTTCATCCCCCAATCAATGGGTCTCTTTAACAGAAAATCTAAA
GACACAACAAGCCTAGAGTGTAAAATATGTGGCATGAAATTTTCAGAGCC
TGAAAGAACAATGAGGCATATGATTAGAGCCCACTCAAAACCACAACGAG
TCAAGAAAAGGCTAGGCAGTGGAAAATACGATTAATACCTCTAACTAAGC
GGTGCAGGTTCTGCATGTTTTGGTTCAATAAAGTCTGATTCTCGAACACG
AAAGTCCTTTTGGTAAACCTTCATTGTTTGTAGATTGACTATAATGGCCA
TTCCTGGGGTAGGGGTAATTCCTACACTTTCTTGGAAATCGGTCTGTCTT
TGCCAAGCTCCAGAATTTACTATCAATACTCCTTTGTACATATCCAAGCC
CACAAAATGGACATGACCAGAATGGAAGATGTCTGGAACATCATCAATAA
CCATCATATCTTCAGTTTCAGGCGCAATTGGAGTTCGGCTTCCATAAATT
GGGCTCATATGTCTGGCCTTGAGAAAGTGTCTCATTACTGCAGCCGGCTT
GTCATAACTCACTCCTGGTGTGGTTCTGACCACATCATCAATCGATTGAC
CATGATACATCAAAACCTTAACTCCATTTAGTGAGACCATAGATGGATTT
CCTAACATAAAGAAATTCTCTCTATCCCACAATTCTGAATTGTACATCTT
TGGGATTGCCGGTTGTGGAAGTGCCTTTCTTCCTGCATCGTGGTTTCCAG
ATATGAGGAAGACCTTGATGTGTTTTGGTATCTTATCTAAAACCTCAAAC
GTCTTTTGTAGCTGGTCTTCAGTTGTTAGCTGATCTAAAACCTTGTCTTG
ACCTGGGAAAACACCTACTCCGTCAATCAAATCCCCTCCGATTACAACAA
ATCGGATTTTCCGAGCGATTGGGTCTGCGCTAGAAATCCACTTGATAAAT
TCAGATAATTCTTCTTCCATGAAGAACTTACTTCCTACATGTAAATCGGA
TAAGAAGACAGCATAAGTTTCAGTTTTTGAGCGATTTGTGGTGTGCTCTG
GGATATCTGGTAATATGATGTCTTTTGCAAAAAACCCACCATTCTTGGCT
GGAACTATCTTAAACATTGCAAATTGGTCCATGAGTAAAGTATCTGCAGC
ATCTTTTAGGTCTCCTTCAAAGACTACTATTTCCATAGAACTGGTTGGGT
CTTCAACTGTGATTTTTGTAATATTTCTATCAGATTTTCTATCTGTTACT
AATCCCCACACATACAGTTCATCATCATTTTTTGTGATTGATTTTACAGA
TTCAATATCTTTGACCTTTTTTGATTCCGGCCTATCTGACATTATCTGTC
TTAATTTGTTAAATCTACTAGCAAACAATGCACCATACCCCTCAACGCCT
TCAGCTGAAGTGATCTTCTCAGTAGGGTCAGATAAAATCTCAAATTCCAC
TTGATGTTCCTCATCATCTTTTATTCCTAAATAAATTTCAAAATCTTCTT
CATTTATCAAAAACTGCTTCTGTTTCGTCTTTTCTTTAACTACATCTTTG
ATGATTTGACCCAATTCTCTAACATCAATTTTATGCAAAATTTCTAGTGC
ATCTGGATGAATCTGGAACCCCTTGTTCAACGCATAACTAACTGCAGAGG
AAATTTCTTCGTCCATTCCAAATAGTGATTGGAGTTTTAATTAAATCTGT
TTTACGACAAAACCTCAAATATAGATCGATTAAACGTGCACCATGCTAAC
CATAAAAAGAATAATCTTATTCTTCATCTTCACTGCAATTTTCGCAGTTG
TTTATGGTGGCTCTGCTGTAACAAGCGAACCTACAGAAGAAGAAATCGAA
GAGATAATGAGTTTCTTTGAAGAACTTGTTGACACAATAGATGGAATTGG
TATCTTTGTACATAATACAACAATCGCATTACCGATGTTTATACCAGGAT
TTGGAGTTGTATGGGGATTATTTTCAGCTTATTCAACCGGATTTGCATAT
TCAGCAATAGCTGCTACAAATGCTGAGGTAGCTCAGCTAAATCCACTGGC
AGTACTTTTGACGCCATTTGGGTTGATGGAAGTGGGTGCATACTCTATTG
CAATGTCACGTAGTACGTTACTAGCAAAAGACGTAATTCGAAAAAACTGG
AATCAGATTAAAAACGACAAACTTCTCATTTCCATTGAAATTGGGGCTGT
TGTTGCATTATTGTTAATTGGTGGAATCGTTGAGATGTGGATGATAGAAA
CCGCACAAGGCATGTAAACCATAACGTAAAATACTCATTATATGAGCAAC
TGGTATGCCAAGCATGAAATGTGTAACATGTGGAATTGGATTCTTTTCCG
CAGATGGGGGAGACAAATGTTCCAAATGCAGACCAAGTGTATCTCAAGGT
ACTGAGACTCACAGTGGATGTGGATGTGGCGGACACGACTGCTAAATCTT
CTTTTTATATAATCACGTAACATTTTTAGTCACTACGAATTTCATAAAAT
TTAGCTTTGATACAAGATAAGGTTGTAGTAATTACTGGTGCATCTAGTGG
AATTGGGCATTCAACTGCCAAAGCACTTGCAAAAAAAGGCGCAAAAATAG
TTGCTGGAGCAAGAAGATTAGATAGACTAGAAACTTTGAAAAAAGAAATC
ACCGATGACGGTGGAGAAATAACTATCTGTGAAACAGACGTAACCAAAAA
AGCAGATTGTGATAATTTAGTTAAACAAGCACTAGACAAGTATGGAACCG
TAGATGTTTTGGTAAATAATGCTGGATTAATGCCTCTTAGTTTTGTAAAA
TCACTAAAAGTTGATGAGTGGGACAGAATGATAGATGTAAACATCAAAGG
TGTATTGTACTGCACTGCCGCAGTCGTCCCTACAATGACTGAGAAAAAAT
CGGGCCATATCATTAACATTTCATCTGTTGCAGGAAGAATCGTCTTTCCA
GCTGGAAGTGTTTATTGTGCAACAAAACATGCAGTGACTGCATTCTCCGA
AGGTTTGAGACAAGAACTTTCTGTAAGAAAAAACATCCGAGTTACTAGTA
TAGAACCTGGTGTTGTACAGACTGAATTAACAAACACAATTACTGAAGAT
TCTCTACAGGGATTCATTGAAAAAGGTAAACAAATGGAAGCATTACAAGC
AGATGACATATCAAACGCAATAATCTTTGCAATTGATGCACCAAATCACA
TGAACGTAAATGAAATTCTAATCAGACCAACTACACAAGATCACTAATTA
TTCAGACTTTTCTTTTTCTCTATTCATATGTCCTAACAATGCTTTGATCT
CTTTACCCATATTGTTTGGATCCTTTTCTAAATCTAATTTTTCAGTTATA
GTGTCTTTCAACTGTACATTTTCTAATTCTATTCGTCTTTTCTCTATACA
ATGTAAATGATCACTGTCAGTTGCAGAAATTTTCCTACAAATAGAACACG
TACCCATGTCTTCTTTTAATCCCACCACGATTTAATTATTTCATTAGCCT
ATAGAATTAATTCTCTGGCTCTTCCAAATATACCAGCATGCAATACTACG
ATTTGGCTTCCATCTAGAAGAAAATTTTTCCATAGTTTTTGGGTCTGGTA
GCTCCTTTAATGAAAATAAATCTCTAATTCCCTTTTGTATTCCTAAATCA
CCTACTGGGAAAACATCTGTTCTTTGTAGACAAAACATAAGATAAATTTG
AGCAGTCCAATTTCCTATTCCCTTGATTTTCGTTAACTCTTCAATAACTT
GTTCATCACTCAACTTGGAAATTTTTCTAAAATCAATTTCTTTTTTGACT
ACAAGTTTTGCTAATCCTTTAATGTAATTGATTTTTGTTCCTGAAAGTCC
TATGTCTTTTAATTTCTTATCAGTTGTATTGTTTACCTGTCTTGGTGTAG
GGAATTTTTTGTAAAGTTTTAGAAATCTCTTAGTGATTGCTGTGGCAGAA
GCTTCTGATAATTGCTGATAAATTATTGCTTCTACCAATGTCTGAAACGG
ATCTTTTGTTATTCGCATACTACACGGTCCAATTCTTCTGATTAGTGGTC
CAAGTTTCTTATCTGAGCGTAATAATGACACTTCTTTTTCGAATCTACCT
GGGGCTTGTAGTTTCAAACCTATAGTAATTTTCTCAAAATTTTCCAAGTT
TGGATTTTTCTTGTATTGTCGAATTAGATTGATTATGGTTTCTTTTGGAG
GTAATTTCACTTTTTTTTGAATAATTTTAGCTAATCCTGTTCCAATTAGG
ATTCCTTGTGTTGCACCTGTTACATTTGATGGTTTTCTGTTAGTACTGGA
ACTTTCAAAATCTATAATTGTATTTTTATTTTTTCCAACTATCACATGTT
TGTCTATAGTACTTAATTCTCCATGATCCAATCCTGCATCATCTAAAAGA
TAACATTCTCTCAAAACATTATTCAGTACAGAACGAACTTCTTGAGATTT
TGTCTCGGTTTTTTTTGCCCAATCAATAATTTTTTCACCTTCAATGTATT
CCATAACCAAAAAATTTTTTGAATTTTTGATAAATTTTGGGCCAATGCCT
AATTTGTTTACGATTTGAAGTAATTTAGCTTCATTTGACATATTCTTTCT
TGGCGAATCTATTCTCCTAATTTTTAATGCAACAATTTCATTATTTTTTT
TCGCAAGAACAACCATTCCGACATAGCCTTTTCCAAGTATGTGACATTTT
TCAATTTGTAATGGACCGGTAAATGAAACATGTGTAACTCCTAATTTTTT
TAATTCTTTAAGGCGTTTTTTGACTTCAGATTCTTTTACTTTTGGAAAAC
AAAGAATTTTGCTGTATGGTTCCTCTTCAAACGTACTAATTTGCTGAAAA
CGTTGTGTCATCTGTAGTTATCATTTTTGAAATACTCTTTTTAACAGATT
TGTTTTGTTTGCCTTTTCCATTTGAAATTTTAAATCCATTTTTAAAATCT
GTTCTTAATCCTTTTGGAATTCCAGATTCTCCAATGTGATTTTTTATCAA
ATCACTTAGATATGATTTAGCATTTTCATATCTTCTAGTTTGCAATGTCT
TTAATTTCCCATCCTTATCTGCCCACATTAGTTTAGATTTTTTTGAATTA
ATCTGAATAAATTTAGTTGAAAAATCTCCAGAAAATACATCAGGACCAGT
TCTAATTTCATTTTTTGAAATAGTTAATGATTCTAAAAGGAATAACAAAC
TAGCTTTACTCTCATCATACGCAACAGCATCACTTCTCAAAACATTGAAT
CCTTCTTTAGTCATTTGAGATTCAATTGAAGTTGCAGCCCTTTTGATTTG
TCCATAAATAATGTCGTCACTTCTTTTTTTGTACTTGAAGTTTACAACCA
ATGTATTTTTTGCCAATTCTGCAGGAATTTTGTCTTTTGATTTTTCCTTA
AAATATGATAAAGAACTTTTCTTTAAGAAATTTCTAGCAATTAAAATGAA
GTTGGTAACATTTTGAATTGATATTGCCGCACCCAAGTTTCTGTTCCTGT
CTATTGGGTCTATGATGACTAGAGGAGACTCAAATTTTCTTGGCGATTCT
CCTATCATCTCATTATTTTTTACTTTTGAAATTTTCTTTAACACATTTTC
AAAACTTCCCAAATAGTATACTAAAACTTCACAGACGTATCCACTAAATC
CTTGTTTTGCAATTTCTGCACCATACATTCCATTAATTTTTAGAAAACAC
TTGAGAATTCTAATGTCATCTTTCATTGAACCAGTTAATTTTTCACTCAT
AAATTCAGTATGGAATGTGGATCTATCTGCTGCACTTTTCCATTCACCCT
TTTTAATATCATAACATGGCACAACATTTACTCCCACTCCATCAATGTCA
GCTTCAACAAATGGATGTTCAGAATATCTTACATATGGTTTGAATTTTTT
AAGAGAATCAAACCCAATTTTTTTACCAACTTTTTCAAAATTTTTCTCTG
AAGTTGTTTTTTTAAATTTAACAAAAATATCAATATCAATTTTTTCTGGG
GTCCAGGTTTCTTTTGCATATGAACCTCCAAAATGAACTGAGACAACTGC
TTTTTGCTTTTTAGCTTCTTTGTTTACAAGACTAAAAACTTGGTTTGCAA
TCTTGTCGACTTTTTTTCGTTGTGTATTATTTGGAATTGCTATTTGTTTT
GATTTTTTTATAATATCATTTTTCATTTTGCATTAACCTCCAGTAAATCT
GAATACTCTGGTCCCTTTGGACTTAAAACGCTTTTTTTTAACTTAATTTT
TGATACTATCTCGGCACCAAAATTTGTAGTCTCAAAATCTTTCATTATAG
ACGAAACATCTCCAATGCGCTTTTTTACTCTAAAAACCGTCAAGTGAGGC
TTGAATTTTTTATCTTGTTCAAAACCTAACGAAATTAATTTCATTTCTAC
TTTTTTTGCTAGTGAAATTAGCTTTTCTGCACCATTTTTTTCAATTCCAA
TCCAAATTACTCTGGGATTTTTTAAATTTGGAAAACCTCCTACACCATTC
AAAGATATTTCAAATTCAGAAAAAGATATTTCATTCAATGTATTTTTTAT
TTTTTCACATAATATTTCATCAATTTCTCCTAGAAACTGTAATGTAAAAT
GAATTTGATCAGTTCTTGTAGGCTTTGCATCTATCTTTACATTTTCTTGA
AATTTCTTAATATTTTCTAAAATTTGAGTTTTAGAAATCTCAATTGCAAC
AAAGACTCTCATGAAAAACAAAACATTAGTAATTATTTATCGCTACCTTC
ATAGACTAGTCATTCAAAAATAATCTGTGTCAAAACTAGTTGTATGTTTA
ACCGGAATGCCTGGAGCAGGGAAATCAACTATTGTTTCAAAATTAAAAGA
AGATGGTTATGAAACTTTTAGTCTCGGTGATGGTGTTAGAGCAGAAGCTA
AAAGACAAAATTTAGAACCTACAGGAGCAAATTTAGGAAAACTGATGTTA
GAGCTACGTGAAAAAAATGGACCAGGGGCTATTGCAGAATTACTTAAAGA
ATCAATTAAAGAATCAACTCATGAAATCATAATCATTGATGGTGTACGTT
CCATACATGAAATCAATGTTTTAAAAGAAACTGGAAATGTGAAATTATTA
GCTGTAGATGCAGCTCCTGATACAAGATTTAATTTTTTACGCGAACGTAA
AAGATCAGACGATCCATTAACAAGAGAAAAATTTGAAGAGCGTGATAATC
GAGAAATTGGGGTTGGATTAAAAGAAATTATTGAACTTGCTGATGAATCT
ATAGAAAATAACAATGTAACGATTAATCAAATGGTAGAATCAGCAATTAA
AATTTTTCAAAAGTGGATAGAATAATGAATCAAAAAACAACAATACAGAT
TTTTTGTACAATAAACCCTTCTGAAGATCCCGATAAAATAAAAACTGCAG
TGAATAATATTTTCCCTGAAATAGAACTAGATGTATCTGAAACAGAAATT
AGTGGAAAGACAAATAATTTTTCAACGTTATCTCATATATCCAAATCAAT
ACATGAAAAAAACATCAAAAGTACCTACCAACGAATTCTCAAACGAAATA
ACGATGGTGACTCTACGTGGTTTTATCTCAATAAACAGGCTGCATTTGTA
AATACTGTCGCATTATGTAGTGAGGCAAACGAATCATCTCTTGGTCCAAT
AAAGATAGTTTTACGCTCAAATAACATAGAACAAGTGATTGATTCGCTCA
CAAATTAAGTAACTAGCTATTTCTATCCATTTTGAGAGCTTTTTTTTAGC
TCAGTTATGAAAAATCGATTTTTACAGCATTTGCTATGAAAGTACAATTA
GCAATAATTGGTGCAGTATTGGTAGCAGGTGGAATTTTATTCTTACCTGA
AACAGTAAGTCAATTTCCAGCTGGTACAATGATTCTTGATGCATTAGTTG
CAGATGCCACTAACATTAAGGAATACAATCAACATACAAGTCAAGTAGGT
GATACATTGTATGATGTTGGTTTGAAGGCTGGAGATACAGTAGTTGATGT
TGCAGGTCAAGTTGAAAATACTATTGATGAAACAGAACTACCTGAAATTG
ACTTGCTAAAGTTTGATGACTAATCTAAATATCAATTTCAAGAAGATCTT
TTGCAGCTATAACTGAATTATGGGTCTGTTTTGCTTCATCTATCAAAACT
GATTCGTCACTATATCTTGCAGAAAAGTGTGTTAAAATGAGATTTTTTAC
ATTTGCTTCTTTTGCAAGTTCTGCGGCTTCTTTTGCTGTTGAATGATTAG
TTTCAATTGCTCTATCCTTTAGTTCATATGAAAATGTACAATCAAAACTC
AAATAATCACTATTTTTAAAAAATTCTTTTAATTTTTGAGTTGGACGTGT
ATCCCCTGATATACCAATTTTCTTACCCTGTCTCTTCTCCCCTGTTACTT
GTGACGAATCAATATTTTTCCCGTTAATCTCGATGGAATTTCCATTTTGT
AACTCCTGCCATAATTTTCCTTCTGGAATTCCCAACTCTTTTGCTTTTTC
TGGATAGAATACTCCTGCTCTTTCATTTTCTTCAAAACAATATGAAAATG
CAGGAATTCCATGTTGTGCTTCACAACAATTTATTTGATAATTTTTTTCT
TTTACAACATTACCTTCATCTACAATTGTAATGAAAACTGGAAATGGTAA
TCCAAAATTTAATACTTTGATATTTGCTGTAATGAATTCTTCAATTCCAG
ATGGACCATAAATCTCAACAGCTTCTGTTCTTTTTTGTAATGACATTGTT
TGTAAAAGACCTAAAATACCTAAACAGTGATCTCCATGAAGATGTGTAAC
AAATATTTTCATCTTTTTGTTCCATGGCAATCCTGCTTTCAAATAGGCAA
CTTGTGCACCTTCACCTGCATCAAACATTAAAACCTCATTTTCACGAACA
AGACAAATGCATGTTAGTGAACGTTCCACTGTTGGTGCAGCAGCAGATGT
TCCAAGATAAACTATTTTCATTATATTATTTTCACTTCAATGCATCAGAA
ATAACTTTTGATACATCCACTTTTGCAGATTCACCTGGTATGGTATTTGT
ACTAATTATTTGAGACACGCCTGCATTTTTGATCTTTTTTGCAGCATCAT
TGACTAATAATGCATGTGTACATGCTACAAAAACACGCCTGCATTTTTGT
TTCTTTAAAAATTGAGTTGCTTTGATAATACTTCCACCAGTACTAATCAT
ATCATCTACCAAAATCAAATCTCTGTCTTTAACATCAACTTTTCCTGAAA
GAATTTTCACTTTACCAGTTTTTCTGTCTCTCTGTTTCTTTAACGCGATG
AAATCTGTTTTTAAAAGTTCAGAAAACTTTACAGCTCTTTCTTTTCCACC
TAAATCTGGTGACACGATTACCGGATTTTTCATCTTCATTTTCTTAAAAT
GTTTGACTAGAACTTCCATCGCTGAAACATTTTCTGATGAAATTTTTAGT
TCTTTTAATGCTAATTTACTGTGAATATCTACTGTGAGAACTTTTTTTAC
ACCTGCTGCTTTGAGTAATTTTCCAACAACTCCTATGGTGATTATTTCTC
CTCCAAGAAACTCTCTATCTTGTCTTGCATATCCCATGTAAGGAATAACT
GCATATACTTTTGATGAAAATTTTTGTACTTTTGAAACAATACTCAATAA
TTCTAAAAGATTTGAATCAACTGGTGGATAGGTTGATTGGACTACTACTA
CTATACTTTTTTTTGGAATCTGATTAATTGTTATTTTACTTTCTCCGTCT
GGGAATACTTTTTTTTCAGTTTTAATATATGGCGATTTTATTTTTCTAGC
AATTCTTTTGGCTAGATCTGATGATGCTTCTCCCCCAACAACTGTAAATT
TTGCCATTAAATCAACGAATCAAAACGGATTCTTAAGTTTTCGTAAGATT
ATTTTTCAGTTTAATCTCCTTTCTTTTGTAAAAATAGCTTACAATTGCTA
CTATACTTACCCCAATAATCTGAATTCCAAGCCAATCTAATCCCTGTAAT
GATACTGTTTCAAATGTAAATGGTGAAAACAATGGGAATTCTGTACCTGA
ATTAAGTGCAACATCTGCTAAGAAAATATCAAATGCAATGTGTGATAAAA
CCGCACCGAATGCAACAGCACATATTCTGATATCTTTTCCTCGTAGAATT
ACAAAAAATACTATAGAGACAATTACCGCAAATGGAATTGAATGACTCAT
TCTTGAGACTAACTCTATATCTAAAAACTGTAGCAAGTGATCCGAATCTA
AGAAGATTGCAAAACTTCCACCTAAAATTATGTATCTAATACTTAATGTC
CCTAATCCGATGATTGCCCCCCAAAAAACATGACCTAACACGTGTTCATA
CGTAACGCTACTCACTACAAGCGGATTTCCAATCACAACTGTAAATTCAC
TTTCAGGAAAGAAGGCACCAATCATAGAAAATGCAAATGAAACTAAAGCA
AAAATTATTGAATTTTTTAAAATGAACTTAATGAGGTCTTTCAACATCAA
TTTTGATTTTCTTAAATAAATTAATCATTACTATTCATCTCCTGATTCAC
CACGGCCCAAGTCTCCTAATCCATACTCATCCATTACCTCGTTACGCTTA
GAGTCAAGTTGGTTAATCTCCTGCTCTTCACGCTTTTCATCACCCTGGTA
AACTGTTCTAATTGGCCATGGGATTCTAATATCATATTTCTTGAACTCTT
CGTACATAATCAGACGCATATCACTTTTTGTTTTGAATTGTGCACCATAA
TCTCTAACGTAAACCCACATTGAAAAGTCCAAAGATGAATCATTAAACTT
GTCAAATCGTACAACTGGTTGTGTTACGTCCACATGAATGTCTTTGTCAC
ATCCACAACTAGGTTTGTTTTCTTCTAGATATGGACATCTATTTTGTCTT
ACAAGATGTCTTCCTTTTGCATCTCTGGCTTCAACCATTGCACGTTTTCC
AACTTTGACTAAAATTGATGTGACTTGTCTTGGGTTATTCAAATATGAAA
CACCAACATTTACAACAGCAGGAACAAGTTTGATCTCTTTTGTATAATTA
ATTATTTCTGCACTAACTAATTGTCTAGTTGGAATTATTGCAACTGATTC
ATTTAATCCATGACGAATGTATGTTACTCTTGGTGTAATTTTATGTACAT
AACCGTTGTATCCACTCTGTAATTGTACTCTGTCTCCTTCTTTGACAACC
TTGTCTTTTCTGATAAGTATGTAAGAAAAGTAATTCTCTAACGTTTCTTT
TAATGCTAATCCCACACCAAATGCAAGTCCACCTGTTGCAGTTGCTAAAA
CTATTAGATCAACTTGCCACCAAGATACTACTCCAATTACCACGCCAACA
AAAATGAGAATTGGTAAAACCTGTTTTGCTGATTTTGGAACTCCTTCTTT
TTGTTTTCTTGAGTGTCCTGGCGGTTTATTTCCAGAAATTATTGGATCAA
AACCACTATTCCTTTTTTGTTCTCTCCAGATATCTATGGGATAAATCTCC
TCAGGAATTACTCCTGGAAATAACTTTCTTCCCGATGCATTGTTCCCACT
TGTACAATAATTGAAGTATTTTTCATATTTTTTACGCTCAGATTTTTTCC
ATTGTTCAAATGGGTTCTTGTCATTTTTCTCATAACTTCCAATTGGATTC
CCCTGTGAAGTACGAAAACTTTCGAGATATTGTATTCCCTGTTCTGTTTG
CATGTATGAATTAAATTCTTCATCAGTCAAATCATCTGGTTTTTGTTTTG
GTGGGATCCATTTGTACAATTTGTGGAAAAAATCATCAGCATCATCTGGG
AATCCTCTCATTTCCCTCCAAGCCTCAAAATCTTGTCGTTCTAAAACAGA
ACTATCACGTTTTGTTAGTGCAATTGGAACTAGCTGTGAAATTGTATATC
CTATAACCAAAATATTCAGAGTGTTCAACATTTTTGCAAAAACTTCGCTT
GGTGCAAGTTCTCCTTCCAATTGCATTCCTGTTGATTCTTCATCAAACAA
TTCGAAAACTTGGATGTACATGTTTACAGATGAAATTAAAGCAATTGCCA
AAAATGGTAAAATAATTTTTCTTGCAAATCTTGCAACATGTGGTCTTACA
TGATTGAATTTTTGTGTCTTAACCCAAAATGAAAATTTTCTATAAACTAC
GCTAATTATGATAATTCCTATAATCAATCCAATTACGGCTAATTGCAAAG
ATACCGAAGATGCGATCAGTTGAGATACTGTATCGAATTGACCAACTGAA
ATTTCACTAATTTCTTCTGCCATCCTAATATTTTTTGAGAATCCTGAACT
TAAGTTAGTAGATTTGTCGTCAAGTTTTTAAAAAACTGTCAATTTTTTTC
AAAAATCGCATTTTCAGGCACAATTTGTTCGTGTGTGGCAGATCCTAAAG
TTTAACAGAGGATTTGTCGTAATGATGGAATGGCGCAAACAACTAATCCA
CAAGAATCTCTTTGGGGTGTTGATTCTTCACCAGCGATCAAATCATACAC
GCTTTCAAACCTGAGGAAAATTCCGCAAATTGAAAAGTTTACCGAAGAGC
AAATTTTTGAAATGGAGGTAGTTGCACAAGTTTTACCCTTCAAGGCAAAT
AATTACGTAATTGAACAATTGATTGATTGGGATAATGTGCCTGGAGATTC
AATGTTTAATTTGACATTTCCACAAAAGCACATGCTCAAATCCGAGCATT
ATGACATGATGGCTTCTGTTTTAAAAAATAACCCAGCACCAAAAGAAATC
AAAGCTATGGCAGATAAAATCAGATTGGAATTAAACCCACATCCTGCAGG
ACAAATGGAGCTAAATGTTCCAATGCTAAAAGACGGAACCAAGCTTTATG
GAATGCAGCACAAATACAAAGAAACAACCCTCTTTTTCCCTAGTCAAGGA
CAAACATGCCATGCATATTGTAGCTTTTGTTTTAGATGGCCACAATTTGT
TGGAATGGATGAAATGAAATTTGCAATGAAAGAAGGTGATGAACTAGCAC
AGTATGTGAGAGAGCATCCTGAAATTTCAGATATTTTGTTTACTGGAGGA
GACCCAATGATAATGCCTGCAAAAATATTTTCTGCTTACATCGATACACT
ACTTGATGCAGATCTACCAAATTTGAAAACAATTCGAATAGGAACAAAGG
CTTTGTCTTATTGGCCATACAAATTTGTCTCTGACAAAGACTATCAAGAA
ACACTTGAAACATTTAGACGAGTAAACAAAAAAGGAATTCATCTTGCAAT
AATGGCACATTTCAATCATTTAGCAGAATTAAAAACAGGTGCAGTAAAAC
TTGCAATTAAAAATGTTAGAGAAACAGGTGCACAAATCAGAACCCAATCT
CCTCTTCTCACCAACATTAACGATGATGCAGACATGTGGGCCGAAATGTG
GCAAAAACAGGTAGAGCTTGGTTGTATTCCATACTACATGTTTGTTGTAA
GAGATACCGGAGCACAACACTACTTTGGAGTACCTCTAGTGAAAGCACAC
AAAATCTTCCAACAAGCAATTCAAAAAGTAAGTGGATTAGGAAGAACCGT
TAGAGGTCCATCTATGTCAGCTACACCAGGAAAAGTACAGATTGACGGAG
TTGCAGAAGTAAATGGAACCAAAGTTATGGTTTTCAGAATGCTTCAGGGA
AGAAATCCAGAGTGGGTAAATCGTCCGTTCTTTGCAAAATATGATGAAAA
CGCAATATGGCTTGATGATCTTAAACCTGCATTTGAAGACAAATTCTTCT
TTGAAGACGAATTAAATGAAATTAAACAACAAAAAATGCAAAGCATGAAT
AGTTAAAATATGGATTTTTCAGGTAATATGATATGAGAAAAGAGTTTGTA
GTTATGAGAATTGATGCAGCCCCTGATGGTGCTCCATATGTTCTAGTCAC
TCTTTCTTTAGCCAAAGATATGGCAGAAGGAAATCAACCTGCAAATCCAT
CTCCAAACGTTATGGGATTTTCCAACATGGATGACATGATGAAAAATCTT
AACAAAATGATTTCCGGTGGAGGTATGGGTATGATGGGCGGCGCAGCACC
AGGAACAACATCAATCAAACTAGACATGCACGAATACAAGCAGCTAAATT
TGTCTGTAGGTGACAAAGTCAACCTAGATATCTCAAAATCTGAAACCTTA
GGCGTATAGATCTCTTTAAAAATCTGAAATTTCTGTTATTTTCATGGGCG
ATAAATCTGATGAAATGGTTCAAAACCTCAAGATGGAACTAGACTCCTAT
AAAGAAAAGCTAAAATCTATTTTCTCCAAGAAAAAAAACTAGAATTATGA
GCGCCAGTGAATTTCTGCGAAATGAACATCAGGATATCCTTCGTCTTGAA
AAAGTAATTACAAAATCCTACAAAGCATTGTATGCTGGAGTAGACATACC
ATTTTCTGATATAGATAAGATTAATTTTCTAATTGCAGAATTTTTAGACT
CTGTACATTTTACAAGAGAAGAAGGATCGTACTTTCCTTGTGTTGCATCA
TATGACCATCTCAATAAAGAAATTCGTGAACTGTTAATTGAACATGAATT
TAGTAGAAATATTGCAAGGTCAATTTCAAAAAATCTAAAACTATGGAAAG
AAGGTCAAAACAAACGTGAACCGGTTGCTAGATTTTTGAGCGTATATTCG
ACTTTTCTAATAGAACACATGAAAAGAGAAGAAGCATTTTTTGAAAAGGC
TGAAAATGAAATTCTCTCAAAAGAAGAAGAACAAGAAATGTTTGAACAGT
TTCAATCAATATCGGCAATTGCAGAAAAGGTAACCTCTCTTCTAAAAGAC
ATTGATTATCTAGAATCTCAAAACTGGGCAAAATAACATTCTTAAGCGGT
AATTTTACTGCCAATTACATGGCATTTTGTTTATGGATGACTGGTTTACC
TTGTTCAGGTAAGACCACAATAGTAAGAAAACTTGCTGAAACCATACCAA
ATCTAGCCATTTTAGATGGAGATGAACTAAGAGAATGGTTCTCACCAAAA
GATTTCTCAAAAGAAGCAAGAGATGAGCACAACAGAAGAGTCGCTCATTT
GTCAAAATTGCTCCTAAAACACAATGTTCCAATGGGCGTTTCACTAATCA
GCCCATACAAGGAAAATCGTGCAAATGCAAGAGAGATAATTGGTGATGAT
ACAAAATTCTACGAAGTTTATGTCAATGCTTCATTAGCACAATGTGAAGA
ACGTGATGTCAAAGGAATGTATGCAAAAGCACGTTCTGGAGAAATCAAGG
GATTCACCGGAATCGACGACCCATATGAGGCACCAGACAATGCTGATTTG
GTACTAGATACTGAGAATAAATCTCTAGATGAGAGTGCTGCAGAAGTACT
AGAATTTTTGAAATCTAAGAATCTAATCTAGAAATAGCATTTAGTGCATC
TTGATGAATTAATCCATTAGTTACCAATATCCCATTTTCATGATTTACTG
ATTCTGTGTTGTATACCATTTCCTTGCCTGAGATATCGGTCATCTTTCCA
CCAGCCTCTGAAATTATACAATTAGAGGCACAGGTATCCCATTGTTTCAT
CTTGTTTGTGGCAGTCATGTAAATTTCGGCATCTCCAGATGCAATCTCTG
TTACTTTGAGAGAACTTCCAATACTTGTGACAACTGAAATCTCCATTTCA
TCTAACAACTTTTTCTCCTTTTCTGAAAGATGATGTCTACTTACAAGAGC
ATGGCAATTCTGTATTTCTGACATCATTGAAACCTCAATTTTCTCCCATT
CTTCATCATGACAAAATGCCCCTTTTCCAGATTCAGCCAAATACATCTTC
TTTTTGATAGGCCAGTAAATCAAACCCAAAATGGATTTTTGTTTTTCCAC
TAATCCTACCATTATAGTAAACTCTCCTGTTCTGTTTACAAAATCCGTCG
TTCCATCTAATGGATCAACTATCCAAACCTTTTCTTCTGATAATCTTTTT
TTGTCGTCTACGTCTTCTTCAGATAATATGGTAATTCCGGTTTCTCCCAA
AACCTCTTTCAAAATTTTATTACTTTCAATATCTGCCTGAGTGATTGGCG
AATCGTCGTCTTTTTTTTCAGTTGAAAAATCTGTTTCATAAACCTCGAGA
ATTTTCTCTCCAGCTTTTTCTATGCCATCAATAATTTTTCCCAATTCTGG
TATTGTTGATTTAAACGGTAATTCACTAATCATTCTTCAAATCTCTATTT
GCCAATTCTGGTTTTAGAGTCCATGCTACTGCTAGACCAACAAATGGAAT
TGAGATCAATCCTGTCATTTGAACTATAATCAATAGTTGCTGTTGTGCCA
CATCTGGTACTGTAATGAGCCATGGAAGTGGGAGTGATAAAATGAACCAA
ATCCCTACTAGAAGTCCAACTATCTCAATTCTCTGTTTTTTTCTAGCATT
CATTGTAAAATCACTCTGTTCTCATCAAATTTAATTCTTGAACTTTATCC
CAAAGGTGACTCTTCTATTGAGGACATAATTTATGCCACTGGCTACAGCA
ATTCCGATTCCTGCGCCATACATGTGGTAAAATGCGCTACTTTCGACTAG
GGTAACTGTGATTCCCAATTGAATGGCCATTCCAATTGCGCTAATTATGA
GGAATTTTATGTACATTACAGAATTCTTTTTGTCTTCTACATGACTGCCA
AACGTCCAGTATCTGTTGAAAAAGAAATTTGTAGTAATTGAAACTGAGAT
TGCTATAATTTGTGATGCGACATACCAGAATCCAGCAATGTCTGTTAGAA
TATACAAGATACCTAGATTTACTAAAACTCCGCTAGCGCCTACAATGTAA
AATTGAACTGCATGTTTTGCAAATAACGATAGTCCGCCTTTCTTCTCTCC
GTCTTCTATCGTCATAATTCCCTCTTGATTGACCTACTATAATTAACATC
TGATCGAATGATTTCTAATTTATAAAAAAAGCCTAGTTTTTTTGTAATTA
TTTCATGAATATCTTAAATACAATAAAGACATACTGATAATAATGCGGAA
GGATGTAAATCCTATCGATTAGACCTGCGTGGTCCTGCAGAGCAGAAATT
AGAGCCAAAGCACATTTGTGCGGGCAAAAGTGAGGGAATCTCACATTGCT
TTGCCAAAGGGCCACGCCCCCATTAATTTAGACTAGATGCTTCTATCGAT
TGCAATCAATGAAATGCTGACAGAACCCTTTAGATTGCCATATCTTTGAA
CCATTAAATCATAATCGCACGTATTCTGATTCTTACATTGCAGATCAGAA
ATTTCAAAATATTTGTCTCCAGAATAGTCCCAGGTGTAATATTTTGAGAT
TCCAGTATCAACCAATTCTCTTTGTAAGATAAATTCTTCAGAGAATACTC
GAACTCCATGTCCATCTCCGCCCACAGTTATTCTCAGACGTTCTGGTGAA
TCTCCCATAGGGACGAATTCGAATTTGTATGGAACATTTTTGTCTAATGA
TATCGGTGCGAATTGGTGAGAAGCAACATCATGAAATTCTGGTCCTGAAA
AACGGAAATTCCAAATCTCTGAATCGGCACGTTTTTCCTCATTTCCACCT
GGATTTGCTACCGCCCCGTATGCAATTGAAACTGCAATCGCTACGGCTAC
TATTCCTCCAGCAATGACCGTTTTATTCATAATCTAGGCATGAATTTCCC
AGATTATAGTCATTTTGCTGAATTCTAGTCACACAATTTCTATGATTAGT
GAACCATTATTCACACCGGAAATTAATAACATATTTCAAAACAGTACGCA
TGGCAAGTTTCCAAGACAAATGGTCTGCTCCACAAAAGCAGAGTTTCATG
GACAAATTAGGTGATACCCTAAAACCAAAAGGATCACTAAAACCAAGAGT
CGAAATGGCTGTAAAACGATTACAGGCTCAAATCGGAAAACTTGATGGCA
TGTGCCAAAAACTCCAAGAAAGAGACCAGAAAATTTTCCAAAAAATTGTT
GCTGCTCAACAAGCACACGACACCTATTCAAGTAAAGTATTATCAAACGA
ACTAGTAGAAGTTCGCAAAGTTAACAAAATTATGACCAACGCCAAAATGG
GCTTGGAGAGAATTGAATTAAGATTAACAACCTTCCACGACCTAGGAGAT
ACAGTTACCACATTGATGCCAACAATCGGCCTCATGAACGGACTCAAATC
ATCACTTGTCAAATTCATGCCAGGTGCAGACCAAGAGATTGGTAGAATGA
CTGAGATGTTAGGTGGACTAATGACTGAAACCTTCAGCAGCAGCGGATCA
TCATTCGGAGTTGAAGAATCAACAAACGCTGAATCTGATAGTATCTTAGC
AGAAGCAGCAGCAGTTGCAGAATCACAATCAGGAGAACAGTTCCCTTCAG
TACCAACAACTGGAATGGAGCAATTTGATATTCCAACTTCTGAATCAAAA
TTTATGTAGATTTTCTAAAAACTAGAAGTTTTTTCTCGTGACTCTTTGAA
ACTAGTAATTCTCTTTCCTTCGTCATCGATGATTTTGTCTATTCCAGATA
ATTTCTCTCTCATTGATGAGATTAGAGTACCGACCTCATCTGCCTCATTT
TCTACAGCATTTCTTTTTTGAGATAAATGTTCAATTCCACGTGTTTCCTC
ATCGATATAATCACTAACTTTCATTAACTTCTCCTTCAAATTTTTAATGT
CTACAGATTCTTCTTCTATCTCCTTTTCGAGGTTTGTTCTTTTCTCTTTT
AGATTGGCAATCAAACCTCCAACATAATCAATAGCCTCTTCTAGCTTTGC
TCGTTTGTTCATCAATGATGAAATACCGATATCAGAATCTGATTGAGCCA
TTTCTTGAGGTGGTTCAGGCATGGATTCGGCTGGTCTTTCTTCCATCATT
TCGCCACCTTCGTCTTCTTTGGAAGAACCTAATAATCCAGTCACGAATTA
ACTTCATTTTCCTCAAATAAAAAGATGAAAGAACGAATTTTACACACATT
TTACACACACGAAAAAATACAATTTTCCGCCCCCGCCACCAAAATTGCCA
TTTTTAGTTGATTTTTAGCCGTTTCAAAGCTGTTCCGCTATGCGTTCCTA
TATGAAATTTCAAAATGTCCCTCATAAAGCTGGGGTTCGTATACTAGAGC
ATGTCAAAACAACAATACAGATCCGAAATGGGAATAATGGGAGACATCTT
AGATGTTACCATGAATGGAGGCCAGCAAGGCGTTATTGTGTCTGCAATCT
CCAGAAGAGCAAACCTATCTCACTATGCCGTTCTTGATAAATGTGAAAAA
CTCATCAATGCAGGCTTAGTTGAAACAAGACGAGACGATAGAAACCGCAA
ATTCATGATAACTGAAAAAGGTCTAAAATTCTTTGATGAATTCAAAAACT
TCCAAAATCTCCTAGAATCTATGAATCTGAGGTATTAGAAAATGAACCAA
GAGTCAGTGTACTGTGGTTGGTTGGAAGATTCCAAGAATGATGGAATGCT
TTTAAGCCCAACAGATGCCCTGATTTTGATGGCACGTGTACACGTAGCAG
CTTTCGTCCTAATTCTGCTGGCTATGTCTGTACCGCTACAGCACTCTTTT
GGCTCTACTCGAACCCTCGATTTCTTTCTTTTTCCTGATGGATCGACACA
TGTTACTTATTCTTTAGACTCTGATCCGCTTCTTCCTGATACTGAGGTCT
CACTTTACGGTGATTCTCTTGAAAATCTTGTGGCAGAAGATGAAAATGGT
TTTCTTTTGTCCACACAATCTGAAAAAAACATTTTACAAGTTGAGACTCT
TGGGTCTTCAAACATTCTGATTAATTATGACACATACTCGTTAATTTCAA
AAGATGGAAAAATTTGGTCATTTGAGATAGATTCTCCTGTTGAATTCAAT
GTGGTAATGCCGGAAAACTCTGTCATAGTAGGAATGTCAACATTTCCTAT
TGATATGAATGTGGATTCTGATAGAACCAAAATTTTACTTCCTAGCGGTC
CTGCTGAAATTACATATTTCTTGGCAGTAGCAGAATCATCCCAGGTTTTG
CCTCCTGAAGAAACTCCTGTAACAGCAGATAATGATAACTCTATGATGTA
TGTGGCAGGTGGAGCCGCTGTAGCAATCGCTGCAATCGCTGCAATTGCAA
TAAAGATGAAAAACAAACCAAAACAAATCGTTTCTGCTCCACAAACTACT
GTAGTTGCAGAGAGGAACGAGCCATTCAATATTGAAAAGGTCCTAGAAAT
GCCAGATCTTAGAGAAGATGACAAAGACATAATCAAATTTATTCATGAAA
ATGGTGGTAGCGCACTAGAAAGTGATCTTAGAAAAAAATTCCTTTTACCT
AGAACAACAATGTGGAGAGCAGTAAAAAGACTCGAAAGACATGAATTAAT
TGAAATCACTAAAAAAGACCAACAAAACCTCATAAAATTGACAAACGTGG
AGACTGACAAAAATGAATAAAATTTATGGAATTCTTGCAATCTTTGCTTT
TGCTGGTCTTTTGTTGCCAACATCAGCTATGCAAGTGGATGCTTCATCTG
ATTTAGATTACATGTTAAAAATTGCTGAAAAGGCAAAACGCTACATAAAA
CACAACATCGATGAAATGGAAAATAACAATACCCAGGATTGGAAAAACAG
ACAGGTAGTTCTTGAGATATATGACAAAAGTGCTTATGAGATTGATCAAT
TAGAAGCTGCAATCAAAGAAGGAGATGTAAAATCTGCAAGAGAACATTTC
ATTTCTTCAATGAGTAAAATCAAACAAATCAGTCAGATGCTAAATCAAAT
CGCTGAAACTAAAGCACAAGACGCATCATTACCTGATCATTCTCAAATCA
TCAAACGATACGAGATGAATTTACAAAGACTCCAGCAAATTTCTGATAAG
ATTGGAGCAGATATTGACTTTTCAGAAATGAAAAATCTTCTAACACTTGC
CAAACAGAATAATCAACAAGGTCAAAGTGATAAAGCAAAACAAACTATTG
ATCAGATTGCTTTGAAAGGATTAGAAATTTACAAAAACCTTCAGACAGTA
AATGAGAAAAATAAAATAATTCGTGCACAAGCATTAGCTGAAAAATATGT
TGACAGAATCAATACGTTGATTGTTCAGGCTAAAACCTCTGGCTTGCTAG
ATTATGTGAAAATGTTGGAAAACTCAAAAATCCAACTAATCTCCTCAAAC
TCTACATCTCAAATCACAAAACAGATTAGAATAGTCATCACAATACACAA
TGATATCGAAGAAATCAACAGAAATAACTTGCAACAAATTGATGTTGATC
AAATACAATTATCTCAAACACAAAGAATTACATCGGAACTCTCCCAATTT
GAGACTAGAGCAAAGCTACTTCATTCTGATGTAAAAGGAAGTAACGCTGC
ATTGTATTATGTAGAAAAAGCGATTGCCATTATTGACAATGTACGAAACA
ATCTAGATGATTCTGAACGAAAAATTAATTCAAAATTGCAGTTAATAGAC
GAACTCCTAACAAAAGCAGAAAAACTTGTACAAGAGTCAACATAAACTTC
ATATAGATTTCAATCTCGTTTTTCATTATGACTTCAAAAGCAATCATCCT
TTGTGTTGGATTACCAATGGTGATTTTTGGGGCATTCATAGCACTAGCCA
TAGCACCACTTGCTGTAGGGGTAGAATCAACAATTGAGTTTGTTGGAAGC
CTAATTGGAATATTGGGTGTTGTCTTTATGATCTCAGGTATGTTCTACAA
GAAAGAAATAGTTGTTCAAGAATAATCGTGCGTAAATAATCCACATCCTT
TAAAATAACCTTTGAAATCAATTAAGATCACATGGATAAAGAACGTGTAA
AAAAACTCGTACGTGAATTAATCATTGAAATCGGCGAGGATCCTACTAGA
GAAGGTCTAAAGGACACTCCTAGAAGAATCGCAGACGCATATACTGAAAT
CTTTTCCGGATATGACTCTGATTCTGAATTGTCTGTTCAATTTTCAGAAG
ACTCTGAGATGGTAGTTGCAAAAAATATTCAATTCTATTCAATGTGTGAA
CATCACATGTTACCATTTTACGGAACAATACAAATTGCATATATCCCAAA
TGGTCGTGTCTTTGGAATATCTAAACTAGTTAGAGTTGTAGAAAAATTCT
CAAAGAGATTACAAATTCAAGAAAGAATTACAAAAAATGTTGCAGATGAG
ATTTATGCTCAGGGTGTTAAAGGAGTAGCAGTAATGGCAGAAGGTGAGCA
CCTCTGTATGAAAATGAGAGGCGTCAGAAATGATGCTCAAATGACATCTT
CAGCATTTAGAGGGGTATTTGAGGATCAAAAAACCAAAGAAGAGCTACTC
AAAGCCATTCAAAACAAGTAAGATCCTATCAAAAATTAAATAATCCCCTA
ATTAGAAAATCATTATGCCTGCACGAAATAACATACATGTTCCAAGTGAA
TCATGGCCATTTTTTAGTTGGTTTGTTATTGAATTTGCAATAGTTATCGC
AGTTGCAGTAGTTATCTCATGGCAAGTTAACCCATTCTTTGAAGACTCTG
TAGTAATGTATGGTTGGGAGTGTGAACAAACATCACAAATAACTGACTGT
ACTATGAGTGATGAGCCAGAAATGCAGCAAACAGCACTAAACTGGATATT
CTGGGGAATTGTAGGTATGGTATTTGCAGCATGGTATCTTGGTGCTCGTA
GATTTGTTTTGAAAAGAAGAATTCTCTAATCTTATTTCAAATATTTGGTT
TTATCTTCAATCTTTGCTTTTGCAAATGCAATCTTTCTATTATTACAGGA
TTCACATTTTCCACATTGCACCTTGCCGCTAAGATAACAGCTCCAAGTTT
TGAAAATCTCATTTCCTAATTCCTTGTAGCCTTTTTTTATTAAATCACTT
TTTGAAATGTTCTCTGAATATGGCGACCAAATTTTGATTTCTTTTCTTAT
TTTATTTTTAATTCCGTCGTATTCGCCTTGGTTTAGGGCAGTCTGAATTT
TTCTAGTAAATTCTGGTCGGCAGTCTGGATATTTTGTATCTCCTTTTTGT
GCTCCATATGCAACTAGTTCTGCATTTAGGGTAAATGCCCATGCTGTGGC
AATTGAGAGAAAAATTGCATTTCTGATTGGAACCACGATGGAATATTCAA
AGGTACTAGGCATCTTTTTCTTTGTACTGGTTAGGACATTGCTGTCTCCA
TACAATTCCTTCATGAAACCAATATCGAGAATTTTGTGCTCCTTTAGTTT
TAGTAACTTTGCTATACGCTTTGCAGCCTTTATCTCCTCTGATGCTCTCT
GGCCATACGCAAAAGTAATTCCATACAACTGGTACCCTTTCTTCAAATAA
GATACCATGCATGCTGAGTCTAAACCCCCGCTTAGAATAATAACTGCTTT
TTTCATTTTCTATCTTTTGATTATTGGACCTTTGCTTGGTTTACAAATAA
AAACCTCTGATTTCTTTTTTGCAGCTTTGAATCCTCTTTTCATTGCATTA
GAAATTTTCTTTGCATCATGTTTTTTATCTGTAAATGCTATTACCGATGG
TCCTGCACCGCTAATTGTAACTCCGTATGCCCCAGCAGCTATTGCATTTT
TTTTCACTTTATCAAATCCAGGAATCATGTGTTTTCTGGCAGGTTCAACA
ATTACATCTTGTACTGATCTTCCAATCAATTCAGAATTTTTCTCTGAAAA
ACCTGCTACAATAGCTGATGCATTTGAAATATTTTTTACCATATCTGACA
ATGAAACTTTTTTTGGTATAGCACCTCTTGAAACTTTGGTTTTCTTTGCA
GGAACCTTCAATTCTGGTACCGCCACGCACAAAACCAAGTCATTTGGCGG
TTGAATTTTGACTACGTGCAATGGTTTTGTCTTAACTATTACAAATCCAC
CTAACGCTGATGCTGCAACATTATCATAATGTATTGTTCCTGCACTAGCC
TTTTCCCCAATTCCTGCAAATTCAACTAGTTCTGCATCTGTCAATTTCAA
ATTATATAATTTGTTAAGACCTACTGCACATGCAGCAGCTGATGCTGCAC
TACTTCCCATACCAAATCCTGCAGGAACATTTTTTTTAATTTTAATTTCT
ATACCATCTTTTATCTTGAACTTCTTTTTCATTGCAGATACTACTAACCC
CGCAGTATTTTTTGATGGACTAAGAGGAATATTATCTGAACTTACTATGA
CAACTCCCTTTCCTTTCTTTGTTAGAATTACATTATCATATAGCGCATCT
AGTGCCATGCCAAACACATCAAATCCTGGACCTAAATTTGCAGTAGAGCA
AGGGGCACGTACGGTTACTGATTTTGCCATTAATCTTCTATTTCTTCGCC
CAAGTTAATAGTTCTGCTTAATGCGCTTTGCAGATTTACCATTCCATCCC
CTGTTGCATTAGAAACTGGAATCAAATCCTGCTGAAAGTCATTTCTGTTT
ATGCTTGTTAACATATCTGATACTAGAGAAAAAGTATCTCCATTTACTTC
ACTAGCCAAATCTGCCTCTAGCCGTGATTCTGTTCCGGACCAGCTCAAAA
CTTGTTCTAATTTCTCTTCAATCAAATCAGTTTTTGTAATTACATTAACT
GTTGGTAATCCTAATCGTAATCTTATTGATGTTGAAAGTAACATTAGTGA
GACAAAGTTACTTGGGGTTGACACCATTGTTCCGTCAAACAAAAACAAGT
TCATCTTTTCTTCAGCTTCAAAGTTTTGTACAAAAAATGGACCACTCTGT
CTATATGCAAACAATTCAATCTGTCCAGGCGTATCCACAATCAGATAATC
TGGATTAATTGTATCTGCCTCTTTTTGTATATCATCAATTTTTGTGGCAA
TCAAATCATTTGCCATAATCAGTGAACCATTTGATCCCAATTCGTATTGT
TCCATCAGAGAATTGACATCCACATAATCTCTGACATCAATATCTGGTGA
ATATGGCAAGCTGGCAACTCCAGGATCCAAATTTAGTGTAATTGGAAATG
TGGCATTTTTTGCATAATATTCCTTAATTTTTGAAGTCAGTAATGACTTT
CCTGCCCCTGCTGTGCCTGTAACAAAAATAACTTTCAATGGTTCGACAAA
AATTCTTTTTTATTCGCTTATATTTGAATCTCTTAAAACTTGAGCAATGA
ACTGGCGACTAGCAGTAATTCCTGTTACTCTCATTCCAATCATAATAATT
GCAATTCAGTTTGATATTGAAGCCGAGGATGTCTTTGCAATAGGAGTTAT
CCCTTTCACATTGGCCGTAGTCGCAATAATGGCAAAATTAGGATTACAAG
GATTAAAACTTGCTTACATTGCACGAACCTTTCTTGGTCCATTTGATTCC
ATAAAACGATTAACCGCGATGCGTGTTGGTAGTGAGTTTATCAAATTTAC
AACTCCAATGTTTGTTGGAGCCGAGTTTGCAGTTATTTACTATATGACAA
AAAAAGGAATACCAACATCAAAAGCATCTTGGGTCGCATTATTAGATATT
GTAACTGAAGTCTTTGCTGCAGGCGTACTTTCAATTTTAGCAGGAATACT
AGCAATAATGTATGGTGCATACGTTGTTGGTGCAGTAGTTTTAGGAACTG
CTGTTCCAATTACAGGGCTATGGATTGTTTTGTTTTTCTTATCATCAAAG
CGCACATTTACACTTCCAAGAGTAATCTCATTTCTTGCAACTACAATAGG
AAAAGAACGTGGAGAAAAATATGTTAAACAAACCAATGGATGGATTGAAG
AAGTTTGTGTAATGAGTAGAGAAAACCTTCACTCTAGTAAATCCAAAAAA
ACCTTCACTATAGGATTCTTTGTATCAATAGTATCTTGGATGTGCTATGG
AATTTCATTTTTGGTAATTGCAAATGGTGTAGGTTATGCAGTAGAATTTT
TTGATTCAATCATGGCAGTAATGGGTGCTAACGCAATTGCAAATCTTCCA
ATTACCGTAGGTGGTTCTGGATTGGCAGAATTTGGAATAATTGCATATCT
AAATAATTTGGATCCATTCAATTTTTCAGCTGATGTTGACTCATTACAAT
GGAATGCTGTAATTGGTTGGAGAATTGCTACATACTACATACCAATTGCT
GTCACATGGATCTTGTTGGTAAAATTAGCATTAAGTAAAATTAGTAAACC
AAATTCTGCATGAGAAATGGATTTTAAAAATAAAGTTGTTGTAATTACCG
GTGCATCCAGTGGAATTGGTGAGGCAGCAGCTGAACAATTTGCAAAAAGA
GGCGCAAATCTAGTCTTAGTTGCACGAAGAAAAGAGAAATTAGAACAAGT
TGCGCAAAAACTTTCAAAATATTCAATCAAAACTTTGATTCAGGTTTGTG
ATGTATCTGACAAACAACAAGTTAAACAAATGTCTGAAAAAGTAATTGAG
ACATTTTCTAGAATTGATATTTTAGTAAATAATGCAGGATTTGTTATCTA
TGGAAAAGTAGAAGAATTGTCCATTGAAGACATTGAATCTCAAATGCAAA
CAAACTATTTTGGTACAATTAACTGTACAAAACATTTTCTTCCGCATTTT
CTTAAGCAAAATTCTGGTCATATGGTTAATGTGGCATCCGTTGGTGGAAG
CTTTGGGGTACCTGGTATTGCATCTTATTGTGCAACAAAATTTGCAATGT
TGGGGTTTTCTGAGGGCTTACACCATGAACTGCATGGAACTAATGTTGGG
GTAACTGTTGTTAGCCCAATAATGGTTAGAACAAGCCTGTTTGATCATCC
CTCTTTCAAAAATTTCACAAAATTTGCAACCGGAATCTCGTTAAGTGCTG
ATACCGTTGCAAACGCAATAATCAAAGCCTCAGATTCATCTAGATTAGAA
ATTGTTGTTCCATCTTTTGTAAGAATTGGAATATGGTTCAAACAAACATT
CCCATTTTTGATTAATCCTATTATTGGAAATAGATTTAGAAAACAGCTTG
ATAAAAGAGACTCTTAGATGTTTTCGTCTGTAACTATAATTTCTGTTACT
TCATACTGAATAATTTCTTTTAGATTAATTCCTTGTTCTGCAAGATAATC
TACTGTTTGTTTGCTTAGTTTTGCTTTTAGTTCATTCAGTTTGAATTCAC
ACACAACACCTTTCATCAAATCATTCAAGTTAACATCTTTTCCAAGCTTT
AGTCCTTCTAGAATTGTTGTTCCTTGAACCGATTCGTATAACTGTAAATC
AACTTTCTTATCGTCTTCGTTGATATCTAAAATGTAGCCAGAATTTTTCA
TTGATTTTGGCTTACCAAATTTTGGTGACTCTAACTCTTTGTTAATCTCT
TCCGGAATCTCGTCCTTTTTTTTAGCCATTTTTCTTCAAAAACTTATTGT
GCTTCTTTGTCTTTTTTGCTCTTTTGCCACCAATCTAGATAATCGTACTG
TTTATCTGATTTTGTGCTTTCTTTACGAGATAATTTGTATCTAATATCAC
TAACCTGTTCTCTTGTAGCATAGAGACCACATCTCTTACAAATGAAGTGT
TTTGTTGCAGGGTCTAGTTTCATAACAAATCCCATACTCTCAGAATCAAT
TTCATCTTCTAGTTCTCGATATGGTGGTGCTCTAAATTCATAACCTTCTT
CTTGCTCTTCAGCCTTGAAATCTGCCTCTAGCTGTTTCTTTCTTTTTGCT
ATTTCTCTACTTACACACTCAGGACAGTTTACCAATATCGACTTTCTTCT
ATTTTTACATAAGAGTGTTGCCACATTTTTTGGATCAGAAAAATGACTGA
TGCGCGGATTAACTCTTCATCCCTTGCGGTCAGTTCGCCCATCGACAAAC
CGCGCACCAGTACGCTGATTAATTTCTAAAAGATGCTATTATTTTTTTTC
TTCTAAAATTTCTGATACAATCTTTGTTGTATTACTGACTCCATTACCAT
TGAAATTTCTTGAAAATCCTTTAACCGAATCAACATATTCCTCATAATTT
TCATGCATTTGTCTTACCGCCTCTACTATTTGCCCTCTGTTTTGAGCAAA
TAATCCCAGTTTCTTTTCTTTTACCCATTCAATCTGATTCGTATGTTCAT
CATAAATTGGGATTCCGATTATTGGTTTTGCATGACCGCCTAAAATTTCC
CCCATTACTGTATGAGAACCATTTACTACAGCATACTTGCATAGATCCAA
AACAGTTCCTTTTTCTTGTTCAGAGAGAAATCCCTTGTCAATCTGAATCC
AATCAACTTTTTTCTCATATGCTTCTGATATTGAATATTCATTACCATCC
TTACCTAAAACTCGATCAATACTTTCATCATTCATTGCATGAGAAATTAT
TCTTTTTTCATTTTTCATCTCAGGTTGATGAAATGCTTCTTCATATCTTT
CCCCCGTTCCATCATTAGTTGATTTATTTCCAGTTCTCATCCAATAACCA
TAAACAGAATCTGAAACTAATTTTTCTAAATCACTCTTTTCACTCTTTTC
AATTTTTTTGCTATTTGTAAAATGTCCGACATAGACTACTTTTTCTTGAA
TATCTTTTGTAAAATTTAGATTATATTCGCACATTGTGTATGGTGGTTCT
GAATCTGCAACTAAAATTTTAGATGCTTTGGAGATTTGTTTTGCAACAAA
CTCTAATGCTGGTTTAAAATATATTCTTGATTTCCATAATTTCGGCTTAA
ATTGATTTGTTACAAATAAACTTGTGATATTTCTTCGTTCAGCCAAAACG
TTTGAACCCATATCTCCATCATTAATTACTAAATCAAATCCAATTTTGTT
GTAAAGTTTACCCTCATCTTTAAGATAGCTTGAAATTTGTGTTACTAGGG
GTTCATTACCCTCTACAGGCAATAAAAAATTCCATAAAGATTTTCTTAAA
CTTGGCCCAAACTTACCATCTATTGGTGTAGGCATCAAAACTTCATGAAT
ATTCTGTTTTTCATCAGGAAATTTGTCTAATAATTTTTGATAGATATCGC
CTTTACTAAAATAATGAAACTCGTTATCTCCTAATTCTTTTAATTTTTCA
TTCAATCTCATCATTCGAGAATAATGTCCATTTCCCCATGGATAGATGAA
TTGTCCAATTTTTGCCATATCTCTCACCCAAAATTCCTGCTTAAATTCTC
AGTGTTCAATTTCTAAAGAGTCTAAAATTGTATGAACATTATTTGGTCCT
AGTTTAACTTTGATTATTTTTTTCACTGTTTTTTCATTGTTCTTTAATTT
TGATTTAGATTTTGTCAAATTACTCTTTAGAAATTTTTCAATTTTTGGAA
CATACTTTTCCATTCCAATTTCTTTTGCATTTTTCATTATCTCTGAATCA
ATTCCAGATAATGAAATGTGTGGAATTATTCCTGCACTAAAAATTCTCTT
TTGTAATGTTTCAATATATGTAGATGGAAAAATTAGTGGTGAAGTAGCAA
GTGAAATATGAGAAATTTGTTTCTCCTTTGCAGATTTTATCAAAATATTA
GTAATTAGAGAGTTTTTTGATAATACATCTTCTGATTTTTTTCCAAATTT
TGATATTTTATGAAATTCTAATTCTACTTCAGATTTTAACATTCTAGGAA
GTATTTTATCAACAATTTTCACTAAATGAATTACATCTTCACGTGTTTCG
TAACAAATCACGAGTTTTGTCTCAAATCCTTGTTTAATGGTTTCAAGACA
ATTAACCGCTGAAAACTCATCTGTTACACAACAGATTGATTTTTGTGGTT
GTGAATTGTTTACTGTTCCTCCTAATCCTTCGTCTACAAAAATGCAGACA
TATGCATTTGTTTTTGTAACATAGATTTGTAACAATTTATCATGCTTTGA
TTCTGTACCTGGTTTTGCAGAAATTTTTTGATTTTTTTGTATTAGTGTTG
ATGTAGATGCTAATTCTAAATCTTTTATGACAAATCCTTTTGGGTTTCCA
TCTGCCTTAACATAAAATTTTTCACCTTTTAAAAGAAGATTAGAACTAAT
TTCTCCAACTTCTGAAACTATTGTTTTAAAATTACTTTTAATTTTTTTAG
CTATTGCTATTTTTTTTATTCCAAATAATAATGCAATTGCACTAGATACA
AAGACTGGGTCATCTGCTTGAATACAAATTAGAAAATCATCTCTAGTAAT
CTTTGCAAATTTTAATTTTTTAATTTTTAAAATCTTTTTAATATTCTCTA
TTAATTGATTAATTTTATTTTCGGCAAATAATGATGGGTAAACAACTACC
AGCGTATCTTCTGTCATCTAATTTAGTATTTTTAAGGAGTTTATATTTTA
CAATATCTCTTAACTTGAGCTAATTTTGATATAATTATAATACTTGATTA
GATAATCAGGTTTATGGGAAAATTCACTCAACAAGAGCTAGATGAAGCAA
ACAAAACTCTGTCTACGCCTGAGGATTGTTTGAAATGGGCATTTGATAAT
CTTCATCCAAAATTAGCAAAGGCATCAAGTTTTGGTGCAGAGGATGCAGC
AATTATTGATATGATGTTTAAAATTAATTCTGATTCCAGATTGTTTACAC
TTGAAACAGGAAGATTGCCTAAAGAAACTTTTGATGCAATTGAACAAGTT
GAACAACGTTACAATACAAAAATTGAAAAGTTGTATCCTGATCCAAATGA
AGTTGAAAAAATGATTGAAGAAAAAGGCTTGAACTGTTTCTATGATAGTA
TTGAAAATAGAAAACTTTGTTGTGGTATTAGAAAAGTTCACCCAATGAAC
AAAATGCTTGCAACACTTGATGGTTGGATTACCGGTCTTAGAAATGATCA
AAACCAGAATCGTTCTGGTGCTAGCATGCTCGAAATTGATGAAATGCATG
GAAATATTGTAAAGGTTAATCCACTTGTTAACTGGACCTTTGACGAAACA
TGGGATTATGTAAAATCAAATAATTGTCCGTATAACAAATTACTCGATCA
GGGCTATCCTAGTATTGGTTGTGAACCATGTACTAGACCGATAAAGATCG
GTGAAGACATACGTGCAGGTCGTTGGTGGTGGGAAAATGACACAAACAAA
GAGTGTGGTCTTCATATGAACCACGACAATTAAATTAATCATACAAAACC
GATTCATATTGATTAATGCACACGGTGGAAAATTAGTAAATAGAGTAAAG
GATGTTGATCCATCCGGACTAATCTCAGTTGATATATCTGCAGATTTAGC
AAATGATGTAGAAAATATTGCAGATGGAATTTTTTCTCCACTAGAGGGAT
TTCTAAACCAACAAGATTTTGAATCTGTTATCTCAAAAGGAAGACTCGCA
AATGGTACTGCATGGACTATGCCAACTGTTTTGGATGTTGATGAAGAAAC
TGGAAAAAAAATGAAAGATGCTGGAGATGTATTACTAAAAAATCCTGACG
GAACAGGAATTGCTGTATTACATGTAGAAGATGTTTACTCTTACGATAAA
CAAGCTACAATGAATGGAGTCTATGGCACAAATGATGACTCACATCCTGG
TGTATCCAAAACAAATTCAATGAAAGATTTCCTTGTTGGTGGTAAAATTG
ATTATATTCAAAGACAAAATGAGACTGAAATTAGAAAACATAGAATGACT
CCTACACAAACAAGAGAGTTATTTGAAAAAGCAGGTTGGAAAACAATTGT
TGCATTTCAAACTAGAAACCCTCCACATGTAGCGCATGAAATGTTGCAAA
AAACTGCAATCACAACACGCGATGGTGTTTTTGTAAATCCACTTATTGGA
AAGAAAAAGTCTGGTGATTTTAAAGATGAAATTATTGTTAAAGCATACGA
AGTAATGATTGAAAAGTACTATCCAGAAAACAAATGTCAATTAGCAACAC
TACATACAGAAATGAAGTACGCAGGTCCTAGAGAAGCAATTCATCATGCT
ATTATGCGTCAAAATTATGGATGTACACACATAATCATAGGAAGAGATCA
TGCAGGTGTTGGAAAGTTCTACGATCCATTTGCAGCACACAAAATATTTG
ATGATTATCCAGAACTTGAAATAGAACCAATCTTTTTCCCAGCATTCTTT
TACTGTAAAAAATGTCTTACATTTACAAATCCAAATGTCTGTCCTTGTGA
TCCAGAATATAGAGAACAAATTTCTGGAACAAAAATGCGTGAGATGATTA
ACAATGGTGAATCTCCATCAGAATTCATCTTAAGACCTGAAGTTGCTGAA
GTAATCATTAACTATGACAAACCATTTGTTGAATAGCTTTTTATCAAGAT
CTGAAAAATCTAGCTCATGAAATACAAAATTACAATAATCTTTTTTGCCT
CTATGATGGTCTTTCCTGCATTTGGACAATGGGAAACACCAAACGACTCG
CTTTCTATTGCAAAATTTGACATTAATTGGGATGAATTCAATATTCCTGC
ACGAGATGCAGAAATAATTCCGTTTGATGAAATTCACGCAACTACATGGC
AAGTAAATTTACAAAATAAAATACTCTATGGTAATCCTGATGGGGTTGCA
GTAGTAAGATTGTATGATGCAAATATTGAAGATAAATTCATAGAAATAGG
AATGGGTGCAATTCCTGATAGACCGTTTTGGGTTGCACTTCAACTTCCTG
AAGAAGGTTATGTTGTAGTTCATGACAAACTTGAAAGAGGTTGGCCTGGA
AATGGAAAAGTTATCTTGGCGTATTCTGATCCTGCAGGATTGACAATCAA
TAATGGAGAAAGAATTGTAATTACAAATCTAGATGTAGAGGGATTTGCAA
TAAAATCATATTCTGTTTGGGGTTTGAAAGGTTCACAGGATCCACCTGCT
ACTGTTTCAGGATTTCTAAATCTTGAGGTGCTTTCAGGTGATCCAAAAGA
AGGTCCATTGCACATGTTCCCATTTTATGTAGTTGGTGCGCTTGGATGTG
TAGTTGCATTTTTACTATTTACTAAGAAGCGGAATTAGTTTTGTAATATT
TACAACCATTTCTAATCTTACAAACTTCACACATTGGAGAAATTGGTTTA
CAGATATTTTGACCATACATGACAAAAGTATCATTCACATCAAGCCAGTA
TTTTTTTGGAATTTTTTCCATCAGTGCAAATTCTGTTTCCTCAGGAGTTT
TTGTTTTAACTAATCCCAGTCTATTTGAAATTCTATGAACGTGAATATCA
ACTGGAATAGCAGGAATTTCATACGCATAAACTAAAACACAGTTTGCAGT
TTTCCTTCCGACACCCGGTAAAGCAACTAATTTTTCTAAATCATCGGGAA
CTTTTCCTTTATACTTTGAATCAATTATTTTTGCTACTTCAATAATTCGC
TCAGCTTTTACATGATAGAATCCTATTGATTTGATAATTTTTTCAACATC
TCTTAACTTTGCTTTTGATAATTGTCGTGCATTTTTGTATACCTTGAACA
AATCTTTTACAATTCTTGTAGTTGACTCATCCTTAGTTCTTGCTGACAAA
ATTGTACCAATCAAAATACTGAATGGCCCATGATCTTCAGCATCATGTAG
ATCTCTTAATGCTGTAATTCTTGGTGGTTTAACAGCATTCATTGTTTTGC
GCATTCCATCTAGAATTTTTTTCATACGTGTTCTACTGTGTACAAGTCTT
ATATCTGTAAAACCTTTGAAATTATCATGGAACTTACCTCTGAAGAAAAA
GACGCATTGAATGGTAAGCATGGTGAAACATTACAGACTGCATATCGAAT
TCTAGTTGCAACTGGAGAAGCAACCGATGCAGAAAAACTAATTCCTATAA
AATGGGCACATCTTTCAGGCGTAAATTACAATACAATTGGTGATTCGGGA
GAACAATTTCTTAGAGAATTAAGTAAAGATGCTCGTGTTAAAGTTAAAGC
AACTGTAAATCCAATGGGAATTGATTTTGATCATATTTCTGAATTTAATC
ATATTGATGATGAATTTGTAAAAAAACAAGCAAGTATCAGAGACTCTTAC
ATACGAATGGGAGTTGAGCCAACCTTTTCTTGCACTCCTTATGATATTTT
TGATCTACCAGAAAAAAATACACAGGTTTCTTTTGCTGAAAGTAATGCTG
CAATCTTTGCAAACTCACTAGGAGGGTTAAAGACAAACAAAGAAAGCGCA
TTTAGTGCATTAGCAAGTGCAATTACTGGCAAATCTCCGTATTCTGATCT
ACGAAAAGAAAACATCGCAACTCCAATGACAATACGTATGAAAATGGATA
ATCCAAGTGAATTAGATTTTGGAATGCTTGGATTTTTTGCAGGAAAGGTT
GGTGATACATCTGTAAATATTTCTGGTGTTTCTCAACCAAACAGACGTAG
CTGTAAGGCGTTGTGTGGTGGTATGGGGACATCCGGTACGTGTGCTAAAT
TCCAGTTTGTGGATAATGAGGATGAAAAATCTGAGAAAGTAGATTTTGGA
AAAGAAGAGATGAATGAAGTATTTGATGAACTAAATACCGCAGAAAAAGG
TGATGTCATCACTCTTGGAAGTCCACAATTAGGATTAGAAGAATTATCCG
ATTTATCGAAGATGTTAAAGGGTAAATCATTTCAAAAACGCTGCATGATT
TTTTGTTCAAGAGCTGTACAGGAACAAGCACGTACACTTGATTACATTAA
TGAAATTGAACGAGCAGGTGGTGAAATTTTGTCTGATTGCTGTACATGTC
TTACTCCATTAATTGATACCAATGAAACTGATGCGGTAACTACTAATTCC
ATAAAAGGTGCATACTACCTGAAAAATTCTACAGGTGTAGATGTAAATCT
AAAACCATTATCAAAAATTATTGAGGATGAAACCAAATGAGTAAGGTAAT
TGTTCAAGGAAACGCACAAGGAAAAGTTCTCAAATCAACTAATCCAATTA
ATTTTCTTGGTGCAGTTGATAAAAAAACAGGAATTATTCGTGATAAAAAA
TATGATATTTTTGAAAAATCAATGAAGGATACAGTACTTGTTTTTCCACA
TGGAATTGGAAGTAGTGTTGGTGCATACACAATTTATTCTCTTAAATCTA
ATCAATCTGCACCTATTGCAATGATTTGTACAAAAGCTGATCTAACTGTT
GCATCTGGTTGTGCACTCGCAAATATACCGATGATTGTAGTTTCTAATGA
AGAATTTGATTCTATACAAGATGGTAATCAAATTACTATTGATACAAAGT
CTGAAAAAATTTTCAATTAACCAGTTTCAGTAACCTTGCTTGAACCAGTT
GGTAACGCTCTAACATAATCATCAATCAGAAATATTTTCTTAAAATTATC
ATTAACTTTATCAAATTCAGCTCTAATCTTTTTTGCAACATCAGACATTG
TTGATCCACCAGGTTCGATCACAGCATAACATAGACATTTTTTCTTAATT
GGTTCAGGTGGGCCACAAACTAGCAAGTAATCTTCATCTTGCTTAAAAAT
TCCAACTGCAAGTTTTAATGATGAAACTTTGATAAAATTTCTTGTACCGT
TAATCATGAACGCACCTTTGGCCATTGACTGGCCTGTAGGTGCACCCTTT
TTCACCTGATCTGGGTTAACCCAAAAACTACTCATTCCATACGCAGATAT
CTGCCATGCACGACTGAAACAAACCGTAGCATGTGCAACCTCCTCTAAAC
TCAGTGGTAGTAATTCCTCATCCTCTCCTTTTAGTAAAAAGAAGGGTGAA
CCATGAACCTCTGCATGAAAGACCTTGTCATTTTTTTCTAAATATTTTCT
AATTATTGCACTGTTTGATGAGCTATCTCTTCCTCCAACTGCCAAAACCT
CATCTGATGTGTAAAACCACCTGTATCTTTCGAACCAACTCTTCTTCCTT
ACCTCTTTGAATCCAACTGCTCCTTTTGCAATTTCTCCTTTTTCGATTGT
TTTTTCTAATTTAGATTCTGTTTTCTTCATCAATTTTTCAATTGATTTTA
CCGCACCCTTTTGTTTCTTTGATTCATCAAATAATTTTGAAGCAATAGTT
GGAAGAGATGAGTCAGGGTCTATCTGAATTTTTGATTCATTAATTTTCAT
GTAAGGGACACCTTTCTCACTAATTATTTCTGCATTTTTTTCTTTTAGTG
AGTTTGTAATCATTTCATTTCGTATGTCATGTTGTCCTGCAGATGTCATT
GTAAATAGTAAATTCGCTACTTCTGCTATTGTTTTTGATTTTTCTAGCAC
AACATTGATTGCATTTTTTTGCTCAGTTAGTGTTTTTTCTAATGATTCTA
TTTTTTTATCAGCAGGACTACTGAATAGTGACTTTCCTTTTTCTAAAATT
TCTTCTGTAAATACAATATCTAATCCCTCGTTAAAACTATCAACCTTTTT
TGCATTCAAATTATCATCTGAAAATCTAATTGGGTATGCATCATGTACGT
CATCTTCAATTATAACAGATGGATCATGTGGGCCTTGTGTTACTTTTGAA
AGAGTTGATGTAATTATTTCATACAATGCTTCAAATTCTTCATTTGTAAC
TTCATTGCTTGGTTTTTTTGGATCAATTCCTGATAATCTAATAATTTCTT
CAACATATTTTTTGGGTAATCCTAATCCTCTACCTATGGTTTTTCCAATT
CCACTAGTAGAAAATAATTCTCTAAATGATTCTTTTGTTAAATTTAAAAC
ATCTACTCCGTCTTCTGGTGGTGGTGCATATTCTAATCCTACACGAAGTT
GTCTGTGTCTTACGTCTATTGAATGCAAAAGTGCTAAAATTTTTCTTTCT
TCATTACATAAAATGATATTTCCATCTCCAAAAAATTCTACAATTAAAGT
AAATTCTTTTTCAAAGTTTGTAAATGTGAAATAAGCAATTCTTTCTGTTC
CAATTTGTTCAATTTTTGTTAATTTTGCTCGTAAAAGATCGCTACGTAAT
CGCCTTAACATCTTGTTTGGTTCAATTGGTTCAATTTTTTTATCTGTAAT
CCACATTCCTATGCTTGATACCATTAACATGATATCTGGTTTTGTTGGAT
GATGTAACTTGAATAACAGACTATTTCGATTTATTCCCCAAATGTTACTT
GCATAGTATCCACTAGTCTTTTCTCCTATGTCTTTTACAAGATATACTAA
TTCAATTCCCGCAAGAGTCATGGTATTGTACTTTTGTCTGGAAATTATAC
TCTTACTATTGCCTAGTGACTGCCAAAGATTTTAAACGAGGCATTTCTGA
GTCAACTCAAGAATTCAAATGGCAAAGTTCAAGAAAAAGAAATTTAGAGC
AGAAAAATCAAATTCTGAAGACGAAAATAAGGATCTTCCAGAAATTGAAG
CAACTGAAGACGAAAAAAAAGAAATTGCCAAATGGACATCAAACCCTGAT
GACGCACCAGAAACCACTGACGCACCAGAAACCACTGACGCACCAGAATC
AGAATCAAAACCTGATCCTACTGATGATCCTATAGACAAATCTGCAACAA
AAAAACTAACTGATAGATTATTTTGGTTACGACTTGCAACTGCAATTGCA
GGTGGTGTGATTGCTACATTTGCATTTGAAGATATTGTTGATGTGGAAGA
AAAACGTTGGACATCAATTGGTTTTATGATAATGTTGTTTATCGCAACCG
CAATAGTTGCCAAATCTTGGAAAATTAAAATTGCAAACAGGAAAAAATAT
GTTACAACAGGAATTGGTAGTTTTGTATTCATGTATTTGTTCGTCTGGAT
ATTTAGTTACACGTTAGTTAATGCTGGTACAAGCCAATCAATGATTCCTG
GTATTTAATAAAAAATGTGGAAATCAAAAACTCCTGGTATTCCAGATGAA
GAATTTGAGAGAACTGAATCTGTTCCAATCACTAAAGAAGAAATCCGTGC
TATACAAATCAGTAAAGGTAGATTATCTGCAGGGCAAACTGTTTTAGACA
TTGGTTGTGGTAGTGGTTCTGTAACTGTTGAGGCTGCTATTCAAGTTGAA
GAGTCAGGAAAAGTAATTGGTGTTGATATTGATCCAAATGCAATTGAATT
AACAAAAAAGAATCTTGAAAAATTTGGAATATCAAATTATACACTAGTTG
AAGGAAATGCCAAAGAAAAAATTTCTGAACTACCACAAGCAGACACTATT
TTCATAGGTGGAACTGGTGGTGATACAAAAGATATTGTTGAATTATGTCA
AGATAAAGTCCAATCTGGTGGAAGAATAGTAATTGGTGTTATTTTGATTG
AAACACTTTATTCTGTATTACAAACAATTGAAAAATTAGATTTTGAATCA
ATTGATATTACTCAAATCACAATAGGAAAAAGCAGGAAAACAAAAACAGG
CACAATGATGCTTGCACGAAACCCAGTTACTGTCATTTCTGCAACAAAAA
AATAATCTAGCTTTTTAATTGGGAACAAAATTATCTTTCTTATGTCTCAA
TTAACCGGAATTGGAGTAGGTCCTGGCGATCCAGATTTGCTTACTGTAAA
AGCCGTTAAAGCAATACAAAATGCCGATACCATAATGTGTCCCGCATCAA
AAGAAGACAGACCTAGTATTGCATTATCTGTGGTTGATTCATTAATTGAT
AAATCAAAAAATCAAGAAATTGTAAAACTAATTTTCCCAATGACTAAAGA
CAAAGATATTCTTGAAGCACACTGGAAAGAAAACTCAAAAATTATGGCAG
AAAAAGTTTTGTCAGGAAAAAATGTTGTATATCTAACAGTTGGCGATCCT
TATCTTTACAGTACTTGGATCTACATGCACAGAGAAATTAGTCAAAATCA
TCCTGAAATGAAAATTAATGTTATACCCGGAATTGTTTCTATGTTTACAT
TTGCATCAAAGGTTGGTGTAAGTATTGCAGAAGGTGCAGAAAAAGTTTCA
ATCATTCCATCATGCTATGATCTTAGTTCTGTCAAAGAAATTGCAAAAAA
TTCTGAAGTACTGGTATTTCTTAAAGATGGTCGATATTTTGATCAAGTAA
TTGAACTAGTTCGGGAATCTGGATTCCCTGATGATTCTATATTTGCAATT
GGACAAGATTTAGGAACAGACAAAGAAATCATTCGAAAATTAAGATTAGG
TGACGTAAATGATGATACTCTTACTACAAAATACTTCTCAATTTTGGTGA
TAAAGCGTGTCTAAGGTCTATTTTGTTGGTTGTGGTCCAGGTGACCCCGA
ATTAATTACAGTAAAGGCAAAAAAGCTTGTTCAAAAGGCAGACATTATAG
TTTATTCGGGCTCATTAATTCCCCCTGAGATTTTAAAATATAATAAAAAA
GGCAAAAAACATGATGCCGCAAAACTCGTACGTGAAGAAATTCTTGATTT
ACTTTTAAAAAATTCCCAAAAAGGTAAAACCGTAATTAGATTACATGATG
GAGATCCTGCTGTATATGGCGCAATTAGAGAACAAATTGATAATTTAGAA
AAAGAAGGTGTAGAATCAATTGTTGTTCCAGGAGTTACATCATTTCTAGC
ATCAGCTGCTGCACTTGGAACACAACTAACTCTACCTGGAATTACACAAA
CAATGATCATTACACGTGCTGAATCAAGAACTAAAGTTCCTAAAAGAGAA
AAAATTTCTGAACTTGCAAAACATCAAGCAACTTTAATTTTTTATCTCAG
TGTTCATCTTCTGAATAAAATTTCAAAAGAAGCAATTGAAGGTGGATACA
AAAAATCTACACCTGTTGCTGTAGTCTACAAAGCAAGCAGAAAAGATCAA
AAAATAATTCTTGGAACACTTACAGATATTGCAAAAAAAGTTAGAGATGA
AAAAATTAGAATGACTGCAATTGTCATTATAGGCGATGTAATAAAACCAA
AATCATATGAATATTCTAAATTATATGATAAAACATTCTCACATGGTTTT
AGAAAAGCAAAAAAAACTAAGAAAAAAGAGTGACTTTATTAGAAATCCCC
ATATTTTTGAGGTTTCTTTGTAGTGCCTTTGGACTTTTTGTTGTATAAAT
TGTTAAAGAATTATTTTTAGAGGCCTGTTGTTTCAATCTTGAAATCTTCA
TTGCTACATCATCTGCTGGGTCTAAAAATTCTATTCCACGAAAAATTTTC
TTCAAGAATGGTGAAAGAAACGGAAGATGTGTACTTGATAGTGTAGCAAT
CTTAATGTTATTTTCTTTAAATTCATCTTTTAGTACTTTTGATATTGTTT
TAACACAATTCTTTTCGTTAGTTAAAAATTTTCCAGTTTCTACCAATTCA
ACTAATTCTGAACAATTGATTTTCAAAACATCTTCTAAATTATTGAATTC
TGATATGTAATTTTCTAACTCTTTACTTTTAGCAACAATTTCTGTTGTAA
GTATTGCAACATTACTTGCCTTCTGAATTTTTTCAAGTGGAGGTAAAACT
GTAATCACATTATCTGGTAATTTTTCTCTAAAAAGTAATGATGGTGTATT
TGATGCAAGCACTATCACATCCGGATTAAATCTTTCAGAAATTTTTTGAA
TTGTATCTGTGATAATTTTGTATAATTGGGATTTTGTCTTTTTTCCATAC
GGAAAATTTTTTTTATCTGCCAAATAGATGATATCTGCTTTTGTCCTTTT
CTGAATTGCCTTAATTATCGATAAAGAACCTAATCCGGAGTCAAAAACAA
CAATTTTCATCTTCATTCATGTGTAATTAGTTAGCTAAATTTAGTCTAGT
GTTGATCTTATTCCACACTTCTAATTAAGAGCAATTTTTTTGAGACTACA
CATGCCATCCTTCCATAAAGCATGGGCACGCCAGGATACAGCTGGTATGA
CTGACAAGTTTCGTGATACCTTGAAACCTCAAGGAGCATTGAAACCACGT
ATTCAGAACGCTGTTAACAAATTACAGGCACAAACTTCTAAGATGGACAC
TATGTTGGGAAAACTCGAACAACGAGATCAACAATTATTCCAACGTGTCG
TCACAGCAGTTCAAAATCATGATAAAAGTGCAAGCACTGTTTTATCAAAT
GAACTCGCAGAAGTTAGAAAAGTAAAGAAAATGCTTGGCGGTGCAAGAAT
GTCCTTGGAACAAGTTCAATTAAGACTTTCAACAATTCATGACCTCGGTG
ATGCAATGGTTGCAATTGGACCTGCAATGGGTACAATGAAGAGCCTACAA
TCATCATTAGGTAAATTCATGCCAGAAGCAGATTCAGAATTGAACGCAAT
GACCCAGACATTAAACGGACTTATGGTCGACTCGATCTCCGGTGATTCAT
TTAACATGGAATCCGATGCATCTAGTGAAGAAACAAACGCAATTCTTCAA
GAAGCATCCGCAGTTGCAGAGCAACAAATCGGTGAAAAGTTCCCAGGAGT
ACCTTCACTCGAGCTACCAACTCAAGAATATCAACAAACAACAACATCGA
CATCAACTTTTGAGTAGTTAGCTTTCTTCCTTTATTTTCTTCCTATGTAA
CTAATGCACATTGTGATAAACTGCATCATTTCACTACTTCCCATTTTTGA
GCTACCCTCTGTTCTATTTACAAAAACTGTTGGGACCTCTAATCCTTTCA
TGCCTAACTGCTTTAATTGATACAAAACCTCTATCTGAAAGGCAAAACCA
TCTGATCTAATCTTATCAAAATCAATTCTTTCAAGTGTCTTTTTCTTAAA
CATCCTAAAACCACTAGTTGAATCATTGATCTCTATTTTTGCACATGCTT
TAGCTATTGCTCCTGCAACAGAATGAGTTGCTTTTCTTCCTATTCCCCAT
CCTACGATATCAGAACCTTCAACATGTCTACTTGCAATTAGATAATCAAA
ATTTTTTATTTTTTCTAACATATTTGGAATTTCACTTGGCTGATGTGAAT
GATCTGCATCCATTTGTACAATTAATTCTGAATCAAGTTTATCCAAAATG
TATCTAAAACCTTCTTTGTATGCTGCTCCCAATCCCATTTTTTTTGCTCT
TTGAATTACCGTAATTTTGTCATATTTTCCACCTAACTCTCTAACAATAT
CTGCCGTACCATCTGGCGAAGAATCATCTATAATTAAAACATCTAATTTC
TCAACTAACTGCTTTATTTTCTCAAATAATTCTTTGATTAAACTAGGAAT
AGTCTCAGCTTCATTATACGTTGGAATTACTATTGCCAGTTTCATAAAAT
TTCACCATTCTCTTAGAAGAAATATCTTATGGATATGCTGTTTCTTTTGC
AAGAATTGACTCTAATTCTGAAATATTGACGCGTTCCTGAGCCATGTCGT
CTCTCCTACGAATGGTAACCGTATTGTCTTCTTTTGTTTGATGGTCTACA
GTTATTGCAAATGGTGCTCCAATCTCGTCTAATCTTCTGTATCTTCGTCC
AATTGCACCTGAATGATCTAAAAATGAATCAAATTTTGTTCTAATTAGAC
GGTAAATCTCATCAGTTTTTTCAGAAAGTCCATCTTTTTTCACCAATGAT
AAAACTCCTACATGTGTTGGAGCTAAATATGGCTTGATTGATAAAACCAT
TCTCTCATTTTCTTTATCTTCTTTTAGTGAATGTTCTAAAATTGTGTAAA
GACTTCTGTCAATGCCCATTGATATTTCAAATACATGTGGCAAAACTTTT
TCATCATTGTCCATAACCTCAAATTTTTCTTTACTTTTCTTTGCGTGACT
TGATAAATCATAATCTGATCTATAGTTACATGCAACAAGTTCTAACCATC
CAATTGTAGTATTTACTTCAAAATCAAATGCAACATCCGCATAGAATGCT
TTTTCTTTTTCTCCAAGCTTTCTGAATCTACTTTTCTCCATATCAATTCC
TGTTTTTTCATAAAATTCTGTTAACAGTCCAAGATAATATGCAACAAACT
TGTTTGGAATAACTCCTTTCTCTACTGCTTCTTTACATGTCATCACTTGA
ATATCATCTGAAATCTGAATTCGTAGTGTAGTATTTTCAATTTCTGAAAA
CTTTTCTAACTCATTTAATTTTCCTGGATTACAAAAAACCTCTATTTCTG
CTTGATAAAACTCTCTTAATCTCAAAAGACTTTGTCTAGGTGCGATCTCA
TTTCGGAAACTCTTTCCTACCTGTGCTATTCCTAAAGGAAGCTTTCCACG
CATAGTTTTGAATAATCTTGGGAAATCAACAAATATTGATTGACATGTTT
CTGGTCTGAGATATGCTTCTTCATCTTCAGGACCAATTCCTACTCTAAAC
ATCATGTTAAATTTTTTTGCAGATTCAAATTCTCCTTTACACTTTGTACA
AACAATATTTTTTTCTTGAATCATTTTATCAAAGTCTTCTAAATCTGCAC
TTTCTGGAATTTCTACATTAGCAATTTCAGAAATTAATTTATCAGCTCTA
AATGTTAACCCACATTTTTTACATTTTATGATTGGATCTGCAAAGTTTCC
AAGATGACCTGATGCCTCAAATACTGACTTTGACATTATCTGTGAACCAT
CAATCTCAAGCATTCTGTCTCTTCGTACTAACTCTCTTCTCCATAATTCA
AGAAACTTGTTTTTTACACTAACACCTGTTGGACCATATTCCCAAAAACC
TGCTTGAGCATCTCCATAAACCTCACAACTTGGAAAGTAAAATGCTCTTT
CCAATGCAAGTTTCATGACACTTTCGTAATTCATGCTAAAACTCTAAAAC
AATCATGGAATAAATGCGTAATTGCTTATGCAAGTGACTTTGCCTTTCGT
ATATTCTCAAAGTCATCTCGTGTATCATCAATTGGTGTTTCTAGAACAAT
TGGAATCTTATTTTTGTTCATGATTTTAACAACTTCGCCCAAGCCTTCAT
TTCCAATTTCTCCTAGTCCGATGTGATTATGTCTATCTAAATTGGAATTT
AATTCTCCTTTGGAATCGTTTAGATGTAGAATTTTCAAATTTTTCAAACC
AACCGCTTCATCAAATTCTTTCATTGTTTTTTTCACTGCAGCTTTTGTTC
TCAAATCATATCCTGCAACAAATGCATGACATGTATCTAAACAAATACCA
AACTTTTTTGCAGGTTTGCACTGTGCAAAAATTTCTGCAAGCTGTTTGAA
ATCAGAGCCAACGGAGTTTTTTTGTCCTGCAGTATTTTCAAGTAAAATCA
TTACGTCTGCTTTTGTCTTTGCAACTTCGTTTAATGCACTTGTAAGTCTC
TTGATTCCATTTTCTTCTCCTGAACCCTTGTGGCTTCCAAGATGTGTAAC
AAGATAAGGAATTCCTAGCTTGTCACATCTCTTCACTTCTTCAATCATTG
ATTTTATTGATTTTTCATATCCTTCGTCTTCTGGTGTTGAAAGATTTGGT
AAGTATGGCATGTGTGCACATGTTGCCATTCTATCAATATCTGATGCATC
AAGTTTTTCTTTGTACGCTTTTGCCTCATCCAAATCCAAATCTTTTGCAA
ACCAACTTCTTGGGCTTCTAGTAAAAACCTGAAATGCTGAACATCCTCTT
TCTACTGCATTGTCTACCCAACTATCCATAGTTCCTGATTTGGAAATATG
TGCACCAATCTGCATGTTTTTTCTAAGATCCGTTATAATTTAAACTAGAG
ATCTACTGAAAATACAAATTTTATAATTGTAATTTTTAAACTAAGTTGGT
GCACTAATGTTATGGTTAATCTTGGAAATGACGAAATTGTAAAGTATCCT
TTTCTTACTGAAGCAGGAAAATATCTAAACGATAAAGGATTCTCACTAGA
ACAATTCGGTTCTGATCCTGATCTAAAAAAAATTGTTGATAATGCATTTG
AAAGAATAATTACTTCATCAGAGGGAAGAATATTCAAATCTGATCCCGCA
TCAAATAATTCTGCATTACCTCTTGAGATATTTTCATTTTTAATTGCAGT
AATTTTGTTAAAGCTCTCTGGAATGAATACTTTGATTCGTCGATTTTCTC
TAGCAGAAGCTCGTCGTGCAGAAAAATTCCTAGAAAAAGATTTGATGAAT
CATCAAGATGCCACAAAGGCTAAACTCTCACTACAGATACTTCAAGAATT
ATTTTCTGTAACTGTAGAAAAAACTGATGAAGAATTTACAATTTTAGTTA
GCGATTATCTAAAACACTCGATCAACTTTCATGAACGTGAATGGAAATTA
ATTAATCGAAAGGTTACAAAAGGAAAAGTTCACCTAACTCCACATGAAAC
CGTAAGACTAGTTAGAAAAGAACTAGACCGACATATCTACACCAAAATTA
ATTCTTCATCAACACCACAAATGATAATTGGTTTTGAAACCTATGTTGAT
AAGCTAAAACAACTTGCAAAAAAATTCGAGGTAAAAACCGTCGAGTCCAA
AGAATTTCCTCCTTGCATTAAACATGCAATAGAAGTTTTAGAAAAAGGAG
AGAACTTGCCTCACTCTGGAAGATTTTTGCTTGCAACATTTCTATTAAAC
AAAGGACAAACGGTGGAACAAATTGCACCATTATTCAAAAATGCACCTGA
TTATAATCCAAAAGTTACAATTTATCAGTTGAATCAACTTTCAGGAACCT
CTGGAACTACTGAATACAAATGTCCTTCATGTGAAAAAGTAAAGAGTAAG
GATCTTTGTTTTCCTGTTCCTGCGTGTGATACAATAATCAATCCACTTCA
GTTTGGGAGAAAACGAGTATGAATGCAAAAGATATTACATTTCTAGAAGA
TACTTTCAAAAAATTTTATTTTGAAAACTTTGATCTTCTACACGTTCCTG
ATGATCCAAATCAAAGAGAATTTGGCTACCAAAAATTTAACGGCGGTATG
AATAGACACATATCACTAAAGTCTGATAAAGAACTTCATCTACTCTTAAT
GCAAAACAAACCTTCTGATGTTTATTGTTCTAATGCACGATACATGTTTC
CAAACCTACCTATGTCTGAAAAAGATTGGCAAAACGCAGAACTAATCTTT
GATATTGATGCAAAGGATCTAAGAAAAGAACATCCTAAAGATAATACAAT
AATCAAATGCTCTGATTGTAATGAAATTTCTCAACTCAATGAATCATGTC
CAAATTGTCAATCAACAAAACTTTCATTCATAACATTAACCTGTAGTGAC
TGCATAAAGTCATCAAAAGATGAAGTACACAAACTAAATCAAATTCTTAC
AGATGATTTAGGCATAAATGAAGATAACATCAAGACATTCTTTTCTGGAA
ACGAAGGCTTTCATATCTATGTACCAAAATCCGAATACGAAAGTGTAGGT
TCCAAAGAAAGAGCTGAAATTTCTGATTACATTATGTTCCGTGGAAGTAT
TCCTGAAACATTTGGATTTAGAAAATTTAACATGAACAAATCATCTCTCC
CAAAATTTGATGATGCAGGATGGAATGGAAGACTTGCAAAACATTTGTAC
GGAACAAAATCAAATCGTTCAAAAATTTCTCAAGAAGTTATTTCAGGAGG
TTATGCTTTATTCCAAAAAAAGCTAGAAGATTTTAGAGATTCAATTGGAA
TAAAGATTGATCCAAATGTAACTCAAGATATTCATAGAATTTTTAGATTG
CCTGGTTCTATAAACAGTAAGAGTGGTCTTACGAAAATTTTCGTAGAGGA
CCTGAAAAAATTTGATCCATACGTAGATGCATGTTTTATTGATGATGAGG
AAATAGAAGTTGCAGCAAATTGTCCGATCGAATTTTCATTAAAAAAGAAA
AAGTTTGGGCCATTTAACAACGAACAAGTGTCTGTTCCAAAGTTTGCAGC
TGTCTATATGATGTGTAAAGGCATAGCATCACGCGTATAATGATAGATTT
TTTGTAATTCTACCAATAAGGTATTAATTAAATGAAAAACGAGTTTATTT
CAACTTGTATAGTGCAAAAAATGAAGATAGCAGTCAACCACCACCAGATG
CTGGTAAATTCATAAAACTTGGTATTATTGCAATAATTGGAATTATCATT
TTTGCACTGGCTGGTAATCAGGCAGTAGTATTGTCAATGAACGTGACAGA
ATTTGCCGACGTCTTTACAAAACCATTAATGTTTTCACTTATTGGTGGTA
TATCTCTCGCAAGTATCGCACTGCTAAGAGTAAATGCCGTAAAAAGATCA
TCAATTTTTTGGTTTTTCATAAATACTGCAATTAACATGATGAACCGCGG
TCCTCAAGACCAGGTTCAACAAACAGTTCCAAACTTTTCAGAATACAAAT
TATCTGGAGGACACTTTGCACTTTGGCAAGTCACAAAAATTCTTCTCTTA
GGTGCATTTTTTGCAAATCTAATGTTTGGATTTGGTTTGTTGTACATGAT
AGAAGGAAATGATTTAGGAGTTGAAAATATCTCAACACTATTCTCACTAC
CATTTGTAACTCCACCAAATGATCCAACCTTTGCAATGGATAATGTCACC
CCAATGATTCCTGCACTTCTAATTGTTGTTCCACCAATTATTGGCGCAAT
TGGGCTTCGTTTGATCCTCTTTGTTGGAATTCATTACATAATCAAAGTTG
TAACGTTATACCTACACGACACAAAGGAAGGAAAGCCACGTTATCTAAAT
TACATGGCTACAATTGAAGCTGTTATCGGAATAGGTATTATCTGGGCTGC
ATTTAACATGTTTTTCACAGACACTATTGACTATAACACGAGATACGCAA
TAGGTGGAACCTTTGTAGTAGGATTTGCACTAATTGCATTTTCAATATTT
GATAGAATGCGTGCACGTGTGCTAACTCACATGTTCAAACGTGACGTATA
CATTCGTGTTGCAGCAATAATTGCAATTGCACTAATTGTTGGTATCGCAA
TGGGTGTAAACAACAGTGTAGCCGATGCAAAGAAGATTGAATATCTTGGT
CCATATACAGCACAACAAATTGGTGTAAACCGTTACCTAGCAGAACTTGA
TATGATTAATGAAAATACACACGAAGTACAAATTACTTCGGTCAATCCAA
ATGTTATAGAATCTTACATTGATCAAAATGAAGATGTGCTTAGTAAGATT
CGTGTTTGGGACTGGAATGCAGCATTTGCAAAACTAAAACCAGAGATTGG
TCTTATTCCTTATGTAGACTTTGAAGATAATGATATTCTAAGATTTGATG
ATAAACTATACTGGACCGCATCTATGAAACCAATACTTCCTTCATCTGTA
AGTCTTGAAAACCAATGGTATAACGAACATCTTGTATACACCCACGTGCC
TGATGGATTCCTTACTCTAGAAGCGACAGAAGGAACAATCGTAGACAGTT
CTGAACTATTTGAACAAAGAGCAATCTACTATGGTGAAGGTGGTCTACTT
GATGATACTTGGTCTGGTTATCCTGTTAATAGAGTAGATAGTGCAGAACT
TAACGGCGCAAAATATGACGGTGCTGGAGGAGTTGATGTACCACCACCAC
TCTCATGGATATTTGAACCAAACTTCATCCTCTCATATCCTGGTGAATCA
CTTCACATTATGAGATACAAAGATGTTAATGAAAGAATGCAGACACTTTA
TCCTTACTTCTTGTATAATATGTTTGGAAAAGAACTTGATAGTTATCCTG
TAACTGATGGAAAGAACACTTACTGGCTTGTTCCATTGATCGTTGGATTT
GATACAAGAGATGTTCCATACTCTGCAGGTAATCCGTACCTTAGATTAGC
AGGATTTGCACTTGTTGATACTTACGATGGTGACATAAGCCTGATAAAAA
ACGGTGATGACTTTTTCTCAAACATGTTGATGGCGCAATATGATGATCAA
ATAATTGAGGCGCCAGCGTGGCTTGAAGAACAAATTCGTTACCCTCAAGA
ACTATTCAATTGGAAAACAGAAATGTACAACATTTACCACGTAACTGATG
TTGAAACATTCATTCAGGCAAACGAGTTCTATGAAATTCCTAGAGGACTA
GATACTTACTATATTCAAGCAAAGCCACCAGGATTTGAACAAACAGAGTT
CATAGGATTACTATCATTAGAACTTCGTGGTTCTCAAGGACGTAACTTGG
CAGGATACATGATTGTAGAAAACGATATGGATAAACTTGGTAAGATGACC
TTCTATGAAGTTCCATTAGATTCTGAAACAAAACTTTTGGGACCAACCTC
AGTAAGAGAAGCACTTGACCGTGACCCTGACTTTGCACAACTCAAAACTT
TATTGAGAAATCCTAGAATTGGTGATAACATTTTGTATCGTGTAGGTGAT
CAAGATACTTACTTTATTCCAGTCTATACTGCAGGAGCAGGAGGATCTGT
TGCACAACTAGGTACAATTGCCGCAGTAGGTGCAGGATTTACCGGAGAAT
ATTATGTTGGTTTAGGCGAAACACAAGAAGAAGCATTTGAAGCATATCTG
CAAAAGCTATCTGGTGTTGTTAGTACTAGTAAAACCGGCGAAACTATTGT
ACAATTAGACAAAGATGAAAGATTTGAAAGAATCATGGAAATGATTGGCC
AAAGTGGTTTGCAGATAACAAAGCCAACTGCAATTCAATTCCCACTATCA
TTTGAGGAAGGCCAGATTGTGTTCTTTAACGAATCTGATGGACCTGCAAC
TCAGGAAATGATAGATGAATTTGTTGCTAAATTTGCTACAGGAACCAATA
GAGTATTGATGTGGGAAGAAGAATCTTCTCTCTACTTTGGAGTAGTTAAT
ACTGTAGACGGAATTGCAGAAATTCACTACATACAGATCCAAATCGGAAA
GAACTAGACGTGTTACTTCTAGTTGATAACGGCTCTGTCTTTACAAAAGA
CATAGCCAACACTCTTTCAAATTCTGGAATAAAATTTGATCAAAAACCAT
CTGATCAAATTAATCTTGATGACATTTCTGATTATGATTCCTTCATTTTG
TCAGGTCGACGAAATAATGATTCACAAATGAATGCAAAAAACTCAAAGAT
TATTCTACATGCAGTAAATGAAAAAAAGAAACTTTTGGGAATCTGTTATG
GAGCAGAAATCTTAGCACTTGCTCTTGGTGGAACTATTCGTAAATCATCT
GTGATACGAGGCGAACAAGAAATTATTTCTAATGATAATACTTTGTGTGA
AGGAAAAAATACTGTCTTTGAAAGTCATTCATACGAAATTTCCAAACTTG
GAAGTTCATTAGATGTTATAGCGGAATCTGAGAATTGTAAAAATGAAATT
GTAAAGCATAAAGAACTGTTAATTTATGGAACACAATTTCATCCAGAAAT
GACTAAAGATGGTCAGTCAATGATAGAAAAATTTGTAAAACTTTGATGAT
ATTAATATGATAAAATTATTGGATTAACATGAGTGAAGAACCTGAGCATG
AATTAGTTTTACCACCAATCTCTGATAATGATAATATTTGCTTACCACTT
TCAATCAACGCTGTAGCAAAATACTGGAATATTGATCTTCCAATCTCCGA
AGCAAATGAAATTGCATCAAAATATGCAGGTATGAATGGAAGTATTTTGA
TTGAAGGAATTAATCTTGCAGAACGTCATGGACTTTCCAGCTTAATCATA
CACTCCAGTATTTCAGAATTAAAACAAGTAATTGATATGGGAATTCCACC
AATTGTTATCTTACCTGGATTACATGATGTGGTTCAACACGCATCAATCA
TATCTGGTTATGATGATAAAGAAAAAACAATTTTTCATTATGTTCCAGAA
CAAAAACCATCTGAAGAAGGAATTCAGGTAGGTGTAATTCCAGAAAAAAG
ATTTCAAAAACTCTGGTCTGAAGATGGATGCTTAATGATTCTATTAGGCT
CATCAGATATTCTCTCTTCACTAAAAACTGATGAAAATAAAACAAAATCA
AATAGATTATGTTTTGAATCTGAAAAACTTAGTTTACAAAAACAAACAAA
GGAAACAACTGATTCACTAGAAAAAGCTATAGAACTAAATCCGAATAACT
CTACTGCATTGTGTCTTTTAGGAGGTATACTAAATGAACAAAATAATCCT
GAATGCGTATCATATTATGAAAAAAGTCTTGAGAAAAATGAAAATTGTTA
CTTGGCATATCGTGGTCTTGGAAATTTCTACCTAAAGAATCAAGAATTTG
ACAAATCAGAGAAAAATTATACTCGTGCAATTGAAATTAATGAATCTAGA
TTTGGACCTATTTACAAGAATCGTGGATATGTGAGACAGCAACAAAACAA
AATTGATGATGCAAAACAAGATTATCAAAATTATATTAAATTCACTCCTA
ATGCAAAAGATCGTGGAATGATAGAACGTGCATTAAACGAAATGTAATTC
TGTTAATCTCTTTTTGGTTTTTTAATTGTTGTTCTTGGGTGTTCCACAAT
TAGCAGTTCCTCTTCTTCTTCCATCTGAATCATTGCTTGTTGGAATAATT
CAATCAAGTGCTGACAGTTTGATGATTTTCCTTTTGAATACTCAGAAAAA
GTCTCTGCAATTTCATTATAGCTCATAAGAATTCTCTGTCCTAATTTTAT
TTAAAATCTTACATCAATATTCGATCAGGATTATATACTTTGGATAATCA
TGAATTACATGCTTGATGCAAGATGCCCTGAATGTGAAAATGTAGCCAAA
GTTAACGATGAACTTACAAAAGTAACATGTCCTCATTGTAAGTTTGAGAA
AACATATGATGAATATTTAGAAATCATGAAAGATCAAGCAGTTAACATGT
CCGCAGATTACATACCAGATAGACCTGGTTTTTAATTACCAAACTGAACC
TTTATCTGAACAATCCATATGCGATCCGCATCTAGGACAGATAAGATGAC
AAGCCTGAACGTCAAGCATCACTTCATTACATCTTGGGCATTCGACTTTT
TCTTTCATGTTTAATACAAAGATAAAAACGAATTAAAGATTTTTGCAAAC
AAAATTTGTCCAAAGGTTAATTAGTAGTTCACAAATTTTTGAGATCGCAA
TGGCTAATTTCAAACTGACAATTTCAGATGTAAAGGGCAAATCCATTACC
AAGGAACTCAAAGAAGGAGACGCAAATCCACTTATGGGTCTTGTAATAGG
TGCTGAAACTGACGCTGCAATTGTAGGATTAGCTGGAAAATTGAAAATTA
CTGGAGGAAGTGACAAATCCGGTGTTCCAATGAGAGGGGACTTGCATGGA
ATGGCAAGAAAACGAGTTTTATTATCAAAAGGTGTTGGTCTTCAAGATAC
CGAACATGGCTTGAGAAAAAGAAAACTTGTTAGAGGAAACACAGTTTCTG
ATGAAATATTTCAAGTAAATTGCAAATATGATGGAGAAATAAAAGATGAA
GCACCTCCAGCAGAAGCAGCAGCAGAAGATGCACCTAAAGAAGATAAGAA
AGAAGCCCCAGCAAAAGAAGATAAGAAAGAGTAGCATCAAGGGTTTTAAT
TTCTAAAAACATACTATCATTATTGAAATACAAGAAATCACTTTTTGTCT
TTAGACGTGATTATCGTCTAGATGATAATACAAGCTTAATTCAAGCATGT
GAGAACTCTGAACAAGTAATTCCTTGTTTCTTATTTGAAAAAAATCTAAT
TGATAAAAATAATCCTGTCTTTGGAAAAATGCGAATTAGATTCATGATTG
ATTCATTAAAAGATTTGTTTGAACAGGCAAAAGGAAAAAATTGTGAAATT
CTTATCAAGAACGATTCAGTTTCCTCACTAATTACATCATCTGTAAAACA
AGATGAAATAAATGCCATCTTTATGAATCGGGATAATTCTCCGTATGGAA
GATTTCGTGATAATCAATTCAAAAGTGCATCTGAGAAAAATAATATTGCC
TTTGAGTCATATGGTGATCTCTTATTACGTGATGCAGGTTCTGTTTTAAA
ACAAAATGATACGCCATTTCTTGTATTTACGCCATTTTATCGTGCTGCAT
CTCAATTTAAGGTTAGAACGCCACAAGCCTTTAATCACAAAAATCTAATC
ACATCAAATCAAAATTCTGACGATACTATTTCTAGACTAGAAAAAATAAT
TCCTAAAACAACTGTAATTGAAGGAGGAAGAAAAAATGGTCTAAAAATTT
TAGAAAATTTTGATAAAATTGCAGATTATAATGTTCAAAGAAACATTCCA
TCAAAACCAACATCTCAACTTTCTACACACAATCGTTTTGGTACTGTTTC
AATTCGAGAGGTTCACAAAGCTGCATCAAAATTCTTTGGGAATGATCATT
CCTTCATATCTGAATTATACTGGAGAGATTTCTTTTCACATTTGATGTTT
CACTTTCCTTATTCTCAGAAAAAAGAGTTCCAAGAAAAATATCAAGATCT
TAAATGGTCTCATGATAAAAAAAAGTTTGAAAAATGGGTTAATGGATTAA
CTGGGTTTCCTATAGTTGATGCTGGGATGCGTGAACTAAAACAAACTGGT
TTCATGCATAACAGATGTAGAATGATTGTAGCATCATTTCTAACAAAGGA
TTTGCAGTGTGATTGGAGGCTTGGCGAACGACATTTTGCAAAATATTTGA
TTGACTATGATCCATGTGTTAACGCAGGAAGCTGGCAGTGGTCAGCATCT
ACTGGTTGCGATGCCCAACCTTACTTTAGAGTCTTCAATCCTTGGTTACA
ACAAAAAAAATTCGATCCTGAATGTGTTTACATAAAAAAATGGATACCAG
AATTAGTAAATCTCACAACAAAACAGATCCATGACATTGAAACCAACCCT
TTGGATTCTTCAATTGATTATCCACGACCTATGGTAATACACAAAGAGGA
ATCAGCTCGTTCCAAACTAATGTTCAAAGTAGTTTAATGTCAAGTCTCAA
ATATTCTTCAATACAATTTTTTACATGAACCGAATTATTCTTGCCTCAAT
AGGCATAATGGCTGTATATTTTCTAGTAATGGGAGTTGTATTTCCCGATG
CATTGTCTTTTACCGAAAAAAGAGAAACAGCTCCCTTTTTTGTTACATCT
CAAGAAAAAAAATCAATTTCAAGTAATGAATCATTTGACTTTATCATTGA
CACAGGAATAACTGGTGGAGATTCTGATATGCTAATTTTAATAATTGGTT
TTCCCGACGCAAAATCTTTTGATGGAATAAAAATTAAATCAAGTGACTTT
ACACAATCTCCAAAATTTTTTGAAGTTGGTGATGAAATAAAGACTTACTA
TCCAAGTGATTATAAAATTGCAGAGTATCCTTTATTGCACATATTTAACA
TGCCAAATCCAATTAATAAAAAACCAATTTTGCAATTAGAAATTACTCCT
GAAAATTTAGGTGAGTATAGAATTTTTACTAAAGCAAAATCTGCTCCATT
TACTGAAGATTCAATCTTTCCAAAAGGTGGTAATGTAGATGAAGATAATG
AATTTGTAGAAAAAAAGGTGATTATTGTTGAGTGATCAAACATTAGGAAT
AAAACAAAAACGATTCTTTTGGAAAATTGTAATTCCATACATTGTTTTAG
GAATGGGTGTTGTTCTTGTAACTGGTGGTGGCTCCTGGGATATCACTAAT
CATATCTTAAACAAACCTGAGTCCTTTTTTGCAGAACCACATCTCATTTT
GTATGGTGGTGTGGCAGTTTCAATTGGTGGTTTTATTGGTACATTATTAC
CCGTACAAAACAAAAATTTATTCAATCTAAAATTTCCAAAACGTTTGTCT
GGACTTGGAATATTTTTACTAATTATTGCTGGGCCGCTAGATTTTTGGTG
GCATGACATGTATGGTCTTGATGGATTATTGAGTCCAACACATTTGATAT
TGATGGCTGGCATGTTATTCACAAGTATTGGATCAATTGTAGGAATTATT
AGAATTGAAAATAAATCTGAACGAAAAACTGGAGTTATTTTACAAGGATT
AGTCTTTTCAGGAGCATGGTTTTCACTAACCGGATTTGCACATTCATTTT
CTCTTCCTTTTTCAAAAACTGATTATGTTGATTTTAATCCTGAACCAACA
TTTGCAGCCATATTTGCAACGATAGTCTATCCAATTGTAATGGCCTTCAT
TCTAATTACTTCTGCAAAAGTAAACTCTGGAAAATTTGGTTACCTCAGTA
CAACTGGGGCATTCTACATACTAATCATGATCTTATCTGCCTTGTTACCA
AATCCCGTTTTGGTTGATACCATTCCATTTTATCTGATGAATCTAATTCC
ATTTGTATTAGCAGATATTATAATAAATAAATCGAAAATAAAAAAATCAC
ATTATATTGGAGGAGCCATAATTGGGTCCAGCTTTATTTTTTCATACTTC
CCTCTCATTACGTACACATACAACGAAGTAATGTTCGATAGACTTGTGTG
GCCTAGTATGATTCCATTAATCTACTCAGAGTTTATTGTTGTAATATTTC
CCATTCTTGTTGCATGTGGTGCTGTATCAAGTATAATTGGGACTGTAATA
GCACTTAGAGCTTCACGTAGAATTATCATTTGACATAGATTGTCGTATGC
GGTGTTGTCCCATTCCAATTTTTTTATGGCCTTGTTTGATTAACTCCATT
GCACATTTTATTGATTCTTCGTACGTATGTTCTGAAAGTTTTCTTTCACA
TAGGTTGCAAACAGGGTCTGTCATATCCTGTAATACACATCACAAGCAAA
AAGGGTTGCTAATCTCCCAATTTCTGTCATAAAATGTCCAATATGCAAAT
TATACTATGAATGAATTGTAGGATCCTTTTTTATAGTAATTTTCACTCGA
TTTTTTATGAAACAAATTGTAGGACAACTTGCAGCTTTAATGCTAATTAC
TGTGTTAGTTACATCTGTTGCAGCTACACCTGCTTTTGCTGACTGGGATA
AAACAAAATATCCTGCAATTCAAGGAACAATTCCTATTGAAGACGGTCAA
GACTTTAAACAACTAAGTAACATTTCTCTAGTTGATGCAATGTCTACTGC
AGAAGAAGCAGTTCCTGATAGTAAAGCAATCTACGGAAAACTTACTGTGA
TTAACGGTTATCTTGTATACAAAGTTGTTATGATGGATGACAATAGAGGT
CATAACAAAGTTTTAGTTGATGCTGGAACCGGTGAACAACTTTACGTGTC
TGATGTTGTTTCAAAAGACTCTTACAAAAATAAAAGAAGTTATGATAAAA
AACACAACAAAAAGATGAAGGATTACTTCAAAGGAATGACTCCTGAACAA
GTTGCTGAAAAGAAACAGCAATTCAAAGAAATGGGAGATGCCTGGAAATC
TATTTCACTTCAAGACAGAGCTACTATGATTATTCATTTCATGCAGATGA
AAATGCAATGGGACACAATGTCTGATGACGAAAAAGAGTTAAAGAAACAA
GAAATGAAAGAGCAATGGAAAGAGTTCTTGCCACTATCTCCTGAGGAAAA
GAAACAAAAACTTGAAGATTATGTAAAATCTTTGAAGAACTAATCTGAAT
ATTGTTTTATCTTTACAAGCGCATTTTTAATTGGCTCTAAATCTTTTTGT
GCCTCTTGTAAATCTCCCAATAATTTCATAAAATATTCCCTGCCTGTATC
TTGTGCCTTTACAATATCTGATTGGCGACATTCTAATGCTTTTTGTAAAG
TATCCAAATCTTGTTCTAATGATTGAGCCGGTATTGAATTTTGTAACACC
TGTTCAATTTTTTTTTGTGCTTCTATGACCATCGGATATCTTTTTTGTGC
TTGTGATACCAAAATTGGTGCAAACATAGCGGCTGCTTCTTTTAATTCTG
GACTTTCACTTATTGTTCTTAATCGTTTTTTATAATGAGCAAGCGATCTC
AAAACTATCTCATATCCTCCTTCATCTTTGAGAAATATTCCTCCTATCCA
TACTGCCATGCATCTTTGTTTTTGCCTTTCATTAAATCTCTTTGTAGGCA
TAAATTCTAAAAATTTAATCTCAAATCATGATCTTAGTGTTGACAATCAA
ATACTTGTTTTAATTAACTTCGAATCTAAAAAATTCAGAGAAGTTGTCAT
TGGTTACTAACGTGTGTGGCAGATGAACATGCAGTTTCCTTTCTTAAACT
TCTCATTTTTTAACTAATTCTATTATTAGATTTCACGAGATTGGTTTTTT
AATAAAACAAATCGACGCTAAATCATGCTTACAACTTTGATTGAAAAAGT
ATCAGATCGCCTATGTTTAAAGTCAAACACACAATTATCAATAATTTCAA
TTTTAGCGGTAACTGGACCTGTCATAATTCTCATAGCGGGAATTTGGGAT
GCAATAAATCACATACAAAATGAGCCAGAATTCTTTTGGTCAGATCCTCA
TATTGTAGTATATGCTGGGGTGACACTAGTCGGTGTTGCAGCGTTATTTT
CTGTTAATCTTTTGATAAAAAATTCTATTCAAGGAATTTTGAAAAGAGGA
CTACAACTAGTGATAATTGGTTCCATAATACAATTTGTTTCTGGTTTTGG
AGATTCTATTTCCCATGATATGTTTGGAATTGATGGTTTGTTATCGTTAA
CACACCAACCGCTTGAAATTGGAATTGTTCTATCAGCATTAGGTGGATTT
CTGATTGTAAAATCACGCCAAAACTCCAATCTTGAGATATTTTTGCCGTT
TGCCATTGTAACTTTTCTTCTAATGACTGCCTGGCTTGCGTTTAATTTTG
CATTATACTTTGGTCATTACATACAATGTATGCCAATTCATTTGATTTTT
TCATCAGGTTGTGCAATTCTATAATTTTTTAGTTTCATGTATGATGTGAA
TAATAGTAAGAGACCTCCAACAAACATAACTCCAGCTGGGATGCTAATGA
TTAGTGCGTTTGTACTTCCTAACTCAACTTCATAATTCATGTTTTCTTGT
GCAAGACTTGTTAAAATTATAGTGTAAACTCCTGTTTCTCTGACATCAAA
ATATCTAATTGACATTTTTGTCTCTGCTATTCCTTTATCTACTGTGTTAT
AGTCATCATCCACAATTCTGTAAAAAACACCTTCACCATCATATTCTGGA
ATAGAAATTTTGTGATATCCTATATCATCTATCTCAAAATACATGCTTAT
TTCATCTGATTCAGTCTGCTTTAGTGACATAATCTGAAATGATCTATCTG
CTTCTGAAAAAACTATTCCTGCTCCTGAAGCACCGATAACTATCAATAAT
AAACTAATTTTGAATAATGTTAACTTCATTCAGTTTTTTCTCAAAATTTT
TTCAATAAATAATTTATGAATTTTTTTTATAAAGAATTTCTCTACAAACT
TTTATTCTATAATGTCGTATTTATGCCGTATATACAAAGGAAAAGTCATC
TTGATAACACATTCTGAGAAGTCAACATCCTCCGTTGTGACTTCTCTTAA
CTTCTGTTAATTACTGTAGATCAATCTTATGTATTATGGATGCATACTAT
ACGCCATGATGTGGGAAAATGTAACGCCATTTCAAATGGACAAATTGTGG
TCACAAGTTGTTCATTATTATGTTGATAAAAAGAAAATGTCAAAAGAAGA
CGCTAACAAAATTGCTGCAGCAGTTGTGAAAAAGGAAATTGAGAAAAATA
CCTGTCAAAATATAGCTTGCAGACATTTAAAATCAAAACACCTTGGAGAT
AAGCGACAATGTATGGTTGTCACCTGTCCGTGTTCAGAATTTGTGAAAAA
ACAATAATCACATTCTTTTAATTTGAATTAAAAAATTCTTAGAATCGTTT
TCAATTTCTTTTTTCCTTTCTTTTGACATTTTTTTTAAATTTGAAAATAC
AGTCCATAGCCTAGGATTTTTTTCCAACTTTTTTTGATTCGTCAAAAAAA
AGTTCCAATAAAGATAATTAAATGGGCAAGCATCTTTTCCTTCTTTCTTT
TTTACATCATACTGACAGTCTTTACAATAATTTGACATTTTGTTAATGTA
GTTTCCACTTGCTGCATATGGTTTTGAACCTAGTATTCCTCCATCTGCAT
ATAGTGTCATGCCGTGAGTGTTTGGAAGCTCTACCCATTCGTATGCATCA
GCATATACTGACAAGTACCATTCACAAACTTCTTTTGGTTTTATTCCAGC
AATTAATGCAAAATTTCCCGTAATCATTAGTCGTTGTATGTGATGTGCAT
ATGCTTCCTTGACTGTTTGCCCAATAGAATTTTTCATGCAATTCATTTCT
GTATTTCCTGTCCAGTAAAATCCTGGAAGTTTATTTTTTGCATTAAAATA
ATTTGTTTCTGAATATTTTGGCATAGTATGCCAATAAATTCCTCTTATGT
ACTCTCTCCATCCTAAAATTTGTCTTATGAAACCTTCAATAGATTCAACT
TTTATCTTCTTTTTTTCTAAAACCCTGTCAAGTACTTGTTTTGGTTGTAA
TAATCCTATGTTCAAATACATGGATAAAACGGAATGATAGAGAAAACTTT
CTTCTTGAGCCATCGCATCTTCGTATGGACCAAACATATCTAGTCGATTC
TTTATGAAGTCATCCAAACTCTTCTTTGCTTGTTCATGTGTAACTGCAAA
CCAAAAAGGTTCTAAATCTCCAAAATGTTCTGAAAATCTTTTTTTAATCT
CTGCAATCACTTGCGTTGTTATGTCATCAGGTTTGTGTTGTAACGGTTTT
GGTATGTCTGGATGATTTTTTGGTAAACTTTTTCTATTTTTTATATCGTA
ATTCCATTTTCCTCCTTTTGGTTTTCCGTCTTTATCTATCAAAATATTAT
ATTTTTTTCTCATCATATGGTAGAATGATTCCATTCGAAGTTCTTTTTTT
CCTTCTGTCCATTTTTTGAATTCAGTAATAGTACAAAAAAATCTGTCATC
TTCAGATATTTCTACTGGTAAATTCAATATCTTTTCCCATTTTTTTATCT
CTTGTAAGACACGATATTCCCCAGGATGTGTAATTACAATTTTTTTTGGC
CGTATTTTTTTACACTGATGTGCTAGCTCTTGTGTAAAATTATCTTGAGA
TTCACCAATTTTTGAATATATTATAGAATAGCCTTTACTTTTCATATCTT
TTGCAAAATGTCTCATTGCACTGAAAACTAAAACTAATTTTTTTTTATGA
TGATTTACATATCTCGCTTCATTTGCGACTTCCATCATGAGAATTTTGTC
TTTGTCTTTTCTGAAATTTTTCAAAGATGAAATGTCTTTTGATAACTGAT
CAGCAAGAATTACGCATAAATTCTCAGTCATTTTACTACTAGAACTGGAA
TCTTACTCTTATTCAGAACATGATTAGAGACACTTCCCATGAACGCAGCC
TTTACAGAACCTCTACCTCTTGCTCCCATTATTATTAGATCAATTTTTCT
TGAATTATCATTTGCATATTTCACTATACTTGATTTTGCATCACCAACAA
TAGTTTCCTCTATGAATTTTACATCACATTTCTCACATTTTGTTTTGGCA
GAATGAAAAGTAACTTCCATCAATCTATTTTGTTCTGCATTAAATAATTC
GCCATACTTTATAGAATTAACAGATGTAGGTTTTACATACAAACCAACAA
TTGTTCTTTTTGCATCGTTTGCTAGATCTACTGCCATTTCAATTCCTCTT
TCTGAATTTTTTGATCCATCTAATGGAACAAGTATTCTTTTTATACTCAT
TAACCCATTTTGTTAATTACAAAATAAAAGGTACGAGAACTTAGGTATGT
GTTAGTAACCATTTCTAAAATTATATTGTTCTAACCAGATCTCAAACTGG
TAAGCTAATTATTTGATAATCACAAATTGTTTGTATTGTCACAAAAATCT
ACATTTTCTAAATTAAAAAACATGAAAATACTCTTAGCAGTAGTAGGTGC
TGCAGCAATTCTTGCAGCATTGGATGTGGTGGAGTTTTACATGCCAATGG
AATTTGATGATATGTCTGTAAATAGACATTCTCTATACGTACATCTAGAT
CCAGTTTGGGCAAGTTACCCATCAAACATTGTTTTTGATGTAACATCCAC
ATGGAGTAAATCAAACGCTACTATGGATGAATCACAAAAATATGTTCCAT
TTGATGAAACTATTCCTGAAAATTATGGAAAAAATGAATTAGATACAATG
CATGACAAATCATTTGTTCGTTTATCACATCAAAATAATCAATGTCAATA
TAATTTCCAACCTCATCATTATCGTTCAACTGTAGATGTGATTAGACAAA
ATATTGAAGTTGCAATGGGTTTACAATTAACAAATGATCCCTATAACATT
CAATTTCCAAATGTAAAAAACACTTCATATTCTGATTCTGATCAAGAATC
AAAATTACCTACTGCATTTGCTCATTTCATTCCAATATGTATGATTAATG
ATATTTCTAATTTTGATTACAGTATTAGAATTGATGATAAAACAATTGGC
GCCAATCTCTATTTTGTACCTTCAATATCTGAATTTAATAGCTATAAAGA
AACTGGAACCTTCTTTTATTATACTGAATCTGGATGTTTTGCTAAAAATC
TAATTAGTCATTCAGGAACATGTCCTAATGTCTCTAAAGACAGTGGAATA
ATGATTATCATGCCTGATGATATTAGTCGTTCACTTGTAAAAGCTACTGT
AAACATATACGAAAAATCGGTTTAATTCCATTAGCAATTGATTTATGCAA
CAAAGTGTATAATGGCACATGGCAGAGGCAAGCGCTGCTGCTTATGGAGC
AGCAATAGGTGTAGCAATTGCAATGGCTGTAGTATGCTTTGCACTAAGAG
GCAGAGGTCATCCAGAAGATCCGGAATAAAAAATTACTACAATAACGTAT
GAAATTTTCTTAATGTAAATTAGTTTGAATATTTTTTTTGTAATCTTTTC
CATTCATTTTTTGCCCACGTTAATTCTGCAAGTTTACCTGACTTAACTTG
TGAAACGTAACTCCAATACTTTGATTTTTTTACAAACTGTTGTTTTTCCC
ATCTTGCATTTTTTCCAGCATTTGGTGCATCATTCACATTTGCTAAAATA
TCTGCAATTTTTACAAGCTTTGCTTTAGAATTAGATGATTTCAAATCCTT
TGCATATTTCATTTCTCTTTGTTTTTTTGGTAAGCGATTATCTTTTGTAA
CTGATACTACAATCTCTGCTACATTTTTACCAAATCTGTCTTTTATAGCA
TCAAAATCTGTATCTGTATCTTCTATCGTATCATGTAACCATCCAGCACA
AATAATCTCTACATTTGTTACTTTCATCTTTTTCAAATTTTTCACTACAT
CTTTTAGATGAGAAAATGTTGTTGTTTTCCCATTTTTTCTTAATTGCCCT
GCATGTTTTCTCTTGGCAAAACTTCTTGCATTGGCGATATTTGACACAAT
CTTATTTTACTTTATCATGTTAAAAAATCATCTATATTGTATTACTGAAT
CTGTAATTCATGGGTAACCTCTTAAAGGCAATGTCGATGATGCTTATCTC
TGTAATCGGTATTGGTATTGTTGCATACTCTATCTCTATCACTCCTCCTG
ATACCTCAGTAGATTGTGAAGAACAAATCTGTACCACCGGAATTATTGCT
CAGGTAGTTGATGGTGATACTGTAAAATTCCTCTCAGACGAAGGTCAAGA
AATTAGAATTAGACTTGCACTAGTAAATGCACCAGAACTCACAGAGCCTG
GTGGTGATCAATCAAAATCCTTTGCAGAATCACAATGTTCTGTAGGAAGT
GAATCTGTTTTCATTTTAGATAGAGGACAAAAACCCTCCTTTGGAAGAGA
AGTTGGTCTTGTATTTTGTAGTGAAACATCACTTAATGAATTACTTGTAG
AAAATAATCACGGTGAACTTGATCCACGATTTTGTGATAGAAGTGAATTT
GGTGGATTAGATTGGGCTTTAAAGTACGGCTGTGAATAATTATCCTAAAA
ATTCTTTGAATGAACTTGGAAAAATAATATCATGATATGCATGTGGAACC
ATTTTTCTATTCATTAAGAGCAATTCATGTGCTGCCGAATCAAGAACATA
TGTGTCGGCCCAGTCACCATAATCTCTAATTGATCTTCCAAATCCTTGTA
ACAACTTCATTATTGCTTGTGCTTTATACCACAGCGGATATTTTTGCATC
TTTATTTTAGTTCTAGTTTCAGATAACATTGGATACGGTGCTTTAGCTAC
AATCTGAAATCTTGACATGTCTTCTTTTAGATCAACACCTTCCCAAAGTG
ATGATGACAGTAAAACTCCATTTGTACTCTCTGCATGTTCTTGTACAACC
TGATCTTGTGTTTTCCCATCTGCATTAAAGCTATGACAAATACGAATTCT
TCTTTTATTTTCTACAGAAAGATTTTCTAAAATTTCAAAACATCTTGATT
TTGATGATGTTAAGATTAATCCTTTCTTATCACCATATTTTGTCATTATC
TCATCAATTTTTTTTATAACTTGCAGTTCATCGTCTCTAGTTGAATTATA
GCTAAGACGTTTGACATCTGTAAACTCTACTTTTCTATTTTCAATTGGAA
ATGGAGATACTTGTGTGTCAACAATCTCTACCATTCCAGGATTAAATCCG
GTATTTTCACAAAAACTTTCTTTGTCTATAGTAGCAGACATGAAAATCTG
AACTGGATGATCAAAAAATGTACTAACATATTTTGAAATGTCTAATGGTT
TTACTGATAGTGATCTGAACTTTCCTCCTTCATCATAATATGGTTTGTTT
AAGATGAAATTTTCTTTATTTGAATAAATCTCAGAACGTGCTTCGGCATA
CTTTTTGTATTTATTTTCTAATGTTTGAACTACCTCGTAGTCAGGATTTT
GTGCAAATGCACTACTATCTTCTAATTCACTAATTTGTCTTGCATATGAT
TCGGATAAACCATCAGATAATTTCATAACATCGTCAATATCTTGTAAATC
ATAATTTTCTACATCAATTTTACATTCATTGAGATTTCTTTCGTAAATAT
CAATTCCTACAAACTGAATTATCTGATCTTCAATTCTATGTGCTTCATCA
AAAATTGCAACTTTCTTGTTCAGATACTCAGCATACTTCTCTTTTTGATA
TTTCATCATTTGAAAATATGAAGCATAATTCCATATTGAATGAGATGAAA
CTAGACTCTGATACTTTTGTAAATAGTATAAACAATCATCTTGCTTTATT
TTTCCTTCTGCAACATCAGAAAGTTTTGGTTTATAGTTACATTCTTTTTT
TGTTTTTTTATCAAAACATGTTCCCATATCACATGTCCATTTATTTTGAA
CAGCAAAATCTTTCTCTGTTAAATCAACTCCATGTTTTTCCATCATCTTA
TGACATGCAAAATTTGGCATTCCTTTGTTTGGTTTGAACCATGGCATGTC
TTTGGTATATTGATCCTGAAGATGCTTTGATGCAGTTACAACAAATGAGC
TTCCAAAGTATCCAGCAACACTTGCAGCGATTAATGATTTCCCAATACCT
GTTGGTGCTGAAAGCAACACGACTTTTGCACCAGAATTGATCTTTTCTTG
AATCTCTTCTATGAGCTTTTCTTGTAGTGGTCTTGGAGTAAACTCCTTTG
GAAATGATTTAAGAATTGTACTTTGAGATGACATTTTATAAAAAAATTCC
TAAACTACTAAAGTTAAATCTATTTCAGCTATCTTGATTAACCGTTTGTA
AATAATACTGACTGTGATTACAGATGCTTCTACTCTAAAATCATTAAATG
ATTACATATCGCGAAGAATTCAAGAAGTTCCGTTAGAGATCAAAGAGACG
TTTTTAGAAACCAAAAAGGTCTGGAAATGCGAAAATGAGCTTGATTTTCT
TTATGGGTATTATGTAGGTAAAATTGAAGAGGCTACACTACATTATTTGT
TAAAATCTACTCGAGCATCAGCTGGTGGTTATGTGGATACTTTTGAAATT
AGAGGTATAATTGAAGAACACAGAGATGCATTGCAAAATGCAATTAACAC
TGGATTAAAATAATATTATATTTTTTTAGATTAAACGATTATACTAAATT
ATCTTAATTCTAAATTATCATATGTCTGAAATGGAAACAATTCAACTTGC
ACCAAATTTTTCAATATGTAGAATTTTAAATGGAATGTGGCAGGTGGCTG
GCGGACATGGAGAAATCGATCATGATTCAGCTATATCACAAATGTTAGAA
TATAATGAAAATGGATTCAACACTTGGGACATGGCAGACATCTATGGACC
AGCTGAATCATTTTATGGTGATTTTAGAAATGAAATAGAAAAAAAGAAAG
GAAAAAATGAACTTGAAAAAATTCAAGGCTTTACAAAATTTGTTCCTAAT
CCTGGACCTATGACTCGATCAATTGTTGAACATTACATAGATCAATCAAT
GAAAAAAATGAATGTAGATGTAATTGATGTAATTCAATTTCATTGGTGGG
ATTATAATGATGCAAACTATATTGATGCATTACATCAATTAACAAAACTT
CGTGATGATGGTAAGATTTCCCATCTCGCATTAACTAATTTTGATACAGA
AAGAATACAGATAATGGTTGACAATGGAATACAATTAATCTCAAATCAGG
TTCAATATTCAATAATTGATCAACGTCCTAATGTCAAAATGGCATCATTT
TGTAAAAATCATGATATGAAAATTTTAGCATATGGAACTTTGCTTGGTGG
ATTACTTACTGAAAAATATCTTGGGGTTCCAAAACCAACTCAAACAGATC
TTGATACGTACAGTCTTCAAAAATATATGAACATGATTGATGCATGGGGC
GGTTGGGGATTATTCCAAGAACTACTTGTTGTCTTAGACGAGATTGCAAA
AAAGCACAATGTACAAATTCCTAATGTTGCAACACGTTTTGTTTTAGATA
GACCTGCAGTTGCAGGCACAATAATTGGTTCTAGATTAGGATTATCTGAT
CATATTGAACAAAATTCTAAAACATTTTCACTGCAATTACAAAATGATGA
CTTTGAAAAGATAAAATCTGTCACATCAAAAGCAAATGATCTTTTTGAAT
CAATTGGTGATTGTGGTGGAGAATATAGATAGCTCTTATTCTTTTTCTGC
AATTCTATATCTTAGATATCTGTCATCTGGAGAAAATTTTGCAGGATGTA
CACTTTTTGTAGATTTATCACATTTTTTACAAGTTTCTTTTAATGTATAT
TCTCCACATTCAGTGCATTTTCTTAATTGAAAACGCATTATCCTTCACCA
GTTTTTATTGATTCTTCTCTTGTAAAATTATAAACTCCGCTTTGTTTTTT
CACATTCTTTTCAATTTTTTCTAAAATTGGTTTAAGAGATTTCTCTGCAG
TTTTAAAATCTTGAGAAACTAAACTTAGTCTATATTTTGGTGCACCCAAA
TATGTTATCTCTATTTTTGCATCTTCGGTATTTTCTGCATCTGTTAATGT
TTTTTGTATTAGTTCAACTCCGTTGGATTGATTATTTGAAATTTCCAAAA
TGCCTCTTAATTCTACTGAAGGAAGTTTCATTTTTGAACAAATATCTTCA
ATAGTTGTAATTACCTTCTTTTGTAATTTCAAATCTTCTATCTCGCCGCT
TCCTTTTATGGCGATATTCAACATTGCATCATAAACTGAATCATATTTTG
ACAAAAATTTATCCTCTAAATCTTCTATCTGTTTTGTAGTAAGTTTTGAT
TTTTCTTGAATATTTTTTAAAATTCCATGTTCTTTTTCAAATCTCTTAAC
GTCCAGAAGTTTCTTTTTTCTTTGATCCTTTGAAATTTGTTTTAACGATA
AATCAATTTCTTTTCTACCGCGTTCAACTTTTTTTACTAGTAATACTTTC
TTCTCTCCTTCTCTCACATACTTGTTTACTTTACGTACCCATCCCGGAGC
AATTTCTGAAACATGTAGAAATCCCTGAATTTTGTTATATTCATCTAGTG
TGACATACGCACCATGATCACTAATTTTTGTTACTGTTGCAATTACAATT
TCACCAGTTTCTGGTAATTCTTGTGTGTCTGATGCCATTTCTATTTTTTC
TCCATCTACTAAGGTTAAAAATCAATTCCTTTCTTTGCCTTTATTCCTGA
TTTGAATGGATGTTTAATCTCCTTCATCTCTGTAACTAAATCTGCTAACT
CAACAATTTCTTCTTTCACGTCTCTTCCTGTTAATACAAGATCAAGTTCA
GAAGGTTTCTCTTTAATTATTTTAATTATTTCTTGTACATCTATCAAACC
CAAAGTTATTGCATAGTTTACCTCATCAAGTATAATCACATCATATTTCT
CTGAAAAAATTTTTTCTCTACAAATTCTTACTGCTTCTGCAGCATATTTT
TCATGTTCTTCTCTTGGACTATTATCATCTAATATTCCAACGAATCCCTT
TCCTACTGCAATTAATTCAAAATTTGGTTCTAATTTCTTTGAAGAATCCA
TTTCTCCATAATGCCAAGATCCTTTGATGAATTGTAACATGCATACTTTG
TGATCATAACCAATTGCTCTTAATGCCATACCTAATGCTGCGGTAGTTTT
GCCTTTTCCATTTCCTGTGTAAACAATGACTAATCCTTTTTCACTCATAT
CTACACAAAGAAATCATCTAGTAAAAACATTGTAAATATTCAATTAAATC
CATTTAAATAAAAAACAACATTAACAAAAGAAATTGAGAGTTCCAAGATT
AGTAATTGCAGGTTCCACTAGTGGTGTTGGAAAAACATCGATTACCAGCG
CAATTATTTACGGTTTAAAAAAAAGAGGTTTTTCAGTACAACCATTCAAA
GTTGGACCAGATTACATTGATCCAAGTTACTTGAGTTCTATTTCAAAAAC
TGAAACTAAAAATTTGGATGTTTGGTTAATGGGACAGCAAGAATTAATTC
AAAGCTTTACAAGAAATTCTAACTCTGATATTTCAATTATTGAAGGTGTA
ATGGGTTATTACGATGGTTTTGGTGGAAACTCAAATCTTGCAAGTACTCA
TCATGTTGCAACATTATTGAAATCTCCTGTAATCTTAATTCTTGATGCAA
GTAAAACATCTCGTTCAATTGCCGCAACTGCATTAGGATTTACTAAATTT
CATAAAAATTCAAGAATTTCAGGAATCATTTTAAATAAAATTGGAAGTAA
AAAGCATGAAAATTTGTGTCGAAGTGCACTTAGTAGTCTAAAAATTCCAA
TAATTGGTGTCATACCAAAAAACCCATCAGTTAATTTGGAATCAAGACAT
TTGGGGTTAATTCCTGTAAGAGAACAAAAACAACTTCATAATAAAATTAA
ACAACTTTCAAAAGAAATTTCTGATTATCTTGACTTTGATCTAATTGAAA
AAATTTGTAAAGCAACATCTTCTTTAGAAAAAATTAAACCTGTTAAACCA
AAAAAGCCAAAAATTTCTATTGCTATTGCTCTTGATAACTCATTTAATTT
CTATTATCATGATAATATTGAAGCCTTAAGACGTGAAGGTGCAAAAATAA
AATTTTTCAGTCCAATTAGTGATAAGAAAATACCAAATTGTGATTTGATT
TATCTTGGAGGCGGGTTTCCAGAAATTTTAGCATCATCTTTAGAAAAGAA
CTCATCGATGAAGAAATCTATAAAAAATAATGCTGAAAATGGAACGCCAA
TTTATGCTGAATGTGGTGGTCTCATGTATCTAACAAATTCTATTACTTAT
GGACATAAAAAATCAAAAATGGTCGGATTGTTTGATGTAGATACTGTTAT
GACAAAAAAAATGACATTGAATTATACTGAAGGAAAAATTAATTCAAATT
GTCTAATATCTAAACCACGTAACTTTCGTGCACATGAATTTCATTATTCA
AAAATAATTAATGTACCAAAAGACTCAAAATTTCTTTATGATCTAAAAAT
TGGTGAAGGCATATCTTCACATAAGGATGCATTGACTGAATATAATGCTG
TAGCATCATACTGTCATCTTTATTTTGATAGTGCAAAATTTGCTTCAAAT
TTAATTAAAAACACTTTAGAGATTTAGTTAATTCCTTGTCTTAACAATTT
GTATAATGCATTAATTATTGCAGATGCACAAGGACTGCCTCCTTTACGAC
CAATATTTGTAATAAATGGAATATCAGTTTTCGATAATTCGTCTTTTGAT
TCAACTGCAGAAACAAAACCTACTGGTATGCCTACTACTAGTGCTGGTTT
TACTAATCCTTCTCTAACCATTTCCATTACTTCTAAAAGTGCAGTTGGTG
CATTACCTACAACAACAACTCCTCCATCAATTTCTTTTTCAGCTACTCTC
ATAGACATTTGTGCTCTTGTTTTTCCTGCTTTTTTTGCAGATTCCATTAA
GGATGGATCTGAAATATTACAAATCAAGTTATTTCCAAAATCTTTTGGAT
TTTGTTTATTCATTAATCCAATAACCCCATTTACATCTGTAACAATACTA
CATCCATTTTTCAGTGCATTAATTCCATTTGAAATTGCATCCTTATGAAA
TAGTAATTTATTTTCTCGGGCAAAATCAAAATCTGCAGTTGAATGAATTA
TTCTTCTAACAATTGGCCATTCCATCTCGTTAAATGTATGTGAACCAATT
TCACTTTCAATGATCTGCATACTTTCATCTTCTATCTCTTGTCCTTTCCT
AGTTTGCATCTTCTACCTCTCTTGCTCTTTCTAAAATTAAATCAATCATC
TTCTCATCTGTACCCAAGTGTTTAGTAACAAATACTTTGTTTAAATTTGC
ATTATCTAAAGCTGGTAAAAGATCATTGTTAACATCTATTTTCACATGAG
CACCTTCGTGTAAAAAGTAAAAGACAATAATCAAAACTTCTGGATTATTC
TTTTTACATGCTTGTATTCCTTCTTCTATTGTAGGTCCTTCAATTTCCAA
ATAACACCTACTAACATTTCTATAAGATGGCTTTAGCTCATCTACAACAT
AATCAATTGATATTCCTGAATTTGGATCTTTACTTCCGTGTCCAATAATG
AGAACATCCACGTTTTCTTTTGGTATGTCAATAGAATTTTCTTTTAATGT
GGTAGTTACTCTATTATCGACTAATTCTACTAATTTTTTATGCATAGTCA
TTGGTTTTGTAACTAGAAATTTGATCTTTGTATCTTTTTGATATTTCATT
GCATCTGCTACTGCAATTTTCACTTTTCTTCCTGGATACAGGAAATATGG
AACAATTGTCATTTGTTCCACGTCTTTTTTTAAACACAAATCCATCCCAT
CTTCAATGAATGGGGGAACAACTTCTAAAAAGCAAAATTCTGTAAAATCA
TAATTCCCTTTTTCTTTTACTTTTTCACAAATCATTTCTAGCTCTTCTCC
AGCTTCTCTTTCTCTACTTCCTCTATCGATTATCATTAATCCTCTTTTCA
TTTCATTATCCTCGCTATGGCTACTGTGAGATTAGGAGGGAATTTTTGTT
TTTCAACTATCAATTCACCTTGTGATGATTTTATTGCAGCAGCTTCAGAA
ACACTTGCTGTTCCTTCAAATGCTTGAACTGTTTTTGAAGGATTTGGTGC
ACTAATTGTTGCTAATTCTTCTCTATCTATGTATTCTACTGGTATGTCCA
TCTCTTTTCCCAATTCAATTAACCCTATGACATCTTTGTCTTTTTTAATA
GATACAAACCTAGCTATTTTATTTTGTTTTAATCCAAATTTTTCCAATGT
TTCATTTACTCCATTCAAAATAGTTTCTTTAGGCGTATCCCAATGCAATC
CTATTCCTATTACTAAATCTGGAACTCTATACACGACGGAATTTTTTAAC
ACATCTTCGTCTTTTATTTCATCATTTGTAATGATCAAATATCCTTTTGA
ATCTGAATTCTTCAAATCTTCTATATTTGAAAAAAATGTAATGTTTTCTG
GCATCTTTCCTTTCCACCATTCTTTTTGCCCTGCATTTTGAAAAACTCCA
ATCTGTTCTTTATTGACCATAAATGCACTAATTCTAGTTACATTGCTATC
GTCATGAATCTTCCAACCAAATTCTTTTCCAACAAGATCGACAGCTATAG
TTTTGTTAACATCTGCTGCTGTTGTTATTACCGAAGTAGCTCCCATTTTT
TCAGCAATCTCATTTGAAAGCTCATTTGCACCTCCTAAATGTCCTGACAA
CACACTGATGACAAAATTTGCGTTATCATCAATTACAATTACTGCAGGAT
CTGTTTTCTTATCTTTGATATGTGGTGCAAGTAATCTGATTACTGCACCT
AAAGAAAATAAACAAATTATTCCATCATTTTCTTTGAACAAATTGACAAT
TTTCTGGCTAGTTGATTCATCATACCATTGAATTTTTTCATTATTATCTG
AAAATTTTATTGGAGCAAATATCTCGAAATCTGGAAAATACCCTTTTAAT
TTTAAACCTATTTCTATTCCATTTTTTGTAATTGCTAAAACAGCTATTTT
CTTCATACTGTTAAAAATTGTGAATTAATTAAATGCCTTACTCTTTTCCA
TACTTGGATAATACTTTACCATCAAAATCAAACAGTATTACCTCTACTGG
AATCTTCTCTTCTGAATGCTGTCTCATTTGATTCCATGTCTCTTTTGTAA
TCTCATCAAAAAATCCATTTATCTTATCTTCCATAATGATTTCCTGAACA
TTTCTGGCAGTATTTGCTCCCAAAATTTTTCCAATTGTTTCTGAATTTGC
ATCACATCTTTTTGCAAGCTCAGAAAGAAATTTCATATCTACTTTTCCAC
CTTTTACATGAGTTTGTTTTACACCTGCTGCCATTTTTGCTAATTTACCA
ATAAACCCTGCAACATACGCTTTTTTCAATCCTTGTCTTGCACACTGTTT
AATTGTGTAACCTGAAAAATCCCCCATTTGAACAAACGAATGATCTGGTA
ATTCTATTATTTTTCTAGCAAAATCTTCACTTCTACCGCCAGTTGTTAAA
ACAACACTATCATCATTCATTGAACTTACAACAGCAATTTGTTGTCGAAT
TGCGGCAGCAAATGACGCAGTTGAATATGGAATTACAATTCCACTTGTTC
CTAAAATAGAAATTCCTCCCATTATTCCAATTCTTGGATTATCAGTTTTT
GTTCCAAGTTCTTTTCCTTTAGGTACTGAAACTGTAACCTTAATTCCATT
TTTCTCAAGTAGTTCACTACCAACTTCTTTTACATTTTCTATAATCATTT
TTTTTGGTGTAGGATTTATTGCAGCACTACCTATTTCCAATCCTAATCCT
GGTTTGGTAACTCGCCCAACACCCTCTCCTCCATCAATCTCTATCTCACC
AATTTTATCTGTTAATTCTACATCTACAAAAATTTCTGCACCATGTGTAA
CATCCGGATCATCTCCGCCATCTTTTATTACAGAACATTTTGCTGAATTT
TTTGTAAATTGGCATGAGTTAATTTGAATATCTAATCTTGTACGTTTTGG
CAATATGATGTCTATTTTTTCAATTTCCCTTTGATTAATTATTGATAAAA
CTCCTGCCTTTGACGATGCTGTAGCACAACTTCCTGTTGTAAATCCTGTA
CGTAATTTTTTTTTATTTTCAGTATTTGTATCCACGTGAAAATTTTTAAT
TTTTTATGTAATAACTTTTGTTAAAAATGGAGAATTTCATTGAGAATAAT
CCATAATGCAACAACACCTAATCCTCCATAAAGTAACAAATGTGTTGTTT
TTTGTGATATTGGTTTTTCTCTATTATGTGTCTCATGATTAAAATCTCCC
CCAAATTGTTGATTTTCCCGTCTCAATTCCTCAAAACTAAATCTCATTTC
ATCTCCCATTTTTTCTCCTTGTGCTTTCCAAAAATTTTGATAATCTTCTC
CTGAAACTTGTTCATCCTTGTTTGATTGATTTTTTCTATGAGATTTTAGA
TATTGATACGCTTCTGTTATTTCTTTGAATTTTTTTCCAGAATTACTTTC
TGGATTTTTATCTGGATGATACTTTAATGATAATTTTCTATACGCTTGCT
TAATCTCTTTATGACTAGAATCTTTAGTCACTCCTAAAATCTCCCTGCAT
TCTTCCGCATTTTTACTGAACTTGACATGGATCTTTGTTGTCATGTATAT
TCTCTGGATATCTTTAAAATAAAATATTTTATCATTTTAGTATGAATAAA
CAAATTACCGATCATGTGGTTATATCTGGTGCTCGAGGTTTTGTGGGGAA
AAATCTGAAAAAATTTCTTGCTAGAAACAATATAGATACTATTCCAATTT
CTCGTCATAATTTTAAAAACAATAAGTTTCCATCATTAAAAAAAGCGTCT
CATTTTATTCATCTTGCAGGAGTTGGTTCTGAATCAGTTGATCAGGACTC
ATTTGTCAAAGTCAATGTTGAATTAACTAAAAGTGTGATAAGTCTATGTA
AAAAGAATAATATCAAAAACATTTTTTATTTTAGCGGTCTTGGTGTTTCT
AAAAACTCACGTTCATCTTATTTTATTTCTAAATTTAATGCTGAACAATT
AATTAAAAAATCTGGTCTTAGATACACAATATTTCGACCTTCTTATATTA
TTGGCAGTGATGATTATCTTACAAAAAACATCTCAAAACAAATACTGAAA
AAACAAATTCTCATACCTGGCTCTGGAAAATTTCTTCTCCAACCAATTTC
TATTGATGATGTTTGTAAGTGTATAACAGTAGGATTACATTCATCAAAAT
TTTCAAATAAAATAATTGATCTGGTAGGACCACGGGAAATAACCTTTCAA
AAATTAGTCACAAAATCTGTATCTTCTAAAATAAAAATCAAAAAAATAAA
TCTTGAATCAGCATATAAAAGCGCACTAAATGATATTGGTTTTGCATACG
GCGTTGAGGATCTTAACATACTAGTTGGTAATTACGTTGGAAATCATAAA
AAATTACAAAATTTATGTAATTTCAAATTTCAAAAAATTGAATCATTAAA
TGCCTGATTCTTCTTTTAATTTCTGAGCCTTGTCTGTTTTTTCCCAGTTA
AATTCTGGCTCATTTCTACCAAAATGACCGTATGCTGCAGTTTTTTTGTA
AATTGGTCTTTTCAAATCCAGCTGTGCTACAATTCCTGCTGGCCTCATAT
CGAAATTATTATTCACTAACTCTTCAATTTTATCCTCTGAAATTTTATTT
GTACCAAATGTATTTACCATTAAAGAAACTGGTTCTGCAACCCCGATTGC
ATATGCAACTTGTACTTCACATCTGTCGGCTAAACCTGCAGCAACAATAT
TTTTTGCAACATATCTGCACATGTAACATGCTGATCTATCTACTTTTGAT
GGATCTTTTCCTGAAAATGCTCCGCCACCATGTCGACCCATTCCTCCGTA
ACTATCAACAATAATTTTTCTTCCAGTTAAACCAGCATCTCCATGTGGTC
CACCAATCTCAAATTTGCCTGTTGGGTTTACGTGAATCTTAATGTTCTCA
TTCCAAAGATCTCCACAGACTGGTTTGATAACATGTTCAATTAATTGTGA
TGAAATCTCTTCATTTGTTATTTCTGGGGAATGTTGTGTAGAAAGAACAA
TTGCTTCAATTGCTTTCGGTTTATCATCTTCATATCTGATTGATACCTGG
GATTTTCCATCGGGTCTTGCCCATGGTAATTGATTATTTTTTCTAACATC
TGTTAATTTTTTTGTTAATTTATGAGCCAAAAGGATTGGTAATGGCATGA
GCTCTTCTGTTTCATTACTTGCATATCCAAACATTAAGCCTTGATCTCCT
GCACCTTGTTCTTTTTCATCAGTTCCGGTGACTCCTTGAGAAATATGTGG
GCTTTGCGGATCTAGTTTTACCATTACTTCACAAGAGTGTGAATCGAATT
TCAAGTCTGGATTATCATAACCAATTTCTGTAATTGTTTTTCTGACAACA
CTTTCTATATCAAAACTTGCTTTTGATGTAACTTCTCCTGCAACCCCTAC
AAAATCAGTTGTTGTCATAGTCTCTACTGCAACTCTTGAATTTGGATCAC
CTTTTAGATACTCATCTAAAATTGAATCTGATATCATATCACATACTTTG
TCTGGATGACCTTCAGTAACAGATTCAGATGTAAATAGATAATTTTTTGT
CATTTTTTAAAATTAGATTTCGTCTTCTAATTTTATGAATAGTACGTTAT
TGCCTCTTAGAATTGCTCTGGCAAATTTGCCTACTGTTTTACCATCAACT
AATTCTTCAGCCTCGGTCATAATCAAATTCATGTAAGAATCAACATTTTT
CATTTTACCTTTATACTCTACTTCATTTTTTAGTCTGACTATCACAGTTT
TCTTTACATTCTTTTGTAAAGTTGTAAGTGGTCTTTTAGCAGCTGTAGTT
TGTGACATAAATTTTCTCTTGTGATGAATCGATTTTATAGAGAATATAAA
GTCTTGCTTAGATTATGAAGAACTTTTTATTTTTATTTTAATTACTTTCT
GTATGATATCTTCACAGATCGGTTCATTAGATAAAATTTTTTCAGGAGGA
CTACAAAATGGAATAATTACCGAAATCTCTGGTTTACGAGGAACTGGAAA
AACTCAACTTGCATTACAATTTGCAATTGATCCATTAAGGAATAATAAAA
AAATTTTATTCATTGATACCACTGTCGAATTCAGACCTGAAAGATTCCTT
CAAATGTTACAATCTCGAAACCTCCCTGCATCATTACTTGAAAATTTACA
TGTTTCACGGGTTACTGATACTCATAAACAAATTGAAATTCTAAAAACTC
TAGATAAAAATTATTTTTCGTTACTCATTATCGATAACATAACTGATTTA
TTTTCATTTGAGTATTCAAAAAAAGAACATCTAATTGAAAAAAATACTAA
TTTTGGTAATTATATGATTAATCTTTCTCAAATAACTCAATCAGAAAATA
TCCCAATCATAATCACAAATCAAATCTTTTCGCATGATGAAACAAATTAT
CAGCGAATGCATGCTCATCTTGAAAATTACATACATCAAAAAATCCATCT
TGAAAAAATCAAAAATAAAAATACCTGTACAATTTCTTCACCATTTATTC
ATAACACAAAATTTGATTATAAAATGACAGATTCTGGAATAGAAGAAACT
GAATCTATTTAACATCGATTGAATAAATTACCATATGGCAGATATCTTTG
ATTCTATTTCAACTGTTACTGTAATTTTGTTAGCATTAGGTATTGCAGGT
GTGATGATTTATGAACGAACTAGAATTAGACAAGAAAAACAACAAGATAC
TTGATCCTACAATTTCAAAAAAATTCAAGTCAATTGGGTTTGAAGAACTA
ACTGAAATTCAAAAAGAAGCAATTCCTGAAATTTTAGAAGAAAAAAATTG
TCTGATTATTGCTCCTACTGGATCTGGTAAAACTGAATGTGCAACAATAC
CAATATTTTCTAAATTAAAAACTAGAAAAGTTTCAAATAAAATAAAAGCA
CTTTACATCACGCCATTACGAGCATTAAATCGAGATGTTTTCAAAAGAAT
AATCAATTATGCTGAGAATGAAAACTTAAAAATTGAAATTAGACATGGTG
ATACTTCTCAAGCAAATAGAAAACGAATTGCAGATAATCCCCCGGATATT
TTGATTACAACACCTGAAACACTTGTAAATTTACTTTCACAGAAAAAACA
TCTAGATGCACTATCTGATTTAGAATGGGTAATTATTGATGAAGTGCATG
AATTACTTGCAAGTGAAAGAGGTTCTCAATTATGCCTTAGTCTTGAACGT
TTACAAATCAAATCAAAAAATCAAATTCATAGAATAGGATTATCTGCAAC
CGTTGGTAATCCTGAAGAGGCAGGACGTTTTTTAGTTGGTACAGACAGAA
AATTTCAATTAATACATGATACATCTCTAAGAAATTATGATGTAGATGTT
GTGTTTGTCGACGGTATAATGGATGATGTAGCAGTTAAAATTATTGAATA
TATCAAAAAAGAACAAATTACTTCACCTGTTTTATTATTTACAAATTCAC
GAGGCGAATCTGAGAGATTATCTTCTATCTTAAAACAAAAAACATCAATC
AATGTTGAATTACATCATGGTTCTCTTTCAAGACAAGTTAGAGAAGAAAC
AGAAGACATGCTTCGAGATGGAAAATCTGGTATTGTTGTTTGTACATCAT
CATTAGAATTAGGACTTGATATTGGTTCTGTGGAATTAGTCATTCATTAT
GGATCACCACGGCAAGTTTCAAAATTCATGCAAAGAATTGGAAGAAGTAA
ACATGATCGAGGAGACTCTGCTAGAGGATTAATCATTACTGAAAATGCTG
ATGATGAGTTTGAAATTCAAGCAATAATTGAACGAATTAAGGAAGGATCA
ATTGAAGAACAAAAGATACATCATGGATCTTTGGATGTTCTTGCTCACCA
TTTAGTTGGATTATCCATGCAAGTTGGAAATGTTCCTATTGAAGCTGCAC
TGAAATTAACAAAACTTGCATATCCATTTCGAGATATATCACTTGAGGAA
TTTTTTGATGTTTTAGAGATTCTTGCATTACGTGATTTAATAATTTTTAA
TGATGATAAAACTGAATACAAGAAAAATACTGCATTCTTTGCTACAAAAT
ACCATTTTCAAAACCTTTCCACCATCCCAGATATTTTAAAATTCAAAGTT
GTTGATACTATTGAAAATAAATTCATTGGTACACTAGACCAGAGATTTGT
AGGTGATCTTGATAAGGACCAAATTTTTGTTTTACGTGGTTCTCAATGGA
GAGTTTTAAACATAGATGAAAAATCATTCAAAATCAATGTTTTACCTATT
AGATCTTCTCAAGAAATTCCAGTCCCTAAATGGGAAGGTGTAAACATACC
TGTTGATTTTAAAACTGCTAACAAAGTTGGAGCTTTTAGAACTAAAGTTC
GAAATGGTTCATTAAAAATGATGAACAATATTATTTCAAATCTAGATTTT
CCCAAAGTACCTGATGAAAAAACAATTGTAATAGAATCACATCGTCTCCC
ACAAAAAAGTGTATTAATTTTACATTCCTGCTTTGGCACGAAAATAAATT
CAACATTAAAAGTTATTTTAGAAACATTGTTAGATGCCTCTTTAGCTTCT
AGAGTTAAATCTAGCTCTGATGCTTATAGAATTCTTTTATCAGTTGAATC
AAGATTTACAAAAAAACACATTACTGATGTTTTTCTTTCTGATTTTGATA
TTAATGAAATAATGTCTGTTGCATTAAAGGGAAAAAATGATGTAACTTGG
AAAACATTCTGTGTTGGAAAGAAATTTGGTTTTTACGATAGAAGTGATGT
TTATGTAAAAAATGAAATTCGGTATGATTTTGAACGAAATATTGACACAC
CTCTTGTAAAAGAGGCATTTAGGGAGTTATTTCACGAAAAATTTGATCTA
GAAGGTGCTCAAAGAATTATCGACCTAATTAAAGAAAATAAAATACAGAT
TGAATGGGTTGATGTTGATAAATTTTCAAAACTAGCAGAACCGGTATTAG
ACCAAACCGTAATGTCGTATACGAATCCTGCAAATATAGACAAAGAAATG
TTATTGAAGGTAAAAACACGTCTTATGCAAACAAAACAACGACTGATTTG
TGTTCGATGTGGATTATGGCAACAAGTTATGACCCCAAATGAAACACATC
CGCTTAGATGCAAATACTGTAAAGGTCAACAAATCACATGTACTTACGAA
TACGACCATGAACTTGTAAAAATAATTCAAAAAAAACATCAGGGAAAAAA
ATTAACTCCTGACGAAAACAAAAATTTTCAAAAAGCATGGAAGGTTTCAT
CATTATTATCTAGTTTTGGAAAGACAGCTTTGATAGTTATGGCCGCTTAT
GGTGTTGGTCCTGATACTGGAGCTAGAATTTTAAAAAATAGAGTAGAAGG
CGATGATGATTATTTAATAAAACAAATAATCATTGCAGAGAAAACCTACA
CATTGACAAGAGGATTTTGGAAAGACTAGTTTTTCTTTATTATCTTTGAA
TAAGGTGTTAACACTAAATCTAATTTTCCTTCTAATCCTGGTCTTGCATT
AACACCTAAAATTGTAATTATATCTCCCAGTGTGTAACTATCCATCAAGT
CTGCTTGTTGTCTCCATCCTTTGATCCAAACTTGTCCACTATCATCTTCA
ACAAACATTTCAGACAATTGTATATTTTCTCCACTCTTAGTTTGAATATC
TTTTCGTTCCGGTGCTTTTAGAACAATTGCTTCGACTGAATAATCATTAC
CTTCACTAACCTCTGTAATTTTTGTTCTAATCTCTGCAACAGTTGGAACT
GTTTCATCATCAATTTTTCTTACAAATGAATCTTGATCAATTTGTATCGT
GTTTCCAAAAATCTTTGACGGCATACATTCTAAAATATCGTCTTTAGCAA
AACTGCCTATTGTATTTGCAACATCTGTAATTCTAACCAATTTCTTTGAT
TTGTCTATGGCTAAACCTGTTGTGTTTCCAGCTTGATCCTTTTCAATTGC
TAACAATCTTACTATTGTTGGTTGAATCTCTGTATCTCCTTCTACATTGA
TTATTGTTGCATCATTTCCATGAATTTCCAAACCTTGCATTCCAGTTTTT
GTTCTTACTCCAAACAACTTGACTTTGGCATCTTGGCCTATTACTTTTGG
AAGAATTGATTCATCTTTTCCCCAGAGAACTACATTGACCAAATTCTTAT
TTTCTCCTTTCAATCTAAACTTCAAAGCTTTTGAAGGTTGACCTTTTGAA
TTTGTAAACTCAAGTAAACTCATTGCACTACCTAATGTTCCTGAAACAAT
CAAGTCTCTTTGATCATCCTTAATCTCGCTTACATCTGTAATTTTTGAAT
CAATTGAGACAATGTCGCTTTCTGATTGTGATGTTTCTATTGATGCACCT
GAACCAATGTTTATTGTAGGTGCTCCAGTTAAATCAGATTTTACATATGC
CTTGATGATTTTAATTAAATCTCCTGGTTTCAATTCTTCTAATCCTGGGA
GATTTGCTTTTTCATCCCAAAGCTTTACACTTGCAGTTGAGTTATTATCA
TAAACCGTAATTGTCCTTAAAGAAAATGAAGAACCATCTTTTTTTGTAAA
CTGTTTTGTAGGAGAAATATTCAATACACGACTTTCTAAAGTTACTTCTT
TTGCCCCAATGTAGAGGTCCTTTATTGCTACTTCTGCGTTTTGTGTTTGT
TCTAGTGATACGCCTAAATCTGCTGCAACTAGGAAAATCGCTCCTTGGTC
TGTTAGGTATCCTGCGCCCACTTTTTCTTTCTTCTCGTTAATTCTCTCTT
CAATTACCGATCTTGATAATTCAGGAACTTTTTCCAATAATTTTGATATT
AATTCTTCAAATTCAGACAATTACAATCATCACAAAGAGATTGTTAATAA
AATTATCATTAAATACATTAGTAGTTCGTTTAAAGATCTACTGTGCTCTG
TATTGAAACTAGCAATCTAACAAAAAAATATGGTTCATCATTGGCAGTTG
ATGGAATAAGTCTTGAAATTAAATCTGGTCAAGTTTTTGGATTTTTAGGT
CCAAACGGTGCAGGAAAATCTACAGTTATCAAACTTCTAACTACTCTTAT
GCCTCCAACTAAGGGAAAATTATCTGTTTTAGGAATAGATGCAGCAAAAT
CTCCATTAGAAATACGAAGAAAAATTGGTGTTGTTTTGCAACAACCTAGC
TATGAAATGACATTATCTGTTGAAAATTCACTAGACAAGTATGGAATGAT
GTGGGATGTTGACAAAAAAACAAGAAAACAACGAACTGAGGAATTACTAA
CTTCATTTGGTCTACAAGATATCAGAAAAAAGAAAAACGATGATCTATCA
ATTGGTCAACGAAGAAGAGTTCAGGTAGCCAGAGAATTTATGCATGATAT
GGAATTATTATTCTTAGATGAACCAACTGTTGGTTTAGACCCTAGCGCAA
GAAGAGATCTACTTGATTTTCTCAAAAAACAAGTTCAAAAAACTGGCTTG
ACCATATTTTATACAACACATGTACTTTCTGAAGCAGAATATCTTTGTGA
TAATATTGCAATCATAAACAAAGGAAAAATCTTAGCTGTTGATTCACCAA
ATGAATTAAAAAATAGATTTGGACGTGAAAAAACTATTAAAATTAATCTA
ACAAAAACCTCTAATTCGATAACTGATTTACTTTCAGGCATACCTGATTG
TAAAATTGAACTTGAACCTGAACCAACTATAACCATCAATTCATCAAATT
CAGAAGTTGTACTGATGAACATTTTGAAAATTCTAAATCAAAATAATATA
ACAATTAATGATCTTTCTGCAATTCCTACGAATTTGGAAGAAATATTTCT
TAAAGTTGTGAGTGATTCTAATGAACCCAATAATTAGACTCGTTTATAGA
AATCTAACAATTTCTATTAATCCTGGTTTTATAATTTGGCAAATTCTATT
TCCGTTAATCTACATATTTGTTGCCGGATTTGCATATACATCCTTAATTG
AAAATGTTCCATTTGGAAATAAAGATCTTAGTTATCCTGCATTTCTAGCA
TCTGGTATGATAGGATTCAACATAATGAATAGTACATTGATTTCTGGGAT
AATTATCTGGAATGATAGAAGACATGGTATGTTTGAACAAATTATGTCTG
GTCCATACACACGTTCTGATTACATACTAAGTAATATTGTTACAATTGGA
ATCATTGGCTTAGTAAGTGCTGGTTTAATCACAGCTGTTGGATATCCTGT
ATTTTTTGAATCAGTCGACTTTTCTATCGTTACCATTCCTTTGCTAATAT
TTGCATCAGTGGTTGGTGCAATTTTATTTGGATCAATTGCATCTATAATC
TCAACAAGATTACGTTCAAGTGAAGGATTTAATGTAATCATCAACACAGT
CTTTCTATTTTTTGCATTTGCAAGTACCGCATTTTATCCTGCACAAGGTG
CACCACAACCGCTTGCAACTGCATTTTACATTAATCCACTTTCTTATCTT
GTAGATATCGTACGAGCTGGAATATTTGGGCAAATTACTGATTTCGTAAT
TATGGAAATGATATTTCTAATCGTCTTAGCCTCAGTCTTGTTTGTTATTG
CAACGAAATTATTGACAAAATTAGATTTTTAAAAATAGTATAGCCCAGCC
CGGACTCGAACCGAGGTCAAAGGCTCCAAGGGCCCCTATGCTTGCCGCTA
CACTACTGGGCTTCTAAATAAAAAATAATTTACCCCTATAATATTATTTT
ATAATGTCCTTATTGTTTTTAAAAGAACTTGATATGGATCTTCAAATGAT
GCAACTAGTTTTCTAGCATTCTGCTTTCTTTTATTAATAATATTGATATT
ATTTAATGATTGAAAAACTTCTTTTGAGATCCTATTTGGACTTTCACTTC
GAATAATTATTTTATTTTTTACTAGAAAATCTTCAATTCTATTTGGCACT
GAATTCATTGAAATAGTTGGAATTCCTAATAATCCTGCTTCTGCAGTCAT
TGTACCTCCTGACCCAACAAAGCAATCTACACTGTCCAACAAATCCTTTC
CATTAACTGGTTTTGAAAAAATAAAGACATCTTTTCCAAAAACTCTCTTT
ACTTCATTACTCTGTTCTTTGTATCTTGATAAAACAATCTTTTTCTCATC
AGGGAACTTTTCAATAATTTTCTCAATAATTTTTATGGTTTTACTTTCTT
TGTTAATGTATGCAGCCTCAGATTCTTCAGGACGAATTAAGATAGTTTTC
TTAACATTTGATTTACTTTTCCTTGTTTTTCTATAATTTTTTATTATTAC
ACCTGCATCGATTGCTCTATACTGTATGATGTTTCTTGAGTTTATTCCAA
ATTCTTTAAAATCTTTCTTTGGAATTATCCATGGTGTTAATAATTTCGTT
ACATAAGGAAGTGATAATTTCATTACTGCTTTAGCATGTGGTGAATCAGA
AAATGCAATATGTGGAATTCCCAAACCAAATGCAATCCTGGATGCTTCTG
GAGAACAAAAACTAATGAGTAAATCTGGTCCATTTGTCTCAATTTTCTTC
GTCAATAATTCAGTTCGTTTCAAACTTGCAAGTAATTTGTCTACACTATC
TTTCCCTCCATGTTTTCCAATGATAATTGGATTTATTGAACCAAATTTTC
TGATTCCATTTACTTGATCATATTTCCTAGAAGTTGAAACAATTTTGTGT
TGTTTTCTAAGTTTTTGTATAAAATATTCAAAAAACAAGTATTGTTTTGG
TGTTAGAATGTCAAACCAGATCTTCAAGTATTACCACTTAATGGATAACT
GCAATAAGTATTTCTTAGTCTTGATATTATAGTCCTTAATGGCAACAAAA
GTTGTAATTTATGGATTAAGTACTGAAGGTTATTCTCTTGCATGTCAAAT
TGCTCTAAATGGCGGTGATGTTCAAATCATTGACGAATCTACTCCATCAG
CAATATCGATAAAACAAGATATTGCAAAATCATATCCTTCTGTTCAAGCA
[truncated: 760,666 more chars]
